# Supplementary material for: Variants of the X-phase in the Mn–Co–Ge system
Source: Acta Crystallogr C Struct Chem. 2021 Mar 9;77(Pt 4):176–80. doi: 10.1107/S2053229621002370 (PMC8020885; doi:10.1107/S2053229621002370)
Supplement: Supplementary file 1 [file c-77-00176-sup1.cif]

##############################################################################
#                                                                            #
# This CIF contains the data in a paper accepted for publication in          #
# Acta Crystallographica Section C. It conforms to the requirements of       #
# Notes for Authors for Acta Crystallographica Section C, and has been       #
# peer reviewed under the auspices of the IUCr Commission on Journals.       #
#                                                                            #
# Full details of the Crystallographic Information File format               #
# are given in the paper "The Crystallographic Information File (CIF):       #
# a New Standard Archive File for Crystallography" by S. R. Hall, F. H.      #
# Allen and I. D. Brown [Acta Cryst. (1991), A47, 655-685].                  #
#                                                                            #
# The current version of the core CIF dictionary is obtainable from          #
# ftp://ftp.iucr.org/pub/cif_core.dic.                                       #
#                                                                            #
# Software is freely available for graphical display of the structure(s)     #
# in this CIF. For information consult the CIF software page                 #
# http://www.iucr.org/resources/cif/software.                                #
#                                                                            #
# This file may be used for bona fide research purposes within the           #
# scientific community so long as proper attribution is given to the journal # 
# article from which it was obtained.                                        #
#                                                                            #
##############################################################################
data_Mn14Co16.2Ge6.8
_audit_creation_method     'SHELXL-2018/3'
_database_code_depnum_ccdc_archive     'CSD 2057511'
_chemical_name_systematic
;
Manganese cobalt germanide
;
_chemical_name_common     ?
_chemical_formula_moiety     ?
_chemical_formula_sum     'Co32.32 Ge13.68 Mn28'
_chemical_formula_iupac     'Mn28 Co32.32 Ge13.68'
_chemical_formula_weight     4436.02
_chemical_melting_point     ?
_space_group_crystal_system     orthorhombic
_space_group_name_H-M_alt     'P n n m'
_space_group_name_Hall     '-P 2 2n'
loop_
    _space_group_symop_operation_xyz
    'x, y, z'
    'x+1/2, -y+1/2, -z+1/2'
    '-x+1/2, y+1/2, -z+1/2'
    '-x, -y, z'
    '-x, -y, -z'
    '-x-1/2, y-1/2, z-1/2'
    'x-1/2, -y-1/2, z-1/2'
    'x, y, -z'
_cell_length_a     12.6208(12)
_cell_length_b     15.6878(15)
_cell_length_c     4.8338(5)
_cell_angle_alpha     90
_cell_angle_beta     90
_cell_angle_gamma     90
_cell_volume     957.06(16)
_cell_formula_units_Z     1
_cell_measurement_reflns_used     38733
_cell_measurement_theta_min     2.071
_cell_measurement_theta_max     46.877
_cell_measurement_temperature     296(2)
_exptl_crystal_description     'irregular fragment'
_exptl_crystal_colour     'metallic'
_exptl_crystal_size_max     0.03
_exptl_crystal_size_mid     0.02
_exptl_crystal_size_min     0.01
_exptl_crystal_density_diffrn     7.697
_exptl_crystal_F_000     2010
_exptl_absorpt_coefficient_mu     32.928
_exptl_absorpt_correction_type     empirical
_exptl_absorpt_process_details
;
(SADABS; Bruker, 2015)
;
_exptl_absorpt_correction_T_min     ?
_exptl_absorpt_correction_T_max     ?
_diffrn_ambient_temperature     296(2)
_diffrn_source     ?
_diffrn_radiation_type     MoK\a
_diffrn_radiation_wavelength     0.71073
_diffrn_measurement_device_type     'Bruker APEXII CCD'
_diffrn_measurement_method     '\f and \w scans'
_diffrn_detector_area_resol_mean     ?
_diffrn_reflns_number     38733
_diffrn_reflns_av_R_equivalents     0.0411
_diffrn_reflns_av_unetI/netI     0.0255
_diffrn_reflns_theta_min     2.071
_diffrn_reflns_theta_max     46.877
_diffrn_reflns_theta_full     25.242
_diffrn_measured_fraction_theta_max     0.996
_diffrn_measured_fraction_theta_full     0.990
_diffrn_reflns_limit_h_min     -24
_diffrn_reflns_limit_h_max     25
_diffrn_reflns_limit_k_min     -25
_diffrn_reflns_limit_k_max     32
_diffrn_reflns_limit_l_min     -9
_diffrn_reflns_limit_l_max     9
_refine_special_details
;
Crystals were picked up from the Mn--Co--Ge alloys by
fragmentation and analyzed. A Bruker D8 single-crystal X-ray diffractometer
with Mo <i>K</i>\a radiation (\l = 0.71073 \%A) upgraded with an Incoatec
Microfocus Source (I\mS, beam size \\sim 100\mm at the sample position) and an
APEXII CCD area detector (6 \\times 6 cm) was used to collect single-crystal
X-ray diffraction (SCXRD) intensities at room temperature. SCXRD data reduction
and numerical absorption corrections were performed using the <i>APEX3</i>
software from Bruker (2014). A preliminary ordered model (Mn~14~Co~18~Ge~5~) of
the crystal structure was first obtained with the program <i>SHELXT2014</i>
(Sheldrick, 2015a) and refined using the program <i>SHELXL2014</i> (Sheldrick,
2015b) within the <i>APEX3</i> software package. The final cycle of refinement
was carried out anisotropically for all species converging with low residuals
and a flat difference Fourier map. The atomic positions were standardized with
the use of the program <i>STRUCTURE TIDY</i> implemented in <i>PLATON</i>
(Spek, 2020). Further data, in the form of a CIF file, have been sent to the
Cambridge Crystallographic Data Centre (CCDC) (Groom <i>et al.</i>, 2016).
CIF files are available as supplementary material for the publication.
Molecular graphics made in <i>DIAMOND</i> (Brandenburg & Putz, 2005).
;
_reflns_number_total     4648
_reflns_number_gt     4313
_reflns_threshold_expression     'I > 2\s(I)'
_refine_ls_structure_factor_coef     Fsqd
_refine_ls_matrix_type     full
_refine_ls_R_factor_all     0.0359
_refine_ls_R_factor_gt     0.0323
_refine_ls_wR_factor_gt     0.0779
_refine_ls_wR_factor_ref     0.0795
_refine_ls_goodness_of_fit_ref     1.219
_refine_ls_restrained_S_all     1.219
_refine_ls_number_reflns     4648
_refine_ls_number_parameters     106
_refine_ls_number_restraints     0
_refine_ls_hydrogen_treatment     undef
_refine_ls_weighting_scheme     calc
_refine_ls_weighting_details
              'w=1/[\s^2^(Fo^2^)+(0.0301P)^2^+3.3753P] where P=(Fo^2^+2Fc^2^)/3'
_atom_sites_solution_hydrogens     .
_atom_sites_solution_primary     ?
_atom_sites_solution_secondary     ?
_refine_ls_shift/su_max     0.001
_refine_ls_shift/su_mean     0.000
_refine_diff_density_max     2.257
_refine_diff_density_min     -1.675
_refine_ls_extinction_method
;
SHELXL2018 (Sheldrick, 2015b)
;
_refine_ls_extinction_coef     0.00025(8)
_refine_ls_extinction_expression
                                  'Fc^*^=kFc[1+0.001xFc^2^\l^3^/sin(2\q)]^-1/4^'
loop_
    _atom_type_symbol
    _atom_type_description
    _atom_type_scat_dispersion_real
    _atom_type_scat_dispersion_imag
    _atom_type_scat_source
    'Mn' 'Mn' 0.3368 0.7283
                         'International Tables Vol C Tables 4.2.6.8 and 6.1.1.4'
    'Co' 'Co' 0.3494 0.9721
                         'International Tables Vol C Tables 4.2.6.8 and 6.1.1.4'
    'Ge' 'Ge' 0.1547 1.8001
                         'International Tables Vol C Tables 4.2.6.8 and 6.1.1.4'
_computing_data_collection
;
APEX3 (Bruker, 2015)
;
_computing_cell_refinement
;
SAINT (Bruker, 2015)
;
_computing_data_reduction
;
SAINT (Bruker, 2015)
;
_computing_structure_solution
;
SHELXT2014 (Sheldrick, 2015a)
;
_computing_structure_refinement
;
SHELXL2018 (Sheldrick, 2015b)
;
_computing_molecular_graphics
;
DIAMOND (Brandenburg and Putz, 2006)
;
_computing_publication_material
;
FULLPROF (Rodriguez-Carvajal, 2001)
;
loop_
    _atom_site_type_symbol
    _atom_site_label
    _atom_site_fract_x
    _atom_site_fract_y
    _atom_site_fract_z
    _atom_site_U_iso_or_equiv
    _atom_site_adp_type
    _atom_site_calc_flag
    _atom_site_occupancy
    _atom_site_disorder_assembly
    _atom_site_disorder_group
    Mn Mn1 0.02630(3) 0.57128(2) 0.000000 0.00617(6) Uani d 1 . .
    Mn Mn2 0.08564(3) 0.73405(2) 0.000000 0.00553(5) Uani d 1 . .
    Mn Mn3 0.10193(3) 0.16150(3) 0.000000 0.00594(6) Uani d 1 . .
    Mn Mn4 0.22075(3) 0.44428(2) 0.000000 0.00622(6) Uani d 1 . .
    Mn Mn5 0.28525(3) 0.26426(2) 0.000000 0.00566(6) Uani d 1 . .
    Mn Mn6 0.40142(3) 0.54991(3) 0.000000 0.00543(6) Uani d 1 . .
    Mn Mn7 0.59952(3) 0.02717(2) 0.000000 0.00573(6) Uani d 1 . .
    Co Co1 0.10096(2) 0.32409(2) 0.23463(5) 0.00405(4) Uani d 1 . .
    Co Co2 0.28931(2) 0.10233(2) 0.25377(4) 0.00490(5) Uani d 0.540(7) . .
    Ge Ge22 0.28931(2) 0.10233(2) 0.25377(4) 0.00490(5) Uani d 0.460(7) . .
    Co Co3 0.41258(2) 0.39066(2) 0.24029(4) 0.00417(4) Uani d 1 . .
    Co Co4 0.19001(3) 0.00128(2) 0.000000 0.00458(5) Uani d 1 . .
    Co Co5 0.44448(3) 0.13683(2) 0.000000 0.00501(5) Uani d 1 . .
    Co Co6 0.69799(3) 0.29094(2) 0.000000 0.00482(5) Uani d 1 . .
    Ge Ge1 0.50782(2) 0.28499(2) 0.000000 0.00489(4) Uani d 1 . .
    Ge Ge2 0.75801(2) 0.14630(2) 0.000000 0.00472(5) Uani d 1 . .
    Ge Ge3 0.000000 0.000000 0.000000 0.00474(6) Uani d 1 . .
loop_
    _atom_site_aniso_label
    _atom_site_aniso_U_11
    _atom_site_aniso_U_22
    _atom_site_aniso_U_33
    _atom_site_aniso_U_12
    _atom_site_aniso_U_13
    _atom_site_aniso_U_23
    Mn1 0.00800(13) 0.00413(12) 0.00638(12) -0.00091(10) 0.000 0.000
    Mn2 0.00647(12) 0.00426(12) 0.00587(12) -0.00057(9) 0.000 0.000
    Mn3 0.00725(13) 0.00470(12) 0.00587(12) 0.00014(9) 0.000 0.000
    Mn4 0.00942(13) 0.00443(12) 0.00482(12) -0.00100(10) 0.000 0.000
    Mn5 0.00678(12) 0.00489(12) 0.00532(12) -0.00009(10) 0.000 0.000
    Mn6 0.00678(12) 0.00466(12) 0.00486(12) 0.00001(9) 0.000 0.000
    Mn7 0.00578(12) 0.00354(12) 0.00787(13) -0.00016(9) 0.000 0.000
    Co1 0.00550(8) 0.00446(8) 0.00218(7) -0.00012(6) 0.00007(6) 0.00049(5)
    Co2 0.00668(8) 0.00436(8) 0.00367(8) -0.00072(5) 0.00102(5) -0.00110(5)
    Ge22 0.00668(8) 0.00436(8) 0.00367(8) -0.00072(5) 0.00102(5) -0.00110(5)
    Co3 0.00642(8) 0.00375(8) 0.00233(7) 0.00010(6) 0.00082(6) -0.00088(5)
    Co4 0.00513(11) 0.00262(10) 0.00599(11) -0.00082(8) 0.000 0.000
    Co5 0.00484(11) 0.00480(11) 0.00539(11) -0.00129(8) 0.000 0.000
    Co6 0.00573(11) 0.00276(10) 0.00596(11) -0.00068(8) 0.000 0.000
    Ge1 0.00619(9) 0.00331(9) 0.00516(9) 0.00175(7) 0.000 0.000
    Ge2 0.00476(9) 0.00358(9) 0.00582(9) 0.00096(7) 0.000 0.000
    Ge3 0.00497(12) 0.00412(12) 0.00515(12) 0.00154(9) 0.000 0.000
_geom_special_details
;
 All esds (except the esd in the dihedral angle between two l.s. planes)
 are estimated using the full covariance matrix.  The cell esds are taken
 into account individually in the estimation of esds in distances, angles
 and torsion angles; correlations between esds in cell parameters are only
 used when they are defined by crystal symmetry.  An approximate (isotropic)
 treatment of cell esds is used for estimating esds involving l.s. planes.
;
loop_
    _geom_bond_atom_site_label_1
    _geom_bond_atom_site_label_2
    _geom_bond_site_symmetry_2
    _geom_bond_distance
    _geom_bond_publ_flag
    Mn1 Mn1 5_565 2.3329(8) ?
    Mn1 Co1 4_565 2.5613(5) ?
    Mn1 Co1 5_565 2.5613(5) ?
    Mn1 Co5 6_666 2.6523(3) ?
    Mn1 Co5 6_665 2.6523(3) ?
    Mn1 Co2 3 2.6589(5) ?
    Mn1 Co2 6_665 2.6589(5) ?
    Mn1 Mn2 . 2.6611(6) ?
    Mn1 Mn7 6_665 2.9736(4) ?
    Mn1 Mn7 6_666 2.9736(4) ?
    Mn1 Mn7 2_454 3.0135(4) ?
    Mn1 Mn7 2_455 3.0135(4) ?
    Mn2 Ge2 5_665 2.7233(5) ?
    Mn2 Co6 5_665 2.7587(6) ?
    Mn2 Co3 3 2.7591(5) ?
    Mn2 Co3 6_665 2.7591(5) ?
    Mn2 Co1 5_565 2.7684(5) ?
    Mn2 Co1 4_565 2.7684(5) ?
    Mn2 Ge1 6_665 2.8055(3) ?
    Mn2 Ge1 6_666 2.8055(3) ?
    Mn2 Co2 6_665 2.8597(5) ?
    Mn2 Co2 3 2.8597(5) ?
    Mn2 Mn3 5_565 2.8791(6) ?
    Mn3 Co4 . 2.7484(6) ?
    Mn3 Co1 8 2.7916(5) ?
    Mn3 Co1 . 2.7916(5) ?
    Mn3 Co6 2_455 2.8050(3) ?
    Mn3 Co6 2_454 2.8050(3) ?
    Mn3 Mn5 . 2.8200(6) ?
    Mn3 Co3 7_565 2.8207(5) ?
    Mn3 Co3 2_455 2.8207(5) ?
    Mn3 Ge1 2_454 2.8209(3) ?
    Mn3 Ge1 2_455 2.8209(3) ?
    Mn3 Co2 8 2.8211(5) ?
    Mn3 Co2 . 2.8211(5) ?
    Mn4 Co1 . 2.6697(5) ?
    Mn4 Co1 8 2.6697(5) ?
    Mn4 Co2 3 2.7533(5) ?
    Mn4 Co2 6_665 2.7533(5) ?
    Mn4 Co4 6_666 2.8124(3) ?
    Mn4 Co4 6_665 2.8124(3) ?
    Mn4 Co3 8 2.8139(5) ?
    Mn4 Co3 . 2.8140(5) ?
    Mn4 Mn6 . 2.8188(6) ?
    Mn4 Ge2 2_454 2.8429(3) ?
    Mn4 Ge2 2_455 2.8429(3) ?
    Mn4 Mn7 2_454 2.8953(4) ?
    Mn5 Co1 . 2.7527(5) ?
    Mn5 Co1 8 2.7528(5) ?
    Mn5 Co6 2_454 2.7936(3) ?
    Mn5 Co6 2_455 2.7936(3) ?
    Mn5 Co3 8 2.8042(5) ?
    Mn5 Co3 . 2.8042(5) ?
    Mn5 Ge2 2_455 2.8157(3) ?
    Mn5 Ge2 2_454 2.8157(3) ?
    Mn5 Co2 . 2.8214(5) ?
    Mn5 Co2 8 2.8215(5) ?
    Mn6 Co3 8 2.7587(5) ?
    Mn6 Co3 . 2.7587(5) ?
    Mn6 Co3 4_665 2.7800(5) ?
    Mn6 Co3 5_665 2.7800(5) ?
    Mn6 Co4 6_665 2.7848(3) ?
    Mn6 Co4 6_666 2.7848(3) ?
    Mn6 Co6 5_665 2.7942(6) ?
    Mn6 Co2 6_665 2.8084(5) ?
    Mn6 Co2 3 2.8084(5) ?
    Mn6 Ge3 2 2.8288(3) ?
    Mn6 Ge3 2_554 2.8288(3) ?
    Mn7 Co5 . 2.6054(5) ?
    Mn7 Co5 5_655 2.6320(6) ?
    Mn7 Mn7 5_655 2.6529(8) ?
    Mn7 Co1 2 2.6628(5) ?
    Mn7 Co1 7_665 2.6628(5) ?
    Mn7 Co4 5_655 2.6935(6) ?
    Mn7 Ge2 . 2.7374(5) ?
    Mn7 Co2 5_655 2.7570(4) ?
    Mn7 Co2 4_655 2.7570(4) ?
    Co1 Co1 8 2.2683(5) ?
    Co1 Ge2 2_455 2.4063(4) ?
    Co1 Co5 2_455 2.4334(4) ?
    Co1 Ge1 2_455 2.4404(4) ?
    Co1 Co6 2_455 2.5301(4) ?
    Co1 Co1 8_556 2.5655(5) ?
    Co2 Co6 2_455 2.3555(4) ?
    Co2 Co4 . 2.3640(4) ?
    Co2 Co5 . 2.3733(4) ?
    Co2 Co2 8_556 2.3805(5) ?
    Co2 Co2 8 2.4533(5) ?
    Co3 Co3 8 2.3230(5) ?
    Co3 Ge1 . 2.3541(4) ?
    Co3 Ge2 2_455 2.3913(4) ?
    Co3 Ge3 2 2.3949(3) ?
    Co3 Co4 6_666 2.5028(4) ?
    Co3 Co3 8_556 2.5108(5) ?
    Co4 Ge3 . 2.3982(4) ?
    Co4 Ge2 5_655 2.4063(5) ?
    Co5 Ge1 . 2.4579(5) ?
    Co6 Ge2 . 2.3922(5) ?
    Co6 Ge1 . 2.4020(5) ?
loop_
    _geom_angle_atom_site_label_1
    _geom_angle_atom_site_label_2
    _geom_angle_atom_site_label_3
    _geom_angle_site_symmetry_1
    _geom_angle_site_symmetry_3
    _geom_angle
    _geom_angle_publ_flag
    Mn1 Mn1 Co1 5_565 4_565 115.84(2) ?
    Mn1 Mn1 Co1 5_565 5_565 115.84(2) ?
    Co1 Mn1 Co1 4_565 5_565 52.568(14) ?
    Mn1 Mn1 Co5 5_565 6_666 114.282(11) ?
    Co1 Mn1 Co5 4_565 6_666 55.612(11) ?
    Co1 Mn1 Co5 5_565 6_666 104.019(17) ?
    Mn1 Mn1 Co5 5_565 6_665 114.282(11) ?
    Co1 Mn1 Co5 4_565 6_665 104.019(17) ?
    Co1 Mn1 Co5 5_565 6_665 55.612(11) ?
    Co5 Mn1 Co5 6_666 6_665 131.36(2) ?
    Mn1 Mn1 Co2 5_565 3 115.13(2) ?
    Co1 Mn1 Co2 4_565 3 103.485(13) ?
    Co1 Mn1 Co2 5_565 3 129.023(18) ?
    Co5 Mn1 Co2 6_666 3 53.085(10) ?
    Co5 Mn1 Co2 6_665 3 102.427(16) ?
    Mn1 Mn1 Co2 5_565 6_665 115.13(2) ?
    Co1 Mn1 Co2 4_565 6_665 129.023(18) ?
    Co1 Mn1 Co2 5_565 6_665 103.485(13) ?
    Co5 Mn1 Co2 6_666 6_665 102.427(16) ?
    Co5 Mn1 Co2 6_665 6_665 53.085(10) ?
    Co2 Mn1 Co2 3 6_665 53.185(13) ?
    Mn1 Mn1 Mn2 5_565 . 179.81(3) ?
    Co1 Mn1 Mn2 4_565 . 63.992(14) ?
    Co1 Mn1 Mn2 5_565 . 63.992(14) ?
    Co5 Mn1 Mn2 6_666 . 65.723(11) ?
    Co5 Mn1 Mn2 6_665 . 65.723(11) ?
    Co2 Mn1 Mn2 3 . 65.031(13) ?
    Co2 Mn1 Mn2 6_665 . 65.031(13) ?
    Mn1 Mn1 Mn7 5_565 6_665 67.972(13) ?
    Co1 Mn1 Mn7 4_565 6_665 100.030(16) ?
    Co1 Mn1 Mn7 5_565 6_665 56.928(12) ?
    Co5 Mn1 Mn7 6_666 6_665 154.839(19) ?
    Co5 Mn1 Mn7 6_665 6_665 54.816(11) ?
    Co2 Mn1 Mn7 3 6_665 150.915(13) ?
    Co2 Mn1 Mn7 6_665 6_665 98.408(11) ?
    Mn2 Mn1 Mn7 . 6_665 111.936(13) ?
    Mn1 Mn1 Mn7 5_565 6_666 67.972(13) ?
    Co1 Mn1 Mn7 4_565 6_666 56.928(11) ?
    Co1 Mn1 Mn7 5_565 6_666 100.030(16) ?
    Co5 Mn1 Mn7 6_666 6_666 54.816(11) ?
    Co5 Mn1 Mn7 6_665 6_666 154.839(19) ?
    Co2 Mn1 Mn7 3 6_666 98.408(10) ?
    Co2 Mn1 Mn7 6_665 6_666 150.915(13) ?
    Mn2 Mn1 Mn7 . 6_666 111.936(13) ?
    Mn7 Mn1 Mn7 6_665 6_666 108.741(19) ?
    Mn1 Mn1 Mn7 5_565 2_454 66.167(13) ?
    Co1 Mn1 Mn7 4_565 2_454 151.155(14) ?
    Co1 Mn1 Mn7 5_565 2_454 99.533(11) ?
    Co5 Mn1 Mn7 6_666 2_454 152.489(19) ?
    Co5 Mn1 Mn7 6_665 2_454 54.916(12) ?
    Co2 Mn1 Mn7 3 2_454 100.633(16) ?
    Co2 Mn1 Mn7 6_665 2_454 57.756(11) ?
    Mn2 Mn1 Mn7 . 2_454 113.924(13) ?
    Mn7 Mn1 Mn7 6_665 2_454 52.600(14) ?
    Mn7 Mn1 Mn7 6_666 2_454 134.139(15) ?
    Mn1 Mn1 Mn7 5_565 2_455 66.167(13) ?
    Co1 Mn1 Mn7 4_565 2_455 99.533(11) ?
    Co1 Mn1 Mn7 5_565 2_455 151.155(14) ?
    Co5 Mn1 Mn7 6_666 2_455 54.916(12) ?
    Co5 Mn1 Mn7 6_665 2_455 152.489(19) ?
    Co2 Mn1 Mn7 3 2_455 57.756(10) ?
    Co2 Mn1 Mn7 6_665 2_455 100.633(16) ?
    Mn2 Mn1 Mn7 . 2_455 113.924(13) ?
    Mn7 Mn1 Mn7 6_665 2_455 134.139(15) ?
    Mn7 Mn1 Mn7 6_666 2_455 52.600(14) ?
    Mn7 Mn1 Mn7 2_454 2_455 106.649(18) ?
    Mn1 Mn2 Ge2 . 5_665 149.91(2) ?
    Mn1 Mn2 Co6 . 5_665 98.174(17) ?
    Ge2 Mn2 Co6 5_665 5_665 51.739(13) ?
    Mn1 Mn2 Co3 . 3 148.954(11) ?
    Ge2 Mn2 Co3 5_665 3 51.714(10) ?
    Co6 Mn2 Co3 5_665 3 96.807(14) ?
    Mn1 Mn2 Co3 . 6_665 148.954(11) ?
    Ge2 Mn2 Co3 5_665 6_665 51.714(10) ?
    Co6 Mn2 Co3 5_665 6_665 96.807(14) ?
    Co3 Mn2 Co3 3 6_665 54.130(13) ?
    Mn1 Mn2 Co1 . 5_565 56.251(12) ?
    Ge2 Mn2 Co1 5_665 5_565 147.504(13) ?
    Co6 Mn2 Co1 5_665 5_565 142.672(14) ?
    Co3 Mn2 Co1 3 5_565 119.124(16) ?
    Co3 Mn2 Co1 6_665 5_565 96.540(12) ?
    Mn1 Mn2 Co1 . 4_565 56.251(12) ?
    Ge2 Mn2 Co1 5_665 4_565 147.504(13) ?
    Co6 Mn2 Co1 5_665 4_565 142.672(14) ?
    Co3 Mn2 Co1 3 4_565 96.540(12) ?
    Co3 Mn2 Co1 6_665 4_565 119.124(16) ?
    Co1 Mn2 Co1 5_565 4_565 48.370(13) ?
    Mn1 Mn2 Ge1 . 6_665 98.916(12) ?
    Ge2 Mn2 Ge1 5_665 6_665 96.218(11) ?
    Co6 Mn2 Ge1 5_665 6_665 117.169(10) ?
    Co3 Mn2 Ge1 3 6_665 98.151(14) ?
    Co3 Mn2 Ge1 6_665 6_665 50.046(9) ?
    Co1 Mn2 Ge1 5_565 6_665 51.924(9) ?
    Co1 Mn2 Ge1 4_565 6_665 95.115(15) ?
    Mn1 Mn2 Ge1 . 6_666 98.916(12) ?
    Ge2 Mn2 Ge1 5_665 6_666 96.218(11) ?
    Co6 Mn2 Ge1 5_665 6_666 117.169(10) ?
    Co3 Mn2 Ge1 3 6_666 50.046(9) ?
    Co3 Mn2 Ge1 6_665 6_666 98.151(14) ?
    Co1 Mn2 Ge1 5_565 6_666 95.115(15) ?
    Co1 Mn2 Ge1 4_565 6_666 51.924(9) ?
    Ge1 Mn2 Ge1 6_665 6_666 118.966(19) ?
    Mn1 Mn2 Co2 . 6_665 57.446(13) ?
    Ge2 Mn2 Co2 5_665 6_665 95.632(15) ?
    Co6 Mn2 Co2 5_665 6_665 49.533(10) ?
    Co3 Mn2 Co2 3 6_665 145.929(17) ?
    Co3 Mn2 Co2 6_665 6_665 116.717(12) ?
    Co1 Mn2 Co2 5_565 6_665 93.490(13) ?
    Co1 Mn2 Co2 4_565 6_665 113.697(16) ?
    Ge1 Mn2 Co2 6_665 6_665 94.547(10) ?
    Ge1 Mn2 Co2 6_666 6_665 142.787(13) ?
    Mn1 Mn2 Co2 . 3 57.446(13) ?
    Ge2 Mn2 Co2 5_665 3 95.632(16) ?
    Co6 Mn2 Co2 5_665 3 49.533(10) ?
    Co3 Mn2 Co2 3 3 116.717(12) ?
    Co3 Mn2 Co2 6_665 3 145.929(17) ?
    Co1 Mn2 Co2 5_565 3 113.697(16) ?
    Co1 Mn2 Co2 4_565 3 93.490(13) ?
    Ge1 Mn2 Co2 6_665 3 142.787(13) ?
    Ge1 Mn2 Co2 6_666 3 94.547(10) ?
    Co2 Mn2 Co2 6_665 3 49.192(12) ?
    Mn1 Mn2 Mn3 . 5_565 108.343(19) ?
    Ge2 Mn2 Mn3 5_665 5_565 101.744(18) ?
    Co6 Mn2 Mn3 5_665 5_565 153.483(19) ?
    Co3 Mn2 Mn3 3 5_565 59.994(12) ?
    Co3 Mn2 Mn3 6_665 5_565 59.994(12) ?
    Co1 Mn2 Mn3 5_565 5_565 59.207(13) ?
    Co1 Mn2 Mn3 4_565 5_565 59.207(13) ?
    Ge1 Mn2 Mn3 6_665 5_565 59.485(9) ?
    Ge1 Mn2 Mn3 6_666 5_565 59.485(9) ?
    Co2 Mn2 Mn3 6_665 5_565 149.889(11) ?
    Co2 Mn2 Mn3 3 5_565 149.889(11) ?
    Co4 Mn3 Co1 . 8 146.871(13) ?
    Co4 Mn3 Co1 . . 146.871(13) ?
    Co1 Mn3 Co1 8 . 47.944(13) ?
    Co4 Mn3 Co6 . 2_455 93.926(12) ?
    Co1 Mn3 Co6 8 2_455 96.253(15) ?
    Co1 Mn3 Co6 . 2_455 53.755(10) ?
    Co4 Mn3 Co6 . 2_454 93.926(12) ?
    Co1 Mn3 Co6 8 2_454 53.755(10) ?
    Co1 Mn3 Co6 . 2_454 96.252(15) ?
    Co6 Mn3 Co6 2_455 2_454 119.00(2) ?
    Co4 Mn3 Mn5 . . 101.011(17) ?
    Co1 Mn3 Mn5 8 . 58.751(12) ?
    Co1 Mn3 Mn5 . . 58.750(12) ?
    Co6 Mn3 Mn5 2_455 . 59.556(10) ?
    Co6 Mn3 Mn5 2_454 . 59.556(10) ?
    Co4 Mn3 Co3 . 7_565 94.438(14) ?
    Co1 Mn3 Co3 8 7_565 94.616(12) ?
    Co1 Mn3 Co3 . 7_565 116.241(15) ?
    Co6 Mn3 Co3 2_455 7_565 145.774(13) ?
    Co6 Mn3 Co3 2_454 7_565 93.431(11) ?
    Mn5 Mn3 Co3 . 7_565 149.423(11) ?
    Co4 Mn3 Co3 . 2_455 94.438(14) ?
    Co1 Mn3 Co3 8 2_455 116.240(15) ?
    Co1 Mn3 Co3 . 2_455 94.617(12) ?
    Co6 Mn3 Co3 2_455 2_455 93.431(11) ?
    Co6 Mn3 Co3 2_454 2_455 145.774(13) ?
    Mn5 Mn3 Co3 . 2_455 149.423(11) ?
    Co3 Mn3 Co3 7_565 2_455 52.855(13) ?
    Co4 Mn3 Ge1 . 2_454 116.264(10) ?
    Co1 Mn3 Ge1 8 2_454 51.544(9) ?
    Co1 Mn3 Ge1 . 2_454 94.261(14) ?
    Co6 Mn3 Ge1 2_455 2_454 147.255(18) ?
    Co6 Mn3 Ge1 2_454 2_454 50.549(11) ?
    Mn5 Mn3 Ge1 . 2_454 100.099(12) ?
    Co3 Mn3 Ge1 7_565 2_454 49.326(9) ?
    Co3 Mn3 Ge1 2_455 2_454 96.367(14) ?
    Co4 Mn3 Ge1 . 2_455 116.264(10) ?
    Co1 Mn3 Ge1 8 2_455 94.261(14) ?
    Co1 Mn3 Ge1 . 2_455 51.545(9) ?
    Co6 Mn3 Ge1 2_455 2_455 50.549(11) ?
    Co6 Mn3 Ge1 2_454 2_455 147.255(18) ?
    Mn5 Mn3 Ge1 . 2_455 100.099(12) ?
    Co3 Mn3 Ge1 7_565 2_455 96.367(15) ?
    Co3 Mn3 Ge1 2_455 2_455 49.326(9) ?
    Ge1 Mn3 Ge1 2_454 2_455 117.917(18) ?
    Co4 Mn3 Co2 . 8 50.212(10) ?
    Co1 Mn3 Co2 8 8 97.335(12) ?
    Co1 Mn3 Co2 . 8 118.750(15) ?
    Co6 Mn3 Co2 2_455 8 95.732(15) ?
    Co6 Mn3 Co2 2_454 8 49.500(9) ?
    Mn5 Mn3 Co2 . 8 60.022(12) ?
    Co3 Mn3 Co2 7_565 8 114.912(12) ?
    Co3 Mn3 Co2 2_455 8 143.927(17) ?
    Ge1 Mn3 Co2 2_454 8 94.494(9) ?
    Ge1 Mn3 Co2 2_455 8 145.433(13) ?
    Co4 Mn3 Co2 . . 50.213(10) ?
    Co1 Mn3 Co2 8 . 118.750(15) ?
    Co1 Mn3 Co2 . . 97.334(12) ?
    Co6 Mn3 Co2 2_455 . 49.500(9) ?
    Co6 Mn3 Co2 2_454 . 95.732(15) ?
    Mn5 Mn3 Co2 . . 60.021(12) ?
    Co3 Mn3 Co2 7_565 . 143.928(17) ?
    Co3 Mn3 Co2 2_455 . 114.913(12) ?
    Ge1 Mn3 Co2 2_454 . 145.433(13) ?
    Ge1 Mn3 Co2 2_455 . 94.495(9) ?
    Co2 Mn3 Co2 8 . 51.548(13) ?
    Co1 Mn4 Co1 . 8 50.280(14) ?
    Co1 Mn4 Co2 . 3 115.231(13) ?
    Co1 Mn4 Co2 8 3 142.520(19) ?
    Co1 Mn4 Co2 . 6_665 142.521(19) ?
    Co1 Mn4 Co2 8 6_665 115.231(13) ?
    Co2 Mn4 Co2 3 6_665 51.226(13) ?
    Co1 Mn4 Co4 . 6_666 94.947(10) ?
    Co1 Mn4 Co4 8 6_666 144.729(13) ?
    Co2 Mn4 Co4 3 6_666 50.256(9) ?
    Co2 Mn4 Co4 6_665 6_666 95.949(15) ?
    Co1 Mn4 Co4 . 6_665 144.729(13) ?
    Co1 Mn4 Co4 8 6_665 94.948(10) ?
    Co2 Mn4 Co4 3 6_665 95.949(15) ?
    Co2 Mn4 Co4 6_665 6_665 50.256(9) ?
    Co4 Mn4 Co4 6_666 6_665 118.49(2) ?
    Co1 Mn4 Co3 . 8 116.840(16) ?
    Co1 Mn4 Co3 8 8 95.785(13) ?
    Co2 Mn4 Co3 3 8 119.162(16) ?
    Co2 Mn4 Co3 6_665 8 97.493(12) ?
    Co4 Mn4 Co3 6_666 8 96.038(15) ?
    Co4 Mn4 Co3 6_665 8 52.824(10) ?
    Co1 Mn4 Co3 . . 95.785(13) ?
    Co1 Mn4 Co3 8 . 116.840(16) ?
    Co2 Mn4 Co3 3 . 97.494(12) ?
    Co2 Mn4 Co3 6_665 . 119.162(16) ?
    Co4 Mn4 Co3 6_666 . 52.825(10) ?
    Co4 Mn4 Co3 6_665 . 96.038(15) ?
    Co3 Mn4 Co3 8 . 48.757(13) ?
    Co1 Mn4 Mn6 . . 150.847(11) ?
    Co1 Mn4 Mn6 8 . 150.847(11) ?
    Co2 Mn4 Mn6 3 . 60.518(12) ?
    Co2 Mn4 Mn6 6_665 . 60.518(12) ?
    Co4 Mn4 Mn6 6_666 . 59.278(10) ?
    Co4 Mn4 Mn6 6_665 . 59.278(10) ?
    Co3 Mn4 Mn6 8 . 58.649(13) ?
    Co3 Mn4 Mn6 . . 58.649(13) ?
    Co1 Mn4 Ge2 . 2_454 95.845(14) ?
    Co1 Mn4 Ge2 8 2_454 51.646(9) ?
    Co2 Mn4 Ge2 3 2_454 145.618(12) ?
    Co2 Mn4 Ge2 6_665 2_454 95.178(10) ?
    Co4 Mn4 Ge2 6_666 2_454 145.415(19) ?
    Co4 Mn4 Ge2 6_665 2_454 50.361(10) ?
    Co3 Mn4 Ge2 8 2_454 50.010(9) ?
    Co3 Mn4 Ge2 . 2_454 93.393(14) ?
    Mn6 Mn4 Ge2 . 2_454 99.209(12) ?
    Co1 Mn4 Ge2 . 2_455 51.646(9) ?
    Co1 Mn4 Ge2 8 2_455 95.845(14) ?
    Co2 Mn4 Ge2 3 2_455 95.178(10) ?
    Co2 Mn4 Ge2 6_665 2_455 145.618(12) ?
    Co4 Mn4 Ge2 6_666 2_455 50.361(10) ?
    Co4 Mn4 Ge2 6_665 2_455 145.415(19) ?
    Co3 Mn4 Ge2 8 2_455 93.393(14) ?
    Co3 Mn4 Ge2 . 2_455 50.010(9) ?
    Mn6 Mn4 Ge2 . 2_455 99.209(12) ?
    Ge2 Mn4 Ge2 2_454 2_455 116.460(18) ?
    Co1 Mn4 Mn7 . 2_454 99.475(16) ?
    Co1 Mn4 Mn7 8 2_454 56.999(12) ?
    Co2 Mn4 Mn7 3 2_454 101.374(15) ?
    Co2 Mn4 Mn7 6_665 2_454 58.365(11) ?
    Co4 Mn4 Mn7 6_666 2_454 151.623(19) ?
    Co4 Mn4 Mn7 6_665 2_454 56.293(11) ?
    Co3 Mn4 Mn7 8 2_454 98.993(11) ?
    Co3 Mn4 Mn7 . 2_454 147.720(13) ?
    Mn6 Mn4 Mn7 . 2_454 109.666(13) ?
    Ge2 Mn4 Mn7 2_454 2_454 56.978(10) ?
    Ge2 Mn4 Mn7 2_455 2_454 150.976(18) ?
    Co1 Mn5 Co1 . 8 48.663(13) ?
    Co1 Mn5 Co6 . 2_454 97.414(15) ?
    Co1 Mn5 Co6 8 2_454 54.276(10) ?
    Co1 Mn5 Co6 . 2_455 54.276(10) ?
    Co1 Mn5 Co6 8 2_455 97.413(15) ?
    Co6 Mn5 Co6 2_454 2_455 119.80(2) ?
    Co1 Mn5 Co3 . 8 114.443(16) ?
    Co1 Mn5 Co3 8 8 94.156(13) ?
    Co6 Mn5 Co3 2_454 8 94.978(10) ?
    Co6 Mn5 Co3 2_455 8 143.463(13) ?
    Co1 Mn5 Co3 . . 94.156(13) ?
    Co1 Mn5 Co3 8 . 114.444(16) ?
    Co6 Mn5 Co3 2_454 . 143.463(13) ?
    Co6 Mn5 Co3 2_455 . 94.979(10) ?
    Co3 Mn5 Co3 8 . 48.938(13) ?
    Co1 Mn5 Ge2 . 2_455 51.190(9) ?
    Co1 Mn5 Ge2 8 2_455 94.622(14) ?
    Co6 Mn5 Ge2 2_454 2_455 148.097(18) ?
    Co6 Mn5 Ge2 2_455 2_455 50.484(10) ?
    Co3 Mn5 Ge2 8 2_455 94.195(14) ?
    Co3 Mn5 Ge2 . 2_455 50.364(9) ?
    Co1 Mn5 Ge2 . 2_454 94.622(14) ?
    Co1 Mn5 Ge2 8 2_454 51.190(9) ?
    Co6 Mn5 Ge2 2_454 2_454 50.484(10) ?
    Co6 Mn5 Ge2 2_455 2_454 148.097(18) ?
    Co3 Mn5 Ge2 8 2_454 50.363(9) ?
    Co3 Mn5 Ge2 . 2_454 94.195(14) ?
    Ge2 Mn5 Ge2 2_455 2_454 118.267(18) ?
    Co1 Mn5 Mn3 . . 60.110(13) ?
    Co1 Mn5 Mn3 8 . 60.109(13) ?
    Co6 Mn5 Mn3 2_454 . 59.955(10) ?
    Co6 Mn5 Mn3 2_455 . 59.955(10) ?
    Co3 Mn5 Mn3 8 . 150.980(11) ?
    Co3 Mn5 Mn3 . . 150.980(11) ?
    Ge2 Mn5 Mn3 2_455 . 100.643(12) ?
    Ge2 Mn5 Mn3 2_454 . 100.643(12) ?
    Co1 Mn5 Co2 . . 98.232(12) ?
    Co1 Mn5 Co2 8 . 120.095(16) ?
    Co6 Mn5 Co2 2_454 . 95.980(14) ?
    Co6 Mn5 Co2 2_455 . 49.602(9) ?
    Co3 Mn5 Co2 8 . 143.742(17) ?
    Co3 Mn5 Co2 . . 116.500(12) ?
    Ge2 Mn5 Co2 2_455 . 94.455(9) ?
    Ge2 Mn5 Co2 2_454 . 145.492(12) ?
    Mn3 Mn5 Co2 . . 60.009(12) ?
    Co1 Mn5 Co2 . 8 120.095(16) ?
    Co1 Mn5 Co2 8 8 98.231(12) ?
    Co6 Mn5 Co2 2_454 8 49.602(9) ?
    Co6 Mn5 Co2 2_455 8 95.980(15) ?
    Co3 Mn5 Co2 8 8 116.500(12) ?
    Co3 Mn5 Co2 . 8 143.742(17) ?
    Ge2 Mn5 Co2 2_455 8 145.492(12) ?
    Ge2 Mn5 Co2 2_454 8 94.455(10) ?
    Mn3 Mn5 Co2 . 8 60.008(12) ?
    Co2 Mn5 Co2 . 8 51.540(12) ?
    Co3 Mn6 Co3 8 . 49.800(13) ?
    Co3 Mn6 Co3 8 4_665 115.880(15) ?
    Co3 Mn6 Co3 . 4_665 94.856(13) ?
    Co3 Mn6 Co3 8 5_665 94.857(13) ?
    Co3 Mn6 Co3 . 5_665 115.879(15) ?
    Co3 Mn6 Co3 4_665 5_665 49.392(13) ?
    Co3 Mn6 Co4 8 6_665 53.674(10) ?
    Co3 Mn6 Co4 . 6_665 97.957(15) ?
    Co3 Mn6 Co4 4_665 6_665 143.550(13) ?
    Co3 Mn6 Co4 5_665 6_665 94.541(10) ?
    Co3 Mn6 Co4 8 6_666 97.957(15) ?
    Co3 Mn6 Co4 . 6_666 53.674(10) ?
    Co3 Mn6 Co4 4_665 6_666 94.541(11) ?
    Co3 Mn6 Co4 5_665 6_666 143.550(13) ?
    Co4 Mn6 Co4 6_665 6_666 120.43(2) ?
    Co3 Mn6 Co6 8 5_665 146.315(13) ?
    Co3 Mn6 Co6 . 5_665 146.316(13) ?
    Co3 Mn6 Co6 4_665 5_665 94.561(15) ?
    Co3 Mn6 Co6 5_665 5_665 94.561(15) ?
    Co4 Mn6 Co6 6_665 5_665 93.369(12) ?
    Co4 Mn6 Co6 6_666 5_665 93.369(12) ?
    Co3 Mn6 Co2 8 6_665 97.499(12) ?
    Co3 Mn6 Co2 . 6_665 119.169(16) ?
    Co3 Mn6 Co2 4_665 6_665 143.380(17) ?
    Co3 Mn6 Co2 5_665 6_665 116.646(12) ?
    Co4 Mn6 Co2 6_665 6_665 50.003(9) ?
    Co4 Mn6 Co2 6_666 6_665 95.330(15) ?
    Co6 Mn6 Co2 5_665 6_665 49.721(10) ?
    Co3 Mn6 Co2 8 3 119.168(15) ?
    Co3 Mn6 Co2 . 3 97.499(12) ?
    Co3 Mn6 Co2 4_665 3 116.646(12) ?
    Co3 Mn6 Co2 5_665 3 143.380(17) ?
    Co4 Mn6 Co2 6_665 3 95.330(15) ?
    Co4 Mn6 Co2 6_666 3 50.003(9) ?
    Co6 Mn6 Co2 5_665 3 49.721(10) ?
    Co2 Mn6 Co2 6_665 3 50.150(12) ?
    Co3 Mn6 Mn4 8 . 60.587(13) ?
    Co3 Mn6 Mn4 . . 60.588(13) ?
    Co3 Mn6 Mn4 4_665 . 151.666(11) ?
    Co3 Mn6 Mn4 5_665 . 151.666(11) ?
    Co4 Mn6 Mn4 6_665 . 60.246(10) ?
    Co4 Mn6 Mn4 6_666 . 60.246(10) ?
    Co6 Mn6 Mn4 5_665 . 99.327(18) ?
    Co2 Mn6 Mn4 6_665 . 58.587(13) ?
    Co2 Mn6 Mn4 3 . 58.587(13) ?
    Co3 Mn6 Ge3 8 2 94.968(13) ?
    Co3 Mn6 Ge3 . 2 50.739(7) ?
    Co3 Mn6 Ge3 4_665 2 50.543(7) ?
    Co3 Mn6 Ge3 5_665 2 94.498(13) ?
    Co4 Mn6 Ge3 6_665 2 147.984(17) ?
    Co4 Mn6 Ge3 6_666 2 50.573(9) ?
    Co6 Mn6 Ge3 5_665 2 116.411(9) ?
    Co2 Mn6 Ge3 6_665 2 145.095(11) ?
    Co2 Mn6 Ge3 3 2 95.504(8) ?
    Mn4 Mn6 Ge3 . 2 101.131(11) ?
    Co3 Mn6 Ge3 8 2_554 50.740(7) ?
    Co3 Mn6 Ge3 . 2_554 94.968(13) ?
    Co3 Mn6 Ge3 4_665 2_554 94.498(13) ?
    Co3 Mn6 Ge3 5_665 2_554 50.543(7) ?
    Co4 Mn6 Ge3 6_665 2_554 50.573(9) ?
    Co4 Mn6 Ge3 6_666 2_554 147.984(17) ?
    Co6 Mn6 Ge3 5_665 2_554 116.411(9) ?
    Co2 Mn6 Ge3 6_665 2_554 95.504(8) ?
    Co2 Mn6 Ge3 3 2_554 145.095(11) ?
    Mn4 Mn6 Ge3 . 2_554 101.131(11) ?
    Ge3 Mn6 Ge3 2 2_554 117.382(15) ?
    Co5 Mn7 Co5 . 5_655 119.139(17) ?
    Co5 Mn7 Mn7 . 5_655 60.067(17) ?
    Co5 Mn7 Mn7 5_655 5_655 59.072(16) ?
    Co5 Mn7 Co1 . 2 55.005(11) ?
    Co5 Mn7 Co1 5_655 2 149.093(10) ?
    Mn7 Mn7 Co1 5_655 2 106.741(19) ?
    Co5 Mn7 Co1 . 7_665 55.005(11) ?
    Co5 Mn7 Co1 5_655 7_665 149.093(9) ?
    Mn7 Mn7 Co1 5_655 7_665 106.741(19) ?
    Co1 Mn7 Co1 2 7_665 57.596(14) ?
    Co5 Mn7 Co4 . 5_655 148.216(19) ?
    Co5 Mn7 Co4 5_655 5_655 92.644(16) ?
    Mn7 Mn7 Co4 5_655 5_655 151.72(3) ?
    Co1 Mn7 Co4 2 5_655 97.961(14) ?
    Co1 Mn7 Co4 7_665 5_655 97.961(14) ?
    Co5 Mn7 Ge2 . . 95.625(17) ?
    Co5 Mn7 Ge2 5_655 . 145.236(18) ?
    Mn7 Mn7 Ge2 5_655 . 155.69(3) ?
    Co1 Mn7 Ge2 2 . 52.900(11) ?
    Co1 Mn7 Ge2 7_665 . 52.900(11) ?
    Co4 Mn7 Ge2 5_655 . 52.592(12) ?
    Co5 Mn7 Co2 . 5_655 150.316(10) ?
    Co5 Mn7 Co2 5_655 5_655 52.198(11) ?
    Mn7 Mn7 Co2 5_655 5_655 104.19(2) ?
    Co1 Mn7 Co2 2 5_655 148.941(17) ?
    Co1 Mn7 Co2 7_665 5_655 115.339(11) ?
    Co4 Mn7 Co2 5_655 5_655 51.393(10) ?
    Ge2 Mn7 Co2 . 5_655 97.541(15) ?
    Co5 Mn7 Co2 . 4_655 150.316(10) ?
    Co5 Mn7 Co2 5_655 4_655 52.198(11) ?
    Mn7 Mn7 Co2 5_655 4_655 104.19(2) ?
    Co1 Mn7 Co2 2 4_655 115.339(11) ?
    Co1 Mn7 Co2 7_665 4_655 148.941(17) ?
    Co4 Mn7 Co2 5_655 4_655 51.393(10) ?
    Ge2 Mn7 Co2 . 4_655 97.541(15) ?
    Co2 Mn7 Co2 5_655 4_655 52.838(13) ?
    Co5 Mn7 Mn4 . 2 107.142(13) ?
    Co5 Mn7 Mn4 5_655 2 105.230(13) ?
    Mn7 Mn7 Mn4 5_655 2 123.375(10) ?
    Co1 Mn7 Mn4 2 2 57.231(11) ?
    Co1 Mn7 Mn4 7_665 2 105.248(16) ?
    Co4 Mn7 Mn4 5_655 2 60.297(11) ?
    Ge2 Mn7 Mn4 . 2 60.546(10) ?
    Co2 Mn7 Mn4 5_655 2 102.502(15) ?
    Co2 Mn7 Mn4 4_655 2 58.240(11) ?
    Co5 Mn7 Mn4 . 2_554 107.142(13) ?
    Co5 Mn7 Mn4 5_655 2_554 105.230(13) ?
    Mn7 Mn7 Mn4 5_655 2_554 123.375(10) ?
    Co1 Mn7 Mn4 2 2_554 105.248(16) ?
    Co1 Mn7 Mn4 7_665 2_554 57.231(11) ?
    Co4 Mn7 Mn4 5_655 2_554 60.297(11) ?
    Ge2 Mn7 Mn4 . 2_554 60.546(10) ?
    Co2 Mn7 Mn4 5_655 2_554 58.240(11) ?
    Co2 Mn7 Mn4 4_655 2_554 102.502(15) ?
    Mn4 Mn7 Mn4 2 2_554 113.18(2) ?
    Co5 Mn7 Mn1 . 6_655 56.307(10) ?
    Co5 Mn7 Mn1 5_655 6_655 96.591(13) ?
    Mn7 Mn7 Mn1 5_655 6_655 64.473(12) ?
    Co1 Mn7 Mn1 2 6_655 101.025(15) ?
    Co1 Mn7 Mn1 7_665 6_655 53.712(11) ?
    Co4 Mn7 Mn1 5_655 6_655 124.418(10) ?
    Ge2 Mn7 Mn1 . 6_655 103.377(13) ?
    Co2 Mn7 Mn1 5_655 6_655 94.683(11) ?
    Co2 Mn7 Mn1 4_655 6_655 143.602(15) ?
    Mn4 Mn7 Mn1 2 6_655 157.625(19) ?
    Mn4 Mn7 Mn1 2_554 6_655 64.388(12) ?
    Co1 Co1 Ge2 8 2_455 122.215(7) ?
    Co1 Co1 Co5 8 2_455 121.811(8) ?
    Ge2 Co1 Co5 2_455 2_455 109.809(13) ?
    Co1 Co1 Ge1 8 2_455 121.709(7) ?
    Ge2 Co1 Ge1 2_455 2_455 104.593(12) ?
    Co5 Co1 Ge1 2_455 2_455 60.572(12) ?
    Co1 Co1 Co6 8 2_455 120.463(7) ?
    Ge2 Co1 Co6 2_455 2_455 57.907(12) ?
    Co5 Co1 Co6 2_455 2_455 107.775(13) ?
    Ge1 Co1 Co6 2_455 2_455 57.762(12) ?
    Co1 Co1 Mn1 8 5_565 63.716(7) ?
    Ge2 Co1 Mn1 2_455 5_565 128.970(15) ?
    Co5 Co1 Mn1 2_455 5_565 64.089(11) ?
    Ge1 Co1 Mn1 2_455 5_565 112.336(15) ?
    Co6 Co1 Mn1 2_455 5_565 170.093(15) ?
    Co1 Co1 Co1 8 8_556 180.0 ?
    Ge2 Co1 Co1 2_455 8_556 57.787(7) ?
    Co5 Co1 Co1 2_455 8_556 58.187(8) ?
    Ge1 Co1 Co1 2_455 8_556 58.289(7) ?
    Co6 Co1 Co1 2_455 8_556 59.537(7) ?
    Mn1 Co1 Co1 5_565 8_556 116.283(7) ?
    Co1 Co1 Mn7 8 2_455 118.800(7) ?
    Ge2 Co1 Mn7 2_455 2_455 65.142(12) ?
    Co5 Co1 Mn7 2_455 2_455 61.299(13) ?
    Ge1 Co1 Mn7 2_455 2_455 110.976(13) ?
    Co6 Co1 Mn7 2_455 2_455 112.585(13) ?
    Mn1 Co1 Mn7 5_565 2_455 69.360(12) ?
    Co1 Co1 Mn7 8_556 2_455 61.202(7) ?
    Co1 Co1 Mn4 8 . 64.861(7) ?
    Ge2 Co1 Mn4 2_455 . 67.892(11) ?
    Co5 Co1 Mn4 2_455 . 120.371(16) ?
    Ge1 Co1 Mn4 2_455 . 172.449(13) ?
    Co6 Co1 Mn4 2_455 . 116.423(16) ?
    Mn1 Co1 Mn4 5_565 . 73.406(15) ?
    Co1 Co1 Mn4 8_556 . 115.141(7) ?
    Mn7 Co1 Mn4 2_455 . 65.771(12) ?
    Co1 Co1 Mn5 8 . 65.669(7) ?
    Ge2 Co1 Mn5 2_455 . 65.758(11) ?
    Co5 Co1 Mn5 2_455 . 171.438(13) ?
    Ge1 Co1 Mn5 2_455 . 112.613(14) ?
    Co6 Co1 Mn5 2_455 . 63.686(10) ?
    Mn1 Co1 Mn5 5_565 . 124.467(12) ?
    Co1 Co1 Mn5 8_556 . 114.332(7) ?
    Mn7 Co1 Mn5 2_455 . 120.198(14) ?
    Mn4 Co1 Mn5 . . 65.622(14) ?
    Co1 Co1 Mn2 8 5_565 65.814(6) ?
    Ge2 Co1 Mn2 2_455 5_565 169.331(13) ?
    Co5 Co1 Mn2 2_455 5_565 66.959(12) ?
    Ge1 Co1 Mn2 2_455 5_565 64.820(10) ?
    Co6 Co1 Mn2 2_455 5_565 112.608(15) ?
    Mn1 Co1 Mn2 5_565 5_565 59.755(14) ?
    Co1 Co1 Mn2 8_556 5_565 114.183(6) ?
    Mn7 Co1 Mn2 2_455 5_565 118.706(14) ?
    Mn4 Co1 Mn2 . 5_565 122.711(12) ?
    Mn5 Co1 Mn2 . 5_565 115.954(13) ?
    Co1 Co1 Mn3 8 . 66.028(7) ?
    Ge2 Co1 Mn3 2_455 . 112.912(13) ?
    Co5 Co1 Mn3 2_455 . 116.614(14) ?
    Ge1 Co1 Mn3 2_455 . 64.847(10) ?
    Co6 Co1 Mn3 2_455 . 63.393(11) ?
    Mn1 Co1 Mn3 5_565 . 114.106(13) ?
    Co1 Co1 Mn3 8_556 . 113.971(6) ?
    Mn7 Co1 Mn3 2_455 . 175.170(11) ?
    Mn4 Co1 Mn3 . . 118.049(13) ?
    Mn5 Co1 Mn3 . . 61.140(12) ?
    Mn2 Co1 Mn3 5_565 . 62.370(12) ?
    Co6 Co2 Co4 2_455 . 118.654(16) ?
    Co6 Co2 Co5 2_455 . 120.187(15) ?
    Co4 Co2 Co5 . . 108.793(13) ?
    Co6 Co2 Co2 2_455 8_556 59.648(7) ?
    Co4 Co2 Co2 . 8_556 121.257(7) ?
    Co5 Co2 Co2 . 8_556 121.122(7) ?
    Co6 Co2 Co2 2_455 8 120.352(7) ?
    Co4 Co2 Co2 . 8 58.742(7) ?
    Co5 Co2 Co2 . 8 58.880(7) ?
    Co2 Co2 Co2 8_556 8 180.0 ?
    Co6 Co2 Mn1 2_455 6_656 109.407(13) ?
    Co4 Co2 Mn1 . 6_656 124.986(15) ?
    Co5 Co2 Mn1 . 6_656 63.317(11) ?
    Co2 Co2 Mn1 8_556 6_656 63.407(6) ?
    Co2 Co2 Mn1 8 6_656 116.594(7) ?
    Co6 Co2 Mn4 2_455 6_656 113.523(13) ?
    Co4 Co2 Mn4 . 6_656 66.167(11) ?
    Co5 Co2 Mn4 . 6_656 117.828(15) ?
    Co2 Co2 Mn4 8_556 6_656 64.386(6) ?
    Co2 Co2 Mn4 8 6_656 115.613(6) ?
    Mn1 Co2 Mn4 6_656 6_656 71.448(13) ?
    Co6 Co2 Mn7 2_455 5_655 176.066(11) ?
    Co4 Co2 Mn7 . 5_655 62.915(13) ?
    Co5 Co2 Mn7 . 5_655 61.194(13) ?
    Co2 Co2 Mn7 8_556 5_655 116.419(6) ?
    Co2 Co2 Mn7 8 5_655 63.582(6) ?
    Mn1 Co2 Mn7 6_656 5_655 67.589(11) ?
    Mn4 Co2 Mn7 6_656 5_655 63.395(11) ?
    Co6 Co2 Mn6 2_455 6_656 64.825(13) ?
    Co4 Co2 Mn6 . 6_656 64.480(11) ?
    Co5 Co2 Mn6 . 6_656 173.246(12) ?
    Co2 Co2 Mn6 8_556 6_656 64.924(6) ?
    Co2 Co2 Mn6 8 6_656 115.074(6) ?
    Mn1 Co2 Mn6 6_656 6_656 120.451(12) ?
    Mn4 Co2 Mn6 6_656 6_656 60.894(13) ?
    Mn7 Co2 Mn6 5_655 6_656 114.139(14) ?
    Co6 Co2 Mn3 2_455 . 64.894(11) ?
    Co4 Co2 Mn3 . . 63.297(13) ?
    Co5 Co2 Mn3 . . 113.076(13) ?
    Co2 Co2 Mn3 8_556 . 115.773(6) ?
    Co2 Co2 Mn3 8 . 64.226(6) ?
    Mn1 Co2 Mn3 6_656 . 171.344(15) ?
    Mn4 Co2 Mn3 6_656 . 116.462(14) ?
    Mn7 Co2 Mn3 5_655 . 118.397(12) ?
    Mn6 Co2 Mn3 6_656 . 64.032(12) ?
    Co6 Co2 Mn5 2_455 . 64.585(11) ?
    Co4 Co2 Mn5 . . 111.630(13) ?
    Co5 Co2 Mn5 . . 65.478(12) ?
    Co2 Co2 Mn5 8_556 . 115.771(6) ?
    Co2 Co2 Mn5 8 . 64.230(6) ?
    Mn1 Co2 Mn5 6_656 . 112.053(14) ?
    Mn4 Co2 Mn5 6_656 . 176.316(15) ?
    Mn7 Co2 Mn5 5_655 . 118.640(12) ?
    Mn6 Co2 Mn5 6_656 . 115.617(14) ?
    Mn3 Co2 Mn5 . . 59.970(12) ?
    Co6 Co2 Mn2 2_455 6_656 63.005(14) ?
    Co4 Co2 Mn2 . 6_656 173.286(11) ?
    Co5 Co2 Mn2 . 6_656 66.106(11) ?
    Co2 Co2 Mn2 8_556 6_656 65.404(6) ?
    Co2 Co2 Mn2 8 6_656 114.597(6) ?
    Mn1 Co2 Mn2 6_656 6_656 57.522(13) ?
    Mn4 Co2 Mn2 6_656 6_656 119.753(12) ?
    Mn7 Co2 Mn2 5_655 6_656 115.902(15) ?
    Mn6 Co2 Mn2 6_656 6_656 120.547(11) ?
    Mn3 Co2 Mn2 . 6_656 113.947(14) ?
    Mn5 Co2 Mn2 . 6_656 62.636(11) ?
    Co3 Co3 Ge1 8 . 60.437(7) ?
    Co3 Co3 Ge2 8 2_455 121.667(7) ?
    Ge1 Co3 Ge2 . 2_455 120.316(14) ?
    Co3 Co3 Ge3 8 2 121.615(6) ?
    Ge1 Co3 Ge3 . 2 121.858(14) ?
    Ge2 Co3 Ge3 2_455 2 105.921(11) ?
    Co3 Co3 Co4 8 6_666 120.106(7) ?
    Ge1 Co3 Co4 . 6_666 179.127(14) ?
    Ge2 Co3 Co4 2_455 6_666 58.850(12) ?
    Ge3 Co3 Co4 2 6_666 58.587(10) ?
    Co3 Co3 Co3 8 8_556 180.0 ?
    Ge1 Co3 Co3 . 8_556 119.564(7) ?
    Ge2 Co3 Co3 2_455 8_556 58.331(7) ?
    Ge3 Co3 Co3 2 8_556 58.385(6) ?
    Co4 Co3 Co3 6_666 8_556 59.893(7) ?
    Co3 Co3 Mn6 8 . 65.100(7) ?
    Ge1 Co3 Mn6 . . 117.135(12) ?
    Ge2 Co3 Mn6 2_455 . 113.515(14) ?
    Ge3 Co3 Mn6 2 . 66.147(10) ?
    Co4 Co3 Mn6 6_666 . 63.697(11) ?
    Co3 Co3 Mn6 8_556 . 114.899(7) ?
    Co3 Co3 Mn2 8 6_656 117.066(7) ?
    Ge1 Co3 Mn2 . 6_656 66.001(11) ?
    Ge2 Co3 Mn2 2_455 6_656 63.373(12) ?
    Ge3 Co3 Mn2 2 6_656 113.298(12) ?
    Co4 Co3 Mn2 6_666 6_656 113.163(13) ?
    Co3 Co3 Mn2 8_556 6_656 62.935(7) ?
    Mn6 Co3 Mn2 . 6_656 176.744(13) ?
    Co3 Co3 Mn6 8 5_665 65.305(6) ?
    Ge1 Co3 Mn6 . 5_665 66.354(13) ?
    Ge2 Co3 Mn6 2_455 5_665 171.704(12) ?
    Ge3 Co3 Mn6 2 5_665 65.785(10) ?
    Co4 Co3 Mn6 6_666 5_665 114.451(15) ?
    Co3 Co3 Mn6 8_556 5_665 114.696(7) ?
    Mn6 Co3 Mn6 . 5_665 64.120(15) ?
    Mn2 Co3 Mn6 6_656 5_665 118.807(14) ?
    Co3 Co3 Mn5 8 . 65.531(6) ?
    Ge1 Co3 Mn5 . . 65.811(13) ?
    Ge2 Co3 Mn5 2_455 . 65.067(10) ?
    Ge3 Co3 Mn5 2 . 170.964(12) ?
    Co4 Co3 Mn5 6_666 . 113.676(16) ?
    Co3 Co3 Mn5 8_556 . 114.469(6) ?
    Mn6 Co3 Mn5 . . 115.895(13) ?
    Mn2 Co3 Mn5 6_656 . 64.117(11) ?
    Mn6 Co3 Mn5 5_665 . 123.228(12) ?
    Co3 Co3 Mn4 8 . 65.621(6) ?
    Ge1 Co3 Mn4 . . 116.495(12) ?
    Ge2 Co3 Mn4 2_455 . 65.622(11) ?
    Ge3 Co3 Mn4 2 . 113.493(12) ?
    Co4 Co3 Mn4 6_666 . 63.555(11) ?
    Co3 Co3 Mn4 8_556 . 114.378(6) ?
    Mn6 Co3 Mn4 . . 60.763(12) ?
    Mn2 Co3 Mn4 6_656 . 117.449(14) ?
    Mn6 Co3 Mn4 5_665 . 116.988(13) ?
    Mn5 Co3 Mn4 . . 63.085(14) ?
    Co3 Co3 Mn3 8 2 116.428(6) ?
    Ge1 Co3 Mn3 . 2 65.340(11) ?
    Ge2 Co3 Mn3 2_455 2 112.779(12) ?
    Ge3 Co3 Mn3 2 2 65.429(11) ?
    Co4 Co3 Mn3 6_666 2 114.595(12) ?
    Co3 Co3 Mn3 8_556 2 63.573(6) ?
    Mn6 Co3 Mn3 . 2 119.562(14) ?
    Mn2 Co3 Mn3 6_656 2 62.115(12) ?
    Mn6 Co3 Mn3 5_665 2 64.396(12) ?
    Mn5 Co3 Mn3 . 2 117.693(14) ?
    Mn4 Co3 Mn3 . 2 177.938(10) ?
    Co2 Co4 Co2 8 . 62.515(14) ?
    Co2 Co4 Ge3 8 . 122.390(13) ?
    Co2 Co4 Ge3 . . 122.390(13) ?
    Co2 Co4 Ge2 8 5_655 120.047(15) ?
    Co2 Co4 Ge2 . 5_655 120.047(15) ?
    Ge3 Co4 Ge2 . 5_655 105.342(14) ?
    Co2 Co4 Co3 8 6_655 118.617(9) ?
    Co2 Co4 Co3 . 6_655 178.209(15) ?
    Ge3 Co4 Co3 . 6_655 58.458(10) ?
    Ge2 Co4 Co3 5_655 6_655 58.262(11) ?
    Co2 Co4 Co3 8 3_545 178.209(15) ?
    Co2 Co4 Co3 . 3_545 118.618(10) ?
    Ge3 Co4 Co3 . 3_545 58.458(10) ?
    Ge2 Co4 Co3 5_655 3_545 58.262(11) ?
    Co3 Co4 Co3 6_655 3_545 60.213(14) ?
    Co2 Co4 Mn7 8 5_655 65.692(13) ?
    Co2 Co4 Mn7 . 5_655 65.691(12) ?
    Ge3 Co4 Mn7 . 5_655 169.984(17) ?
    Ge2 Co4 Mn7 5_655 5_655 64.642(13) ?
    Co3 Co4 Mn7 6_655 5_655 113.286(15) ?
    Co3 Co4 Mn7 3_545 5_655 113.286(15) ?
    Co2 Co4 Mn3 8 . 66.490(13) ?
    Co2 Co4 Mn3 . . 66.490(13) ?
    Ge3 Co4 Mn3 . . 66.620(12) ?
    Ge2 Co4 Mn3 5_655 . 171.962(18) ?
    Co3 Co4 Mn3 6_655 . 115.140(15) ?
    Co3 Co4 Mn3 3_545 . 115.140(15) ?
    Mn7 Co4 Mn3 5_655 . 123.397(17) ?
    Co2 Co4 Mn6 8 6_655 65.517(11) ?
    Co2 Co4 Mn6 . 6_655 119.095(16) ?
    Ge3 Co4 Mn6 . 6_655 65.665(10) ?
    Ge2 Co4 Mn6 5_655 6_655 112.122(11) ?
    Co3 Co4 Mn6 6_655 6_655 62.629(12) ?
    Co3 Co4 Mn6 3_545 6_655 114.263(16) ?
    Mn7 Co4 Mn6 5_655 6_655 117.004(10) ?
    Mn3 Co4 Mn6 . 6_655 65.280(10) ?
    Co2 Co4 Mn6 8 6_656 119.095(16) ?
    Co2 Co4 Mn6 . 6_656 65.518(11) ?
    Ge3 Co4 Mn6 . 6_656 65.665(10) ?
    Ge2 Co4 Mn6 5_655 6_656 112.122(11) ?
    Co3 Co4 Mn6 6_655 6_656 114.263(15) ?
    Co3 Co4 Mn6 3_545 6_656 62.629(12) ?
    Mn7 Co4 Mn6 5_655 6_656 117.004(10) ?
    Mn3 Co4 Mn6 . 6_656 65.280(10) ?
    Mn6 Co4 Mn6 6_655 6_656 120.427(19) ?
    Co2 Co4 Mn4 8 6_656 116.542(16) ?
    Co2 Co4 Mn4 . 6_656 63.576(12) ?
    Ge3 Co4 Mn4 . 6_656 113.441(11) ?
    Ge2 Co4 Mn4 5_655 6_656 65.478(10) ?
    Co3 Co4 Mn4 6_655 6_656 114.698(16) ?
    Co3 Co4 Mn4 3_545 6_656 63.620(12) ?
    Mn7 Co4 Mn4 5_655 6_656 63.409(11) ?
    Mn3 Co4 Mn4 . 6_656 116.919(10) ?
    Mn6 Co4 Mn4 6_655 6_656 177.315(17) ?
    Mn6 Co4 Mn4 6_656 6_656 60.475(12) ?
    Co2 Co5 Co2 . 8 62.242(15) ?
    Co2 Co5 Co1 . 2 117.043(10) ?
    Co2 Co5 Co1 8 2 178.316(18) ?
    Co2 Co5 Co1 . 7_665 178.316(18) ?
    Co2 Co5 Co1 8 7_665 117.043(10) ?
    Co1 Co5 Co1 2 7_665 63.625(15) ?
    Co2 Co5 Ge1 . . 118.946(14) ?
    Co2 Co5 Ge1 8 . 118.946(14) ?
    Co1 Co5 Ge1 2 . 59.854(11) ?
    Co1 Co5 Ge1 7_665 . 59.854(11) ?
    Co2 Co5 Mn7 . . 117.980(16) ?
    Co2 Co5 Mn7 8 . 117.980(15) ?
    Co1 Co5 Mn7 2 . 63.695(13) ?
    Co1 Co5 Mn7 7_665 . 63.695(13) ?
    Ge1 Co5 Mn7 . . 112.341(18) ?
    Co2 Co5 Mn7 . 5_655 66.610(12) ?
    Co2 Co5 Mn7 8 5_655 66.610(12) ?
    Co1 Co5 Mn7 2 5_655 114.678(15) ?
    Co1 Co5 Mn7 7_665 5_655 114.678(15) ?
    Ge1 Co5 Mn7 . 5_655 173.201(19) ?
    Mn7 Co5 Mn7 . 5_655 60.861(17) ?
    Co2 Co5 Mn1 . 6_655 119.820(16) ?
    Co2 Co5 Mn1 8 6_655 63.598(12) ?
    Co1 Co5 Mn1 2 6_655 117.724(17) ?
    Co1 Co5 Mn1 7_665 6_655 60.298(12) ?
    Ge1 Co5 Mn1 . 6_655 108.748(12) ?
    Mn7 Co5 Mn1 . 6_655 68.876(11) ?
    Mn7 Co5 Mn1 5_655 6_655 69.535(11) ?
    Co2 Co5 Mn1 . 6_656 63.598(12) ?
    Co2 Co5 Mn1 8 6_656 119.820(16) ?
    Co1 Co5 Mn1 2 6_656 60.298(12) ?
    Co1 Co5 Mn1 7_665 6_656 117.724(17) ?
    Ge1 Co5 Mn1 . 6_656 108.748(12) ?
    Mn7 Co5 Mn1 . 6_656 68.876(11) ?
    Mn7 Co5 Mn1 5_655 6_656 69.535(12) ?
    Mn1 Co5 Mn1 6_655 6_656 131.36(2) ?
    Co2 Co5 Mn5 . . 64.902(13) ?
    Co2 Co5 Mn5 8 . 64.902(13) ?
    Co1 Co5 Mn5 2 . 113.431(15) ?
    Co1 Co5 Mn5 7_665 . 113.431(15) ?
    Ge1 Co5 Mn5 . . 64.128(15) ?
    Mn7 Co5 Mn5 . . 176.469(18) ?
    Mn7 Co5 Mn5 5_655 . 122.671(18) ?
    Mn1 Co5 Mn5 6_655 . 111.838(11) ?
    Mn1 Co5 Mn5 6_656 . 111.838(11) ?
    Co2 Co5 Mn2 . 6_656 65.075(11) ?
    Co2 Co5 Mn2 8 6_656 116.430(16) ?
    Co1 Co5 Mn2 2 6_656 62.083(11) ?
    Co1 Co5 Mn2 7_665 6_656 114.558(15) ?
    Ge1 Co5 Mn2 . 6_656 62.781(10) ?
    Mn7 Co5 Mn2 . 6_656 116.636(11) ?
    Mn7 Co5 Mn2 5_655 6_656 119.295(10) ?
    Mn1 Co5 Mn2 6_655 6_656 170.869(17) ?
    Mn1 Co5 Mn2 6_656 6_656 57.285(12) ?
    Mn5 Co5 Mn2 . 6_656 62.188(10) ?
    Co2 Co6 Co2 2 7_665 60.705(15) ?
    Co2 Co6 Ge2 2 . 121.286(15) ?
    Co2 Co6 Ge2 7_665 . 121.286(15) ?
    Co2 Co6 Ge1 2 . 121.102(15) ?
    Co2 Co6 Ge1 7_665 . 121.102(15) ?
    Ge2 Co6 Ge1 . . 106.231(16) ?
    Co2 Co6 Co1 2 7_665 179.656(18) ?
    Co2 Co6 Co1 7_665 7_665 119.185(10) ?
    Ge2 Co6 Co1 . 7_665 58.449(11) ?
    Ge1 Co6 Co1 . 7_665 59.242(11) ?
    Co2 Co6 Co1 2 2 119.185(10) ?
    Co2 Co6 Co1 7_665 2 179.656(18) ?
    Ge2 Co6 Co1 . 2 58.449(11) ?
    Ge1 Co6 Co1 . 2 59.242(11) ?
    Co1 Co6 Co1 7_665 2 60.924(15) ?
    Co2 Co6 Mn2 2 5_665 67.463(13) ?
    Co2 Co6 Mn2 7_665 5_665 67.463(13) ?
    Ge2 Co6 Mn2 . 5_665 63.368(13) ?
    Ge1 Co6 Mn2 . 5_665 169.598(18) ?
    Co1 Co6 Mn2 7_665 5_665 112.193(14) ?
    Co1 Co6 Mn2 2 5_665 112.193(14) ?
    Co2 Co6 Mn5 2 2 65.815(12) ?
    Co2 Co6 Mn5 7_665 2 117.688(16) ?
    Ge2 Co6 Mn5 . 2 65.234(10) ?
    Ge1 Co6 Mn5 . 2 112.450(11) ?
    Co1 Co6 Mn5 7_665 2 114.098(16) ?
    Co1 Co6 Mn5 2 2 62.037(11) ?
    Mn2 Co6 Mn5 5_665 2 64.259(10) ?
    Co2 Co6 Mn5 2 2_554 117.688(16) ?
    Co2 Co6 Mn5 7_665 2_554 65.815(11) ?
    Ge2 Co6 Mn5 . 2_554 65.234(10) ?
    Ge1 Co6 Mn5 . 2_554 112.450(11) ?
    Co1 Co6 Mn5 7_665 2_554 62.037(12) ?
    Co1 Co6 Mn5 2 2_554 114.098(16) ?
    Mn2 Co6 Mn5 5_665 2_554 64.259(10) ?
    Mn5 Co6 Mn5 2 2_554 119.80(2) ?
    Co2 Co6 Mn6 2 5_665 65.454(13) ?
    Co2 Co6 Mn6 7_665 5_665 65.454(13) ?
    Ge2 Co6 Mn6 . 5_665 171.779(18) ?
    Ge1 Co6 Mn6 . 5_665 65.548(14) ?
    Co1 Co6 Mn6 7_665 5_665 114.831(15) ?
    Co1 Co6 Mn6 2 5_665 114.831(15) ?
    Mn2 Co6 Mn6 5_665 5_665 124.853(17) ?
    Mn5 Co6 Mn6 2 5_665 117.003(10) ?
    Mn5 Co6 Mn6 2_554 5_665 117.003(10) ?
    Co2 Co6 Mn3 2 2_554 117.246(16) ?
    Co2 Co6 Mn3 7_665 2_554 65.606(12) ?
    Ge2 Co6 Mn3 . 2_554 112.902(11) ?
    Ge1 Co6 Mn3 . 2_554 65.069(10) ?
    Co1 Co6 Mn3 7_665 2_554 62.850(11) ?
    Co1 Co6 Mn3 2 2_554 114.667(16) ?
    Mn2 Co6 Mn3 5_665 2_554 117.750(11) ?
    Mn5 Co6 Mn3 2 2_554 176.662(18) ?
    Mn5 Co6 Mn3 2_554 2_554 60.488(11) ?
    Mn6 Co6 Mn3 5_665 2_554 64.422(11) ?
    Co2 Co6 Mn3 2 2 65.606(12) ?
    Co2 Co6 Mn3 7_665 2 117.246(16) ?
    Ge2 Co6 Mn3 . 2 112.902(11) ?
    Ge1 Co6 Mn3 . 2 65.069(11) ?
    Co1 Co6 Mn3 7_665 2 114.667(16) ?
    Co1 Co6 Mn3 2 2 62.850(12) ?
    Mn2 Co6 Mn3 5_665 2 117.750(10) ?
    Mn5 Co6 Mn3 2 2 60.488(11) ?
    Mn5 Co6 Mn3 2_554 2 176.662(18) ?
    Mn6 Co6 Mn3 5_665 2 64.422(11) ?
    Mn3 Co6 Mn3 2_554 2 119.01(2) ?
    Co3 Ge1 Co3 . 8 59.126(14) ?
    Co3 Ge1 Co6 . . 118.866(14) ?
    Co3 Ge1 Co6 8 . 118.866(14) ?
    Co3 Ge1 Co1 . 7_665 177.514(12) ?
    Co3 Ge1 Co1 8 7_665 118.710(10) ?
    Co6 Ge1 Co1 . 7_665 62.997(11) ?
    Co3 Ge1 Co1 . 2 118.710(10) ?
    Co3 Ge1 Co1 8 2 177.514(12) ?
    Co6 Ge1 Co1 . 2 62.997(11) ?
    Co1 Ge1 Co1 7_665 2 63.422(14) ?
    Co3 Ge1 Co5 . . 119.993(14) ?
    Co3 Ge1 Co5 8 . 119.992(14) ?
    Co6 Ge1 Co5 . . 111.209(16) ?
    Co1 Ge1 Co5 7_665 . 59.574(11) ?
    Co1 Ge1 Co5 2 . 59.574(11) ?
    Co3 Ge1 Mn2 . 6_655 114.265(15) ?
    Co3 Ge1 Mn2 8 6_655 63.952(11) ?
    Co6 Ge1 Mn2 . 6_655 115.542(10) ?
    Co1 Ge1 Mn2 7_665 6_655 63.255(11) ?
    Co1 Ge1 Mn2 2 6_655 117.105(14) ?
    Co5 Ge1 Mn2 . 6_655 66.043(10) ?
    Co3 Ge1 Mn2 . 6_656 63.952(11) ?
    Co3 Ge1 Mn2 8 6_656 114.265(14) ?
    Co6 Ge1 Mn2 . 6_656 115.542(10) ?
    Co1 Ge1 Mn2 7_665 6_656 117.105(14) ?
    Co1 Ge1 Mn2 2 6_656 63.255(11) ?
    Co5 Ge1 Mn2 . 6_656 66.043(10) ?
    Mn2 Ge1 Mn2 6_655 6_656 118.966(19) ?
    Co3 Ge1 Mn3 . 2 65.334(12) ?
    Co3 Ge1 Mn3 8 2 115.349(14) ?
    Co6 Ge1 Mn3 . 2 64.382(10) ?
    Co1 Ge1 Mn3 7_665 2 117.143(14) ?
    Co1 Ge1 Mn3 2 2 63.608(12) ?
    Co5 Ge1 Mn3 . 2 114.733(10) ?
    Mn2 Ge1 Mn3 6_655 2 179.217(15) ?
    Mn2 Ge1 Mn3 6_656 2 61.555(11) ?
    Co3 Ge1 Mn3 . 2_554 115.349(14) ?
    Co3 Ge1 Mn3 8 2_554 65.335(12) ?
    Co6 Ge1 Mn3 . 2_554 64.382(10) ?
    Co1 Ge1 Mn3 7_665 2_554 63.608(12) ?
    Co1 Ge1 Mn3 2 2_554 117.143(14) ?
    Co5 Ge1 Mn3 . 2_554 114.733(10) ?
    Mn2 Ge1 Mn3 6_655 2_554 61.555(12) ?
    Mn2 Ge1 Mn3 6_656 2_554 179.217(15) ?
    Mn3 Ge1 Mn3 2 2_554 117.917(18) ?
    Co3 Ge1 Mn5 . . 64.774(12) ?
    Co3 Ge1 Mn5 8 . 64.773(12) ?
    Co6 Ge1 Mn5 . . 175.628(16) ?
    Co1 Ge1 Mn5 7_665 . 113.445(13) ?
    Co1 Ge1 Mn5 2 . 113.445(13) ?
    Co5 Ge1 Mn5 . . 64.419(13) ?
    Mn2 Ge1 Mn5 6_655 . 63.233(10) ?
    Mn2 Ge1 Mn5 6_656 . 63.233(10) ?
    Mn3 Ge1 Mn5 2 . 116.906(10) ?
    Mn3 Ge1 Mn5 2_554 . 116.906(10) ?
    Co3 Ge1 Mn6 . 5_665 64.053(12) ?
    Co3 Ge1 Mn6 8 5_665 64.054(12) ?
    Co6 Ge1 Mn6 . 5_665 63.912(13) ?
    Co1 Ge1 Mn6 7_665 5_665 116.517(14) ?
    Co1 Ge1 Mn6 2 5_665 116.517(14) ?
    Co5 Ge1 Mn6 . 5_665 175.121(16) ?
    Mn2 Ge1 Mn6 6_655 5_665 115.500(10) ?
    Mn2 Ge1 Mn6 6_656 5_665 115.500(10) ?
    Mn3 Ge1 Mn6 2 5_665 63.736(10) ?
    Mn3 Ge1 Mn6 2_554 5_665 63.736(10) ?
    Mn5 Ge1 Mn6 . 5_665 120.460(15) ?
    Co3 Ge2 Co3 2 7_665 63.336(15) ?
    Co3 Ge2 Co6 2 . 119.232(13) ?
    Co3 Ge2 Co6 7_665 . 119.232(13) ?
    Co3 Ge2 Co4 2 5_655 62.888(11) ?
    Co3 Ge2 Co4 7_665 5_655 62.888(11) ?
    Co6 Ge2 Co4 . 5_655 177.361(17) ?
    Co3 Ge2 Co1 2 7_665 177.093(15) ?
    Co3 Ge2 Co1 7_665 7_665 116.039(11) ?
    Co6 Ge2 Co1 . 7_665 63.644(11) ?
    Co4 Ge2 Co1 5_655 7_665 114.225(13) ?
    Co3 Ge2 Co1 2 2 116.039(11) ?
    Co3 Ge2 Co1 7_665 2 177.093(15) ?
    Co6 Ge2 Co1 . 2 63.644(11) ?
    Co4 Ge2 Co1 5_655 2 114.225(13) ?
    Co1 Ge2 Co1 7_665 2 64.426(15) ?
    Co3 Ge2 Mn2 2 5_665 64.913(12) ?
    Co3 Ge2 Mn2 7_665 5_665 64.913(12) ?
    Co6 Ge2 Mn2 . 5_665 64.893(15) ?
    Co4 Ge2 Mn2 5_655 5_665 117.746(17) ?
    Co1 Ge2 Mn2 7_665 5_665 117.633(13) ?
    Co1 Ge2 Mn2 2 5_665 117.633(13) ?
    Co3 Ge2 Mn7 2 . 115.504(14) ?
    Co3 Ge2 Mn7 7_665 . 115.504(14) ?
    Co6 Ge2 Mn7 . . 114.595(16) ?
    Co4 Ge2 Mn7 5_655 . 62.766(14) ?
    Co1 Ge2 Mn7 7_665 . 61.958(12) ?
    Co1 Ge2 Mn7 2 . 61.958(12) ?
    Mn2 Ge2 Mn7 5_665 . 179.488(16) ?
    Co3 Ge2 Mn5 2 2 64.568(11) ?
    Co3 Ge2 Mn5 7_665 2 118.154(14) ?
    Co6 Ge2 Mn5 . 2 64.280(10) ?
    Co4 Ge2 Mn5 5_655 2 116.494(10) ?
    Co1 Ge2 Mn5 7_665 2 117.515(14) ?
    Co1 Ge2 Mn5 2 2 63.053(11) ?
    Mn2 Ge2 Mn5 5_665 2 64.411(10) ?
    Mn7 Ge2 Mn5 . 2 115.430(10) ?
    Co3 Ge2 Mn5 2 2_554 118.154(14) ?
    Co3 Ge2 Mn5 7_665 2_554 64.568(11) ?
    Co6 Ge2 Mn5 . 2_554 64.280(10) ?
    Co4 Ge2 Mn5 5_655 2_554 116.494(10) ?
    Co1 Ge2 Mn5 7_665 2_554 63.053(11) ?
    Co1 Ge2 Mn5 2 2_554 117.515(14) ?
    Mn2 Ge2 Mn5 5_665 2_554 64.411(10) ?
    Mn7 Ge2 Mn5 . 2_554 115.430(10) ?
    Mn5 Ge2 Mn5 2 2_554 118.268(18) ?
    Co3 Ge2 Mn4 2 2_554 117.392(14) ?
    Co3 Ge2 Mn4 7_665 2_554 64.367(12) ?
    Co6 Ge2 Mn4 . 2_554 114.946(10) ?
    Co4 Ge2 Mn4 5_655 2_554 64.162(10) ?
    Co1 Ge2 Mn4 7_665 2_554 60.464(11) ?
    Co1 Ge2 Mn4 2 2_554 114.421(15) ?
    Mn2 Ge2 Mn4 5_665 2_554 117.669(10) ?
    Mn7 Ge2 Mn4 . 2_554 62.476(10) ?
    Mn5 Ge2 Mn4 2 2_554 177.474(16) ?
    Mn5 Ge2 Mn4 2_554 2_554 62.582(12) ?
    Co3 Ge2 Mn4 2 2 64.367(12) ?
    Co3 Ge2 Mn4 7_665 2 117.392(14) ?
    Co6 Ge2 Mn4 . 2 114.946(10) ?
    Co4 Ge2 Mn4 5_655 2 64.162(10) ?
    Co1 Ge2 Mn4 7_665 2 114.421(15) ?
    Co1 Ge2 Mn4 2 2 60.464(11) ?
    Mn2 Ge2 Mn4 5_665 2 117.669(10) ?
    Mn7 Ge2 Mn4 . 2 62.476(10) ?
    Mn5 Ge2 Mn4 2 2 62.582(12) ?
    Mn5 Ge2 Mn4 2_554 2 177.474(16) ?
    Mn4 Ge2 Mn4 2_554 2 116.459(18) ?
    Co3 Ge3 Co3 6_655 2_455 180.000(13) ?
    Co3 Ge3 Co3 6_655 7_565 116.771(13) ?
    Co3 Ge3 Co3 2_455 7_565 63.229(13) ?
    Co3 Ge3 Co3 6_655 3_545 63.229(13) ?
    Co3 Ge3 Co3 2_455 3_545 116.771(13) ?
    Co3 Ge3 Co3 7_565 3_545 180.000(13) ?
    Co3 Ge3 Co4 6_655 5 117.046(9) ?
    Co3 Ge3 Co4 2_455 5 62.954(9) ?
    Co3 Ge3 Co4 7_565 5 62.954(9) ?
    Co3 Ge3 Co4 3_545 5 117.046(9) ?
    Co3 Ge3 Co4 6_655 . 62.955(9) ?
    Co3 Ge3 Co4 2_455 . 117.045(9) ?
    Co3 Ge3 Co4 7_565 . 117.045(9) ?
    Co3 Ge3 Co4 3_545 . 62.955(9) ?
    Co4 Ge3 Co4 5 . 180.0 ?
    Co3 Ge3 Mn6 6_655 2_454 63.673(11) ?
    Co3 Ge3 Mn6 2_455 2_454 116.327(11) ?
    Co3 Ge3 Mn6 7_565 2_454 63.113(11) ?
    Co3 Ge3 Mn6 3_545 2_454 116.887(11) ?
    Co4 Ge3 Mn6 5 2_454 63.762(8) ?
    Co4 Ge3 Mn6 . 2_454 116.238(8) ?
    Co3 Ge3 Mn6 6_655 6_656 116.327(11) ?
    Co3 Ge3 Mn6 2_455 6_656 63.673(11) ?
    Co3 Ge3 Mn6 7_565 6_656 116.887(11) ?
    Co3 Ge3 Mn6 3_545 6_656 63.113(11) ?
    Co4 Ge3 Mn6 5 6_656 116.238(8) ?
    Co4 Ge3 Mn6 . 6_656 63.762(8) ?
    Mn6 Ge3 Mn6 2_454 6_656 180.000(14) ?
    Co3 Ge3 Mn6 6_655 2_455 116.887(11) ?
    Co3 Ge3 Mn6 2_455 2_455 63.113(11) ?
    Co3 Ge3 Mn6 7_565 2_455 116.327(11) ?
    Co3 Ge3 Mn6 3_545 2_455 63.673(11) ?
    Co4 Ge3 Mn6 5 2_455 63.762(8) ?
    Co4 Ge3 Mn6 . 2_455 116.238(8) ?
    Mn6 Ge3 Mn6 2_454 2_455 117.381(15) ?
    Mn6 Ge3 Mn6 6_656 2_455 62.619(15) ?
    Co3 Ge3 Mn6 6_655 6_655 63.113(11) ?
    Co3 Ge3 Mn6 2_455 6_655 116.887(11) ?
    Co3 Ge3 Mn6 7_565 6_655 63.673(11) ?
    Co3 Ge3 Mn6 3_545 6_655 116.327(11) ?
    Co4 Ge3 Mn6 5 6_655 116.238(8) ?
    Co4 Ge3 Mn6 . 6_655 63.762(8) ?
    Mn6 Ge3 Mn6 2_454 6_655 62.619(15) ?
    Mn6 Ge3 Mn6 6_656 6_655 117.381(15) ?
    Mn6 Ge3 Mn6 2_455 6_655 180.00(2) ?
    Co3 Ge3 Mn3 6_655 . 115.470(10) ?
    Co3 Ge3 Mn3 2_455 . 64.530(10) ?
    Co3 Ge3 Mn3 7_565 . 64.530(10) ?
    Co3 Ge3 Mn3 3_545 . 115.470(10) ?
    Co4 Ge3 Mn3 5 . 117.398(12) ?
    Co4 Ge3 Mn3 . . 62.602(12) ?
    Mn6 Ge3 Mn3 2_454 . 116.482(8) ?
    Mn6 Ge3 Mn3 6_656 . 63.518(8) ?
    Mn6 Ge3 Mn3 2_455 . 116.482(8) ?
    Mn6 Ge3 Mn3 6_655 . 63.518(8) ?
    Co3 Ge3 Mn3 6_655 5 64.531(10) ?
    Co3 Ge3 Mn3 2_455 5 115.469(10) ?
    Co3 Ge3 Mn3 7_565 5 115.469(10) ?
    Co3 Ge3 Mn3 3_545 5 64.531(10) ?
    Co4 Ge3 Mn3 5 5 62.602(12) ?
    Co4 Ge3 Mn3 . 5 117.399(12) ?
    Mn6 Ge3 Mn3 2_454 5 63.517(8) ?
    Mn6 Ge3 Mn3 6_656 5 116.483(8) ?
    Mn6 Ge3 Mn3 2_455 5 63.518(8) ?
    Mn6 Ge3 Mn3 6_655 5 116.482(8) ?
    Mn3 Ge3 Mn3 . 5 180.0 ?
_shelx_space_group_comment
;
The symmetry employed for this shelxl refinement is uniquely defined
by the following loop, which should always be used as a source of
symmetry information in preference to the above space-group names.
They are only intended as comments.
;
_shelx_estimated_absorpt_T_min     ?
_shelx_estimated_absorpt_T_max     ?
_shelx_hkl_file
;
   0   0   1    0.00    0.10
   0   0  -1    0.10    0.10
   0   0  -2 2479.05  122.39
   0   0   2 2736.63  122.69
   0   0  -3    0.50    0.20
   0   0   3    0.50    0.30
   0   0  -3    0.60    0.20
   0   0  -4 9999.00  462.65
   0   0   4 9869.81  463.05
   0   0  -5    0.20    0.20
   0   0   5    0.40    0.20
   0   0   5    0.00    0.30
   0   0   5    0.30    0.20
   0   0   5    0.30    0.30
   0   0   6  504.95   23.40
   0   0  -6  500.25   23.40
   0   0   6  510.35   23.40
   0   0   6  475.75   23.50
   0   0   7   -0.10    0.60
   0   0  -7    0.40    0.40
   0   0   7    0.80    0.50
   0   0   7    1.10    0.40
   0   0  -8 2042.90   96.29
   0   0   8 1991.40   96.09
   0   0   8 2209.18   96.39
   0   0  -8 2000.60   96.09
   0   0   9    0.30    0.70
   0   0  -9   -0.10    0.80
   0   0   9   -1.50    0.90
   0   0   9    0.30    0.80
  -1   0   0    0.00    0.10
   1   0   0    0.10    0.10
  -1   0   1   22.00    1.10
  -1   0  -1   20.30    1.10
   1   0  -1   21.10    1.10
   1   0   1   21.40    1.10
   1   0  -1   21.90    1.10
  -1   0   2    0.20    0.20
  -1   0  -2    0.20    0.10
   1   0  -2    0.60    0.20
   1   0  -2    0.10    0.10
   1   0   2    0.20    0.10
   1   0  -3   24.50    1.60
  -1   0   3   28.10    1.60
   1   0   3   31.50    1.60
   1   0  -3   27.30    1.40
  -1   0  -3   28.90    1.40
   1   0  -3   28.50    1.50
  -1   0  -3   26.10    1.60
   1   0   4    0.60    0.20
   1   0   4    0.40    0.20
   1   0   4    0.80    0.20
  -1   0   4    1.10    0.20
  -1   0   4    1.10    0.20
  -1   0   4    0.80    0.30
   1   0  -4    1.70    0.20
   1   0  -5    1.50    0.30
  -1   0   5    1.70    0.30
   1   0   5    1.90    0.30
   1   0   5    1.80    0.40
  -1   0  -5    1.20    0.30
   1   0   5    1.50    0.30
  -1   0   5    2.40    0.40
  -1   0   5    1.70    0.30
   1   0   5    1.50    0.30
  -1   0   5    1.70    0.30
  -1   0   6    0.10    0.30
  -1   0  -6    0.00    0.30
  -1   0   6    0.00    0.30
   1   0  -6    0.10    0.30
   1   0   6    0.20    0.30
   1   0   6   -0.60    0.30
  -1   0   6   -0.30    0.40
   1   0   6    0.00    0.30
  -1   0   7    8.10    1.00
   1   0   7    9.90    1.10
  -1   0   7    9.00    0.90
   1   0   7   11.00    0.90
  -1   0  -7    9.30    0.90
   1   0   7   11.30    0.90
   1   0  -7    8.60    0.90
  -1   0   7    8.50    0.80
  -1   0  -8    1.40    0.70
   1   0  -8    1.80    0.60
   1   0  -8    1.90    0.80
   1   0   8    0.90    0.60
   1   0   8    1.90    0.70
  -1   0   8    1.60    0.70
  -1   0  -8    1.50    0.60
   1   0   8    0.10    0.80
  -1   0   8   -0.90    0.80
  -1   0   8    1.80    0.60
   1   0   9   -1.00    0.90
  -1   0   9    0.60    0.80
  -1   0   9    0.10    0.70
   1   0  -9    0.80    0.80
   1   0   9    0.50    0.70
   1   0   9    0.00    0.80
  -1   0   9   -1.90    0.90
  -1   0  -9    0.30    0.80
  -2   0   0    0.90    0.10
   2   0   2   38.60    2.00
   2   0  -2   40.20    1.90
  -2   0   2   39.70    2.00
   2   0  -2   36.90    2.00
  -2   0  -2   34.40    1.90
  -2   0  -4    1.10    0.20
   2   0   4    1.50    0.20
  -2   0   4    1.70    0.40
   2   0   4    1.30    0.20
   2   0  -4    1.10    0.20
  -2   0   4    1.40    0.20
   2   0   4    1.70    0.30
  -2   0   4    1.20    0.20
   2   0   5    3.80    0.50
   2   0   5    3.60    0.40
  -2   0  -5    2.20    0.40
   2   0   6   11.20    0.80
  -2   0   6   11.10    1.10
  -2   0   6   12.50    0.90
   2   0   6   11.40    1.00
   2   0   6   11.10    0.90
  -2   0  -6   11.80    0.90
  -2   0   6   12.30    0.80
   2   0  -6   12.90    0.80
   2   0   6   11.00    0.90
   2   0   7    0.20    0.50
  -2   0   7    1.40    0.40
  -2   0   7   -0.70    0.60
   2   0   7    0.20    0.40
  -2   0   7    0.20    0.50
  -2   0  -7    1.00    0.60
  -2   0  -7   -0.20    0.40
  -2   0   8    1.00    0.50
   2   0  -8    0.50    0.50
  -2   0  -8    1.10    0.70
  -2   0  -8    0.60    0.60
   2   0   8    0.60    0.60
   2   0   8    0.90    0.60
   2   0   8    0.10    0.80
  -2   0   8    1.10    0.70
   2   0  -8    0.70    0.80
  -2   0   8   -1.20    0.80
   2   0  -9    2.10    0.90
   2   0   9    0.90    0.70
   2   0   9   -0.10    0.90
  -2   0   9    3.40    1.10
  -2   0  -9    3.90    0.90
   2   0   9    0.90    0.90
  -2   0   9    2.50    0.80
  -2   0   9    2.40    0.90
  -3   0   0    0.10    0.10
   3   0   0    0.10    0.10
  -3   0   1   12.10    0.60
   3   0  -1   11.20    0.60
   3   0  -1   12.00    0.70
   3   0   1   13.00    0.70
  -3   0  -1   13.00    0.70
  -3   0   2    0.10    0.20
   3   0   2    0.70    0.20
   3   0  -2    0.10    0.20
   3   0  -3    0.40    0.20
   3   0  -3    0.40    0.20
  -3   0  -3    0.50    0.10
  -3   0  -3    0.20    0.20
  -3   0   3    0.30    0.30
   3   0   3    0.20    0.20
  -3   0   4    0.00    0.20
   3   0   4   -0.10    0.20
  -3   0   4    0.20    0.20
   3   0   4    0.10    0.20
   3   0  -4    0.00    0.10
  -3   0  -4    0.10    0.20
   3   0   4    0.00    0.10
  -3   0   4    0.10    0.10
   3   0   5   14.20    0.90
  -3   0   5   13.80    0.90
   3   0   5   15.40    0.90
   3   0   5   13.70    1.00
  -3   0  -5   14.30    0.90
  -3   0   5   12.10    0.90
   3   0   5   13.10    0.90
  -3   0   5   13.60    0.80
   3   0  -5   15.10    0.80
  -3   0   5   14.60    1.00
   3   0   6   -0.20    0.40
   3   0  -6    0.30    0.30
   3   0   6   -0.10    0.40
  -3   0   6    0.10    0.30
  -3   0   6    0.30    0.50
  -3   0   6    0.30    0.30
   3   0   6   -0.10    0.30
   3   0   6    0.30    0.30
  -3   0  -6   -0.50    0.30
   3   0   7    0.40    0.40
  -3   0   7    1.20    0.40
  -3   0  -7    0.90    0.50
   3   0   7    0.40    0.50
  -3   0  -7    0.80    0.60
  -3   0   7    0.10    0.60
   3   0  -7    0.70    0.40
  -3   0   7    0.80    0.50
   3   0   7    0.70    0.50
   3   0   8    0.00    0.60
  -3   0  -8   -0.70    0.60
  -3   0  -8    0.20    0.70
   3   0  -8   -0.10    0.50
  -3   0   8    0.30    0.50
   3   0   8   -0.10    0.50
   3   0   8   -0.70    0.70
  -3   0   8   -0.20    0.70
  -3   0  -9    6.20    1.10
   3   0  -9    5.40    1.10
   3   0   9    7.60    1.30
  -3   0   9    5.00    0.90
  -3   0   9    6.50    1.10
   3   0   9    7.90    1.10
   3   0   9    7.60    1.00
  -3   0   9    4.60    1.20
   4   0   0  111.19    4.90
  -4   0   0   95.79    4.90
   4   0   1    2.50    0.20
  -4   0  -2 1096.59   54.39
   4   0  -2 1156.78   54.19
   4   0   2 1232.58   54.49
   4   0  -2 1131.09   54.09
   4   0  -3    0.60    0.20
  -4   0  -3    0.30    0.20
   4   0  -3    0.90    0.30
   4   0   3    0.80    0.30
  -4   0   3    0.70    0.30
  -4   0  -4   60.69    3.20
   4   0  -4   72.69    3.10
   4   0   4   63.29    3.20
   4   0   4   58.79    3.20
   4   0   4   66.19    3.20
  -4   0   4   66.19    3.20
  -4   0   4   75.19    3.30
   4   0   4   57.19    3.30
  -4   0   4   68.59    3.20
  -4   0   5    0.30    0.20
  -4   0   5    0.80    0.40
  -4   0  -5    0.30    0.30
   4   0   5    0.80    0.30
   4   0   5    0.30    0.20
  -4   0   5    0.30    0.20
   4   0   5    0.20    0.30
  -4   0   5    0.40    0.30
   4   0   5    1.50    0.30
   4   0  -6  243.88   11.40
   4   0   6  237.38   11.40
   4   0   6  231.88   11.50
   4   0   6  234.08   11.50
  -4   0   6  261.57   11.70
   4   0   6  238.08   11.40
  -4   0  -6  231.18   11.50
  -4   0  -6  251.17   11.60
  -4   0   6  239.58   11.40
  -4   0   6  242.98   11.50
  -4   0  -7   -0.40    0.50
   4   0   7   -0.10    0.50
  -4   0   7   -0.10    0.50
   4   0   7    1.10    0.60
  -4   0  -7   -0.10    0.50
  -4   0   7   -0.40    0.60
   4   0   7    0.10    0.40
  -4   0   7    0.20    0.40
   4   0  -7    0.00    0.40
  -4   0   8   14.00    1.40
   4   0   8   13.90    1.30
   4   0   8   14.80    1.50
  -4   0   8   13.20    1.50
  -4   0  -8   14.20    1.40
   4   0  -8   16.00    1.10
  -4   0   8   13.60    1.20
  -4   0  -8   12.20    1.30
   4   0   8   14.10    1.20
  -4   0   9    0.90    0.70
   4   0   9    0.40    0.70
  -4   0   9    1.70    0.90
   4   0   9    1.60    0.90
   4   0   9    0.90    0.90
  -4   0   9   -2.10    1.00
   4   0  -9   -0.30    0.80
  -4   0  -9   -0.10    0.80
  -5   0   0    0.20    0.10
   5   0   0    0.10    0.10
  -5   0  -1   15.50    0.80
   5   0  -1   13.40    0.80
  -5   0   1   14.00    0.70
   5   0  -1   14.70    0.80
   5   0  -2    0.10    0.20
  -5   0   2    0.10    0.10
   5   0   2    0.50    0.20
   5   0  -2    0.10    0.10
  -5   0  -2    0.00    0.10
   5   0  -3   10.10    0.80
   5   0   3   10.90    0.80
  -5   0  -3    9.30    0.80
   5   0  -3   10.50    0.70
  -5   0  -3    9.70    0.60
  -5   0   4    0.80    0.30
  -5   0   4    0.10    0.20
  -5   0  -4   -0.10    0.20
   5   0   4    0.10    0.20
  -5   0   4    0.30    0.20
   5   0   4    0.10    0.20
   5   0   4   -0.10    0.20
   5   0   4    0.40    0.30
  -5   0   5    1.80    0.30
   5   0   5    1.30    0.40
   5   0   5    0.90    0.30
  -5   0   5    1.30    0.30
  -5   0   5    1.40    0.30
  -5   0  -5    1.10    0.40
   5   0  -5    1.10    0.20
   5   0   5    1.30    0.30
   5   0   5    1.50    0.30
  -5   0   5    3.50    0.50
  -5   0   6    0.10    0.40
   5   0  -6    0.10    0.30
   5   0   6    0.10    0.40
  -5   0  -6    0.20    0.40
  -5   0   6    0.10    0.30
  -5   0   6    0.40    0.50
   5   0   6   -0.10    0.30
   5   0   6    0.10    0.40
   5   0   6    0.20    0.30
  -5   0  -6    0.10    0.40
  -5   0   7    2.40    0.60
   5   0   7    2.20    0.60
  -5   0  -7    2.70    0.70
   5   0   7    1.50    0.50
   5   0  -7    2.30    0.40
  -5   0  -7    2.00    0.60
   5   0   7    2.10    0.60
  -5   0   7    2.40    0.80
  -5   0   7    2.20    0.50
   5   0  -8    0.00    0.40
  -5   0   8    0.40    0.50
  -5   0   8   -0.10    0.70
  -5   0   8   -1.00    0.80
  -5   0  -8    1.40    0.80
  -5   0  -8    0.90    0.70
  -5   0   9    1.40    0.90
   5   0   9    0.40    0.90
  -5   0  -9   -0.60    0.80
   5   0  -9   -0.40    0.80
   5   0   9    0.90    0.80
  -5   0   9    0.10    0.70
   5   0   9    1.40    0.80
  -6   0   0 2069.39  107.29
   6   0   0 2521.05  107.09
   6   0   1    0.40    0.10
   6   0  -1    0.50    0.10
   6   0  -1    0.30    0.10
  -6   0  -1    0.90    0.20
   6   0  -2  143.19    7.30
   6   0   2  167.78    7.30
   6   0  -2  163.38    7.20
  -6   0   2  144.99    7.20
  -6   0  -2  136.09    7.20
  -6   0  -3    0.10    0.20
   6   0  -3    0.40    0.30
   6   0  -3    0.90    0.20
  -6   0  -3    0.00    0.20
   6   0   4  792.52   37.10
   6   0   4  747.73   37.20
  -6   0  -4  790.62   37.20
  -6   0  -4  779.92   37.20
  -6   0   4  852.91   37.10
   6   0   4  838.92   37.20
  -6   0   4  861.01   37.30
  -6   0   4  837.22   37.20
   6   0   4  713.93   37.10
  -6   0   4  744.93   37.20
   6   0   5   -0.10    0.20
   6   0   5    0.10    0.40
  -6   0   5    0.20    0.30
  -6   0  -5    0.10    0.30
  -6   0   5    0.70    0.30
  -6   0  -5   -0.20    0.30
   6   0   5    0.00    0.20
   6   0   5    0.00    0.20
  -6   0   5    0.80    0.20
  -6   0   5    1.90    0.50
   6   0   6   31.10    1.80
  -6   0   6   37.60    2.20
  -6   0   6   32.70    1.90
  -6   0  -6   31.80    1.90
   6   0   6   31.50    1.80
  -6   0   6   33.80    1.80
   6   0  -6   36.10    1.70
  -6   0  -6   31.50    1.90
   6   0   6   38.30    2.00
   6   0   6   32.70    1.90
   6   0  -7   -0.30    0.30
  -6   0   7    0.00    0.40
  -6   0   7    0.00    0.50
  -6   0   7    0.80    0.70
   6   0   7    0.40    0.50
  -6   0  -7   -0.50    0.50
   6   0   7   -0.40    0.50
  -6   0  -7    0.20    0.50
   6   0   7   -0.50    0.50
  -6   0  -8  172.58    8.70
  -6   0   8  177.88    8.80
   6   0  -8  172.58    8.50
  -6   0   8  169.58    8.60
  -6   0  -8  173.18    8.80
   6   0   8  179.88    8.60
   6   0   8  174.28    8.70
  -6   0   8  185.88    9.20
   6   0   8  188.18    8.80
  -6   0  -9   -0.20    0.80
   6   0   9    2.30    0.80
   6   0   9    0.20    0.90
  -6   0   9    0.70    0.70
   6   0  -9    0.30    0.80
  -6   0   9    0.20    0.90
   6   0   9    0.60    0.80
   7   0   0    0.20    0.10
   7   0   0    0.20    0.10
   7   0   1    1.70    0.30
  -7   0  -1    1.40    0.20
  -7   0   1    1.20    0.20
   7   0   1    1.70    0.20
   7   0  -1    1.40    0.10
   7   0  -1    1.50    0.20
  -7   0  -2    0.20    0.20
  -7   0   2    0.10    0.10
   7   0   2    0.30    0.20
   7   0  -2    0.00    0.20
   7   0   2    0.00    0.20
   7   0  -2    0.40    0.10
   7   0  -3    1.00    0.30
   7   0  -3    0.90    0.20
  -7   0  -3    1.20    0.20
  -7   0  -3    0.90    0.30
   7   0   3    0.90    0.30
   7   0   3    1.10    0.20
   7   0   4    0.70    0.30
   7   0   4   -0.10    0.20
  -7   0  -4    0.00    0.20
   7   0   4    0.20    0.20
  -7   0   4    0.20    0.20
  -7   0   4    0.30    0.30
   7   0   4    0.00    0.20
  -7   0  -4    0.40    0.20
  -7   0   4    0.10    0.20
   7   0   5    0.20    0.30
  -7   0   5    0.70    0.40
   7   0   5   -0.20    0.40
  -7   0   5    0.30    0.30
   7   0   5    0.30    0.30
   7   0   5    0.00    0.30
  -7   0  -5    0.00    0.30
  -7   0   5    0.50    0.20
  -7   0  -5    0.60    0.30
  -7   0   6    0.70    0.30
   7   0  -6    0.20    0.20
   7   0   6    0.10    0.50
  -7   0   6    0.30    0.40
  -7   0  -6    0.80    0.40
   7   0   6    0.20    0.40
  -7   0  -6    0.30    0.40
   7   0   6    0.30    0.40
  -7   0   6    1.90    0.60
   7   0   6    0.60    0.40
  -7   0  -7   -0.50    0.50
   7   0   7    0.40    0.50
  -7   0  -7   -0.10    0.50
  -7   0   7    0.30    0.50
   7   0   7    0.50    0.50
  -7   0   7    0.40    0.40
  -7   0   7    0.30    0.70
   7   0  -7    0.10    0.30
   7   0   7    0.00    0.50
   7   0  -8   -0.60    0.40
  -7   0  -8   -0.60    0.70
   7   0   8   -0.10    0.70
   7   0   8    0.40    0.60
   7   0   8    0.40    0.70
  -7   0   8    0.40    0.80
  -7   0   8    0.40    0.50
  -7   0   9    1.70    1.00
  -7   0   9    1.20    0.70
   7   0  -9    0.10    0.80
  -7   0  -9    0.10    0.80
   7   0   9   -0.50    0.90
   7   0   9    1.90    0.80
   8   0   0    0.70    0.20
   8   0   0    0.50    0.10
  -8   0   0    1.00    0.20
  -8   0  -1    0.70    0.20
   8   0   1    0.60    0.20
   8   0   1    0.70    0.20
   8   0  -1    0.70    0.10
   8   0  -1    0.30    0.10
   8   0  -2   97.09    4.70
  -8   0  -2   81.49    4.70
   8   0  -2   94.99    4.80
   8   0   2   99.69    4.70
   8   0   2  108.09    4.70
  -8   0   2   97.29    4.60
   8   0   3    0.40    0.20
   8   0  -3    1.30    0.40
  -8   0  -3    0.50    0.30
  -8   0   4    0.40    0.20
  -8   0   4    0.40    0.30
  -8   0  -4   -0.10    0.20
   8   0   4    1.00    0.20
   8   0   4    0.20    0.20
   8   0   4    0.20    0.30
  -8   0   4    0.90    0.20
  -8   0  -4    0.30    0.30
  -8   0   4    0.30    0.20
   8   0   5    1.20    0.30
   8   0   5    0.70    0.40
  -8   0   5    1.20    0.30
   8   0   5    0.10    0.30
  -8   0   5    0.30    0.40
  -8   0  -5   -0.20    0.40
  -8   0  -5    0.00    0.30
   8   0   6   31.20    1.80
  -8   0   6   34.70    2.10
   8   0   6   30.90    1.80
  -8   0  -6   30.50    1.90
   8   0   6   30.80    1.90
  -8   0   6   30.50    1.80
  -8   0   6   31.10    1.70
  -8   0   7    0.90    0.50
   8   0  -7    1.50    0.30
   8   0   7   -0.40    0.70
   8   0   7    2.10    0.60
  -8   0   7    0.50    0.60
   8   0   7    0.10    0.60
   8   0   8    2.00    0.80
  -8   0   8    0.60    0.60
  -8   0  -8    1.10    0.70
   8   0   8    1.40    0.80
   8   0  -8    0.40    0.40
  -8   0   8    1.50    0.80
  -8   0   9    1.90    0.70
  -8   0  -9   -0.20    0.80
   8   0  -9    1.70    0.90
   8   0   9    1.60    0.80
  -8   0   9    4.60    1.10
   8   0   9    0.20    0.90
  -9   0   0    0.20    0.10
   9   0   0    0.20    0.10
   9   0  -1    7.40    0.40
  -9   0   1    7.30    0.40
   9   0  -1    5.90    0.50
  -9   0  -1    5.70    0.50
   9   0   1    6.90    0.50
   9   0   2    0.10    0.20
  -9   0   2    0.20    0.20
   9   0  -2    0.20    0.10
   9   0  -2    0.20    0.30
   9   0   2   -0.10    0.20
  -9   0  -2    0.00    0.20
   9   0   2    0.10    0.20
   9   0   2    0.20    0.20
   9   0  -3    1.90    0.40
   9   0   3    1.40    0.20
  -9   0   3    1.40    0.30
  -9   0   3    2.20    0.30
  -9   0  -3    1.50    0.40
   9   0   3    1.20    0.30
   9   0   4    0.00    0.20
  -9   0   4    0.30    0.20
   9   0   4    0.40    0.30
  -9   0   4    0.20    0.30
  -9   0   4    0.40    0.20
  -9   0   4    0.40    0.20
  -9   0   5   15.00    0.90
  -9   0   5   15.30    1.20
  -9   0  -5   15.20    1.10
   9   0   5   15.10    1.00
   9   0   5   16.30    1.10
   9   0   5   15.50    1.20
  -9   0   5   14.40    1.00
  -9   0   6    0.60    0.50
   9   0   6   -0.10    0.40
  -9   0   6    0.30    0.30
   9   0   6   -0.50    0.50
  -9   0  -6   -0.80    0.40
  -9   0   6    0.40    0.70
   9   0   6   -0.40    0.40
   9   0   7    6.50    0.90
   9   0   7    5.70    0.90
  -9   0   7    7.20    0.80
   9   0   7    5.70    0.80
  -9   0  -7    5.40    0.90
  -9   0   7    7.00    0.90
  -9   0  -8   -0.10    0.70
  -9   0   8    1.20    0.80
   9   0   8    0.20    0.70
  -9   0   8    0.70    0.60
   9   0   8    0.90    0.70
   9   0  -9   11.00    1.30
  -9   0   9   12.40    1.30
   9   0   9   16.50    1.70
 -10   0   0 3613.44  173.48
  10   0   0 3823.42  173.58
  10   0   1    0.00    0.20
  10   0   1    0.40    0.20
  10   0  -1    0.50    0.20
 -10   0   1    0.20    0.20
 -10   0  -1    0.20    0.20
  10   0   3   -0.10    0.20
  10   0   3    0.60    0.20
 -10   0   3    0.60    0.30
 -10   0   4 1750.72   80.49
  10   0   4 1686.43   80.49
 -10   0   4 1771.72   80.59
  10   0   4 1699.63   80.59
  10   0   5    0.00    0.40
  10   0   5   -0.10    0.30
 -10   0   5    0.00    0.50
  10   0   6    1.00    0.50
 -10   0   6    1.30    0.50
  10   0   6    2.50    0.70
 -10   0   7    1.20    0.60
  10   0   7    0.20    0.70
  10   0   7    0.20    0.60
 -10   0   8  469.45   24.10
  10   0   8  542.75   24.00
  10   0   9    0.70    0.90
  11   0  -1    4.50    0.40
 -11   0   1    4.50    0.40
  11   0  -1    3.80    0.40
  11   0  -2    0.60    0.20
 -11   0   2    0.60    0.20
  11   0   2    0.60    0.20
  11   0   2    0.30    0.20
  11   0  -2    0.10    0.20
  11   0   2   -0.10    0.30
 -11   0   2    0.30    0.20
 -11   0   3    3.80    0.50
  11   0   3    3.90    0.50
  11   0   3    4.70    0.40
 -11   0   3    4.70    0.40
  11   0   4    0.40    0.30
  11   0   4    0.50    0.40
  11   0   5    0.90    0.40
  11   0   5    0.40    0.50
  11   0   6    0.50    0.70
  11   0   6   -0.10    0.40
  11   0   7    2.60    0.70
  11   0   7    1.60    0.80
  11   0   8    0.70    0.80
  12   0   0   69.39    3.20
 -12   0   0   65.09    3.20
  12   0   0   63.99    3.20
  12   0   0   61.19    3.10
 -12   0   1    0.40    0.20
  12   0  -1    0.40    0.20
  12   0  -1    0.40    0.10
  12   0   1    0.40    0.20
  12   0  -1    0.50    0.20
  12   0   1    0.70    0.20
 -12   0   1    0.10    0.20
  12   0   2   33.70    1.80
  12   0  -2   40.10    1.80
 -12   0   2   39.30    1.90
  12   0  -2   31.50    1.80
  12   0   2   34.20    2.00
 -12   0   2   38.20    1.80
  12   0   2   33.40    1.90
  12   0   3    2.30    0.40
  12   0   3    1.00    0.30
 -12   0   3    1.90    0.40
 -12   0   4   33.90    1.70
  12   0   4   31.30    1.90
  12   0   4   31.30    1.70
  12   0   6   12.90    1.10
  12   0   6   14.10    1.40
  12   0   7    0.20    0.80
  12   0   7    0.30    0.60
  12   0   8    9.20    1.20
 -13   0   0    0.20    0.20
  13   0   0    0.10    0.20
  13   0   0    0.60    0.20
  13   0   0    0.30    0.20
  13   0  -1   16.40    0.90
  13   0   1   15.00    0.90
 -13   0   1   17.90    1.00
  13   0   1   14.80    0.90
  13   0  -1   17.20    1.00
 -13   0   1   17.60    1.00
  13   0  -1   15.50    0.90
  13   0   1   15.80    1.00
 -13   0   2    0.20    0.20
  13   0   2   -0.10    0.30
  13   0   2    0.40    0.30
 -13   0   2    0.10    0.20
  13   0  -2    0.10    0.20
  13   0  -2    0.00    0.20
  13   0   2    0.20    0.20
  13   0   3   33.90    1.90
  13   0  -3   38.10    1.80
 -13   0   3   34.90    1.90
  13   0   3   34.20    1.80
  13   0   4    0.40    0.40
  13   0   4    0.40    0.30
 -13   0   4    0.70    0.30
  13   0   5    0.60    0.40
  13   0   5    0.20    0.50
  13   0   6    0.70    0.70
  13   0   6    0.40    0.50
  13   0   7   34.10    2.30
  13   0   7   32.00    2.10
  13   0   8    0.40    0.80
  14   0   0    2.00    0.30
  14   0   0    1.90    0.20
 -14   0   0    1.50    0.30
  14   0   0    2.30    0.40
  14   0  -1    0.20    0.20
  14   0   1    0.00    0.30
  14   0   1    0.20    0.20
  14   0  -1    0.20    0.20
 -14   0   1    0.30    0.20
  14   0   2   20.20    1.30
  14   0  -2   23.20    1.20
  14   0   2   20.10    1.20
  14   0  -2   23.80    1.20
 -14   0   2   24.30    1.30
  14   0   2   19.00    1.40
 -14   0   3    0.30    0.30
  14   0   3    0.30    0.30
  14   0   3    0.30    0.30
  14   0  -3    0.30    0.20
 -14   0   4    2.10    0.40
  14   0   4    2.00    0.40
  14   0   4    2.20    0.60
  14   0   5    5.90    0.80
  14   0   6   11.90    1.10
  14   0   6   13.80    1.50
  14   0   7    2.30    0.80
  14   0   7    0.90    0.90
  14   0   8    2.80    0.90
  15   0   0    0.30    0.20
  15   0   0    0.20    0.30
 -15   0   0    0.20    0.30
  15   0   0    0.30    0.20
  15   0  -1   91.19    4.40
  15   0   1   84.29    4.30
  15   0   1   86.19    4.40
 -15   0   1   93.99    4.40
  15   0  -1   93.99    4.40
  15   0   1   88.79    4.50
  15   0  -1   91.79    4.40
  15   0   2    0.20    0.20
  15   0  -2    0.10    0.30
  15   0   2   -0.10    0.30
 -15   0   2    0.30    0.30
  15   0  -2    0.20    0.30
  15   0   2   -0.30    0.40
  15   0   3   53.49    2.80
  15   0  -3   53.19    2.70
  15   0   3   52.59    2.70
  15   0  -3   54.39    2.60
 -15   0   3   51.69    2.70
 -15   0   4    0.40    0.30
  15   0   4    0.30    0.50
  15   0  -4    0.30    0.20
  15   0   4   -0.10    0.30
  15   0   5   62.19    3.30
  15   0   5   59.09    3.10
  15   0   6    0.60    0.60
  15   0   6   -0.30    0.80
  15   0   7   17.80    1.80
  15   0   7   16.80    1.50
  15   0   8    0.50    0.80
 -16   0   0  292.27   13.10
  16   0   0  275.37   13.10
  16   0   0  276.27   13.10
  16   0   0  262.07   13.00
  16   0  -1    0.60    0.30
  16   0  -1    0.90    0.30
 -16   0   1    0.60    0.30
  16   0   1    0.70    0.20
  16   0   1    0.70    0.30
  16   0   1    0.30    0.40
 -16   0   2  202.98    9.50
  16   0  -2  201.38    9.50
  16   0  -2  198.78    9.50
  16   0   2  196.18    9.40
  16   0   2  197.88    9.60
 -16   0   3    0.70    0.30
  16   0   3    0.50    0.30
  16   0   3    0.30    0.40
  16   0  -3    0.30    0.30
  16   0  -3    1.00    0.30
 -16   0   4  187.28    9.30
  16   0   4  204.98    9.40
  16   0   4  191.88    9.20
  16   0  -4  195.18    9.20
  16   0  -4  189.28    9.30
  16   0   5    0.70    0.70
  16   0   5    1.20    0.50
  16   0   6   84.09    4.60
  16   0   6   97.79    4.80
  16   0   7    0.40    0.90
  16   0   7    0.60    0.70
  17   0   0    0.80    0.30
  17   0   0    0.70    0.40
  17   0   1    0.60    0.30
  17   0  -1    0.20    0.40
  17   0   1    0.70    0.40
  17   0  -1    0.70    0.30
  17   0   1    0.70    0.50
 -17   0   1    0.90    0.30
  17   0  -2    0.00    0.30
  17   0   2    0.70    0.30
  17   0  -2    1.60    0.40
  17   0   2    1.00    0.40
 -17   0   2    0.30    0.30
  17   0   3    0.30    0.50
  17   0  -3    0.20    0.30
  17   0  -3    0.70    0.40
 -17   0   3    0.70    0.40
  17   0   3    0.70    0.30
  17   0   4    0.20    0.40
 -17   0   4    0.20    0.40
  17   0  -4    0.20    0.40
  17   0  -4    0.80    0.40
  17   0   4    2.10    0.60
  17   0   5    1.00    0.50
  17   0   5    0.40    0.70
  17   0   6    0.00    0.80
  17   0   6    0.60    0.60
  17   0   7    0.40    0.70
  17   0   7    0.70    1.00
  18   0   0    0.70    0.40
  18   0   0    0.60    0.40
  18   0   1    2.30    0.60
  18   0   1    1.10    0.30
  18   0   1    0.60    0.40
 -18   0   1    1.00    0.40
  18   0  -1    1.30    0.50
  18   0  -1    0.60    0.40
  18   0  -2    4.40    0.60
 -18   0   2    4.50    0.60
  18   0  -2    4.00    0.60
  18   0   2    5.00    0.60
  18   0   2    4.80    0.60
  18   0  -3    3.10    0.50
  18   0   3    3.10    0.50
 -18   0   3    2.40    0.50
  18   0  -4   -0.20    0.40
 -18   0   4    0.10    0.50
  18   0   4    0.40    0.40
  18   0   4    0.50    0.60
  18   0   5    0.40    0.50
  18   0   5    3.70    0.90
  18   0   6    4.30    1.00
  18   0   6    3.60    0.70
  18   0   7    0.90    0.70
  18   0   7    0.60    1.00
  19   0   0    1.70    0.60
  19   0   0    3.00    0.50
  19   0   1  191.08    9.50
  19   0   1  191.98    9.30
  19   0  -1  193.78    9.40
  19   0  -1  193.58    9.30
 -19   0   1  198.18    9.30
  19   0  -2    0.50    0.40
  19   0  -2   -0.30    0.40
  19   0   2    0.20    0.40
 -19   0   2    0.30    0.40
  19   0   2    0.60    0.30
  19   0   3  240.88   11.50
 -19   0   3  241.88   11.40
  19   0  -3  232.18   11.40
  19   0   3  244.18   11.30
  19   0  -3  236.08   11.40
  19   0   4    0.50    0.70
  19   0   4    0.60    0.50
  19   0  -4   -0.30    0.50
  19   0   5   76.39    4.00
  19   0   5   82.19    4.30
  19   0   6    0.70    0.60
  19   0   6    0.80    0.90
  20   0   0  342.27   16.20
  20   0   0  339.27   16.30
  20   0   1    0.10    0.60
  20   0  -1    0.60    0.40
  20   0  -1    0.50    0.50
  20   0   1    0.40    0.40
  20   0  -2   32.70    2.00
  20   0   2   33.00    1.90
 -20   0   2   34.20    2.00
  20   0  -2   34.20    1.90
  20   0   2   33.50    2.00
  20   0   3    1.00    0.60
  20   0   3    0.60    0.40
  20   0  -3    0.70    0.50
  20   0  -3   -0.70    0.50
 -20   0   3    1.00    0.50
  20   0   4  255.77   11.90
  20   0  -4  230.78   12.20
  20   0   4  261.87   12.10
  20   0   5    0.90    0.60
  20   0   5    0.70    0.80
  20   0   6   21.20    1.60
  20   0   6   24.90    2.00
  21   0   0    0.60    0.70
  21   0   0    0.60    0.50
  21   0  -1    1.20    0.50
  21   0  -1    0.00    0.60
  21   0   1    0.50    0.50
  21   0   1   -0.80    0.70
  21   0  -2   -1.10    0.50
  21   0   2    0.90    0.50
  21   0  -2    0.30    0.40
  21   0  -3   -0.60    0.60
 -21   0   3    0.90    0.50
  21   0   3    0.80    0.50
  21   0  -3    1.20    0.50
  21   0   3    0.30    0.60
  21   0   4    1.30    0.50
  21   0   4    1.00    0.80
  21   0   5    0.90    0.60
  21   0   5    0.80    0.90
  22   0   0   32.00    1.90
  22   0   0   26.30    2.10
  22   0  -1    0.60    0.50
  22   0   1   -0.50    0.80
  22   0  -1   -0.60    0.70
  22   0   1    1.20    0.60
  22   0   2    6.30    0.90
  22   0  -2    4.50    0.70
  22   0   3    0.80    0.70
  22   0  -3    0.10    0.50
  22   0   4   27.10    2.00
  22   0   5    1.30    0.90
  22   0   5    0.20    0.60
  23   0   0    1.20    0.60
  23   0   1    4.40    0.80
  23   0  -1    4.00    0.70
  23   0   2    0.00    0.60
  23   0  -2    0.60    0.50
  23   0  -3    0.00    0.60
  23   0   3    0.20    0.70
  23   0   4    0.90    0.80
  24   0   0    1.20    0.60
  24   0   1    0.70    0.60
  24   0  -1   -0.40    0.50
  24   0   2   39.80    2.40
  24   0  -2   34.90    2.20
  24   0   3    1.20    0.80
  25   0   0    1.30    0.60
  25   0  -1   14.80    1.30
  25   0   1   15.30    1.40
  25   0   2    0.70    0.70
  25   0  -2    1.10    0.60
   0  -1   0    0.00    0.10
   0   1   0    0.00    0.10
   0   1   1   81.09    3.90
   0   1   1   85.09    3.90
   0  -1  -1   83.29    3.90
   0  -1  -1   83.39    3.90
   0  -1   1   81.79    3.90
   0   1  -1   76.19    3.90
   0   1  -2    0.20    0.10
   0  -1  -2    0.10    0.10
   0   1   2    0.10    0.10
   0  -1  -2    0.10    0.10
   0  -1   2   -0.10    0.10
   0   1  -3  160.08    7.60
   0   1   3  171.98    7.90
   0  -1  -3  154.88    7.90
   0  -1  -3  169.28    7.80
   0  -1  -3  174.28    7.70
   0   1  -3  146.39    7.80
   0   1  -4    0.90    0.20
   0  -1  -4    0.10    0.20
   0  -1   4    1.50    0.20
   0   1   4    0.70    0.20
   0  -1   4    0.70    0.20
   0  -1   4    0.40    0.20
   0  -1  -5    0.80    0.30
   0  -1   5    0.20    0.30
   0   1   5    0.40    0.30
   0  -1   5    0.00    0.30
   0  -1   5    0.10    0.20
   0   1  -5    0.00    0.20
   0   1   5    0.00    0.20
   0   1   5    0.20    0.20
   0   1   5    0.40    0.30
   0  -1   5    0.10    0.20
   0  -1   6   -0.10    0.30
   0   1  -6   -0.10    0.30
   0   1   6   -0.20    0.40
   0  -1  -6    0.10    0.30
   0  -1   6    0.10    0.30
   0   1   6   -0.10    0.30
   0  -1   6   -0.10    0.40
   0   1   6    0.10    0.30
   0  -1   6   -0.10    0.40
   0   1   7   67.09    3.40
   0  -1   7   64.39    3.60
   0  -1   7   63.59    3.40
   0   1   7   67.09    3.60
   0   1   7   65.49    3.40
   0  -1  -7   68.49    3.40
   0   1  -7   67.59    3.40
   0  -1   7   65.39    3.40
   0  -1  -8    2.20    0.60
   0  -1   8    0.70    0.80
   0  -1   8    1.80    0.60
   0  -1  -8    1.50    0.90
   0   1  -8    0.70    0.70
   0  -1   9    8.10    1.30
   0   1   9    7.50    1.30
   0   1   9    7.70    1.10
   0  -1  -9    9.70    1.20
   0  -1   9    9.40    1.20
   0  -1   9    8.50    1.10
   0   1  -9    8.70    1.20
   0   1   9    8.20    1.00
  -1   1   0    4.50    0.30
   1  -1   0    4.70    0.30
  -1   1   1   46.60    2.30
  -1   1   1   50.99    2.40
   1  -1   1   52.29    2.30
   1   1  -1   43.10    2.30
  -1  -1  -1   45.80    2.30
  -1  -1  -1   49.40    2.30
   1  -1  -1   47.70    2.40
   1   1   1   45.70    2.30
   1  -1  -1   46.90    2.30
  -1   1  -1   46.50    2.30
  -1  -1   1   47.50    2.30
  -1   1   2    0.90    0.20
   1  -1   2    1.00    0.20
  -1  -1  -2    1.10    0.20
   1   1  -2    1.30    0.20
   1  -1  -2    0.80    0.20
  -1   1  -2    1.50    0.20
  -1  -1   2    1.10    0.20
   1  -1  -2    0.90    0.20
  -1  -1  -3   71.19    3.40
   1   1  -3   71.49    3.40
   1  -1   3   73.49    3.50
  -1  -1  -3   63.49    3.50
   1   1  -3   58.99    3.40
  -1  -1  -3   71.29    3.30
   1   1  -3   64.89    3.30
  -1   1   3   70.29    3.60
  -1   1  -3   65.09    3.50
  -1  -1   3   70.79    3.50
   1  -1  -3   75.09    3.30
   1   1   3   71.59    3.50
  -1   1  -3   65.39    3.30
   1  -1  -3   69.99    3.40
   1  -1  -3   66.79    3.50
  -1   1   4    6.10    0.40
   1  -1   4    6.40    0.40
  -1  -1  -4    6.60    0.50
   1  -1   4    4.50    0.40
   1   1  -4    6.20    0.40
  -1   1   4    5.60    0.40
   1  -1   4    6.70    0.50
   1   1   4    4.70    0.50
   1   1   4    6.10    0.40
   1  -1  -4    6.90    0.50
  -1  -1   4    6.50    0.40
  -1   1  -4    5.30    0.40
  -1  -1  -5    1.60    0.30
   1  -1   5    1.70    0.30
  -1   1   5    1.80    0.30
  -1   1   5    2.00    0.40
   1  -1   5    1.60    0.40
   1  -1   5    1.80    0.30
  -1   1   5    1.70    0.30
   1  -1   5    1.80    0.40
   1   1  -5    1.70    0.30
   1  -1  -5    2.00    0.30
  -1  -1   5    2.00    0.40
  -1   1  -5    1.50    0.30
   1   1   5    1.50    0.30
  -1  -1   5    3.10    0.40
  -1  -1   5    1.60    0.30
  -1  -1   5    1.90    0.40
   1   1   5    1.50    0.30
   1   1   5    2.30    0.40
   1   1   5    1.80    0.30
   1   1  -6    0.00    0.30
   1  -1   6    0.50    0.40
  -1   1   6    0.40    0.50
  -1   1   6    0.60    0.30
  -1   1   6    0.00    0.30
   1  -1   6    0.20    0.30
   1  -1   6    0.00    0.40
   1  -1   6    0.00    0.30
  -1  -1  -6   -0.10    0.30
   1   1   6    0.20    0.30
   1  -1  -6    0.10    0.30
  -1   1  -6    0.30    0.30
  -1  -1   6   -0.80    0.40
   1   1   6    0.00    0.30
  -1  -1   6    0.50    0.30
  -1  -1   6    1.50    0.40
  -1  -1   6    0.00    0.30
   1   1   6    0.00    0.40
  -1   1   7   22.40    1.40
   1  -1   7   22.00    1.70
   1   1  -7   24.00    1.40
  -1  -1  -7   23.30    1.50
   1  -1   7   23.80    1.40
  -1   1   7   24.30    1.50
  -1   1   7   22.30    1.70
   1  -1   7   23.30    1.50
   1   1   7   23.20    1.70
   1   1   7   24.00    1.50
  -1  -1   7   22.90    1.50
  -1   1  -7   21.80    1.50
  -1   1  -7   24.10    1.60
   1   1   7   22.60    1.40
  -1  -1   7   23.30    1.40
   1  -1  -7   23.60    1.50
  -1  -1   7   21.20    1.70
   1  -1   8    4.30    0.80
  -1  -1  -8    2.80    0.70
   1   1  -8    2.30    0.60
   1  -1   8    1.20    0.80
  -1   1   8    2.20    0.60
   1  -1   8    2.10    0.60
   1   1  -8    2.50    0.80
  -1  -1  -8    4.20    0.90
  -1   1   8    3.10    0.70
  -1   1   8    1.00    0.80
  -1   1  -8    1.20    0.80
  -1  -1   8    2.40    0.70
  -1  -1   8    0.10    0.90
   1   1   8    2.60    0.60
   1  -1  -8    3.00    0.60
  -1  -1   8    3.60    0.70
  -1   1  -8    3.30    0.70
   1   1   8    1.90    0.90
   1   1   8    3.40    0.70
  -1   1   9    0.90    0.80
   1   1  -9    1.10    0.80
  -1   1   9   -0.20    0.90
  -1   1   9    1.40    0.70
   1  -1   9    2.00    0.80
  -1  -1  -9    0.20    0.80
   1  -1   9    1.40    0.90
   1  -1   9    0.60    0.90
  -1  -1   9    1.80    0.90
   1   1   9    1.10    0.70
   1   1   9    1.70    0.90
   1  -1  -9    0.70    0.80
  -1   1  -9    2.20    0.90
   1   1   9    0.00    0.90
  -1  -1   9   -1.40    0.90
  -1  -1   9    1.10    0.70
   2  -1   0    0.10    0.10
  -2   1   0    0.30    0.10
   2   1  -1    6.50    0.40
   2   1  -1    7.00    0.40
  -2  -1  -1    7.00    0.40
  -2   1   1    6.80    0.40
  -2  -1   1    6.60    0.40
   2  -1  -1    6.80    0.50
  -2   1  -1    7.50    0.40
   2   1   1    8.10    0.40
   2  -1  -1    6.60    0.40
  -2  -1  -2    2.60    0.30
   2  -1   2    2.80    0.30
  -2   1   2    2.20    0.30
   2   1  -2    2.10    0.20
   2   1  -2    2.00    0.30
   2   1   2    1.60    0.30
  -2  -1   2    2.10    0.30
   2  -1  -2    1.60    0.30
   2  -1  -2    1.70    0.20
  -2  -1  -3    1.60    0.30
  -2  -1  -3    1.50    0.30
   2  -1   3    1.20    0.30
   2   1  -3    1.80    0.30
  -2  -1  -3    1.20    0.20
   2   1  -3    2.00    0.30
   2   1  -3    1.00    0.10
  -2   1   3    1.30    0.40
  -2   1  -3    1.60    0.20
  -2  -1   3    2.20    0.40
   2  -1  -3    1.30    0.20
   2  -1  -3    1.30    0.20
   2   1   3    1.70    0.40
  -2   1  -3    1.60    0.30
   2  -1  -3    1.00    0.30
  -2   1   4    0.50    0.20
  -2  -1  -4    0.70    0.20
   2  -1   4    0.70    0.20
  -2   1   4    0.20    0.20
   2   1  -4    0.80    0.20
   2  -1   4    0.40    0.20
   2  -1   4    0.40    0.20
  -2   1  -4    0.20    0.20
  -2  -1   4    0.20    0.20
  -2  -1   4    0.60    0.20
   2   1   4    0.50    0.20
  -2  -1   4   -0.10    0.20
   2   1   4    1.20    0.20
   2  -1  -4    1.10    0.20
   2   1   4    0.50    0.20
   2   1  -5    3.30    0.40
   2  -1   5    3.50    0.40
   2  -1   5    3.20    0.40
  -2   1   5    4.00    0.50
   2  -1   5    3.20    0.50
  -2  -1  -5    4.20    0.50
   2  -1   5    2.60    0.40
  -2   1   5    3.70    0.50
  -2   1   5    4.20    0.40
   2   1   5    3.20    0.40
  -2  -1   5    3.10    0.40
  -2  -1   5    3.80    0.50
   2   1   5    3.30    0.50
  -2   1  -5    3.70    0.50
  -2  -1   5    3.10    0.40
  -2  -1   5    3.80    0.40
   2   1   5    3.20    0.40
   2   1   5    3.80    0.40
   2  -1  -5    3.40    0.40
   2   1  -6    1.40    0.30
  -2  -1  -6    1.50    0.40
  -2   1   6    2.40    0.40
  -2   1   6    2.00    0.40
   2  -1   6    1.10    0.40
   2  -1   6    1.20    0.40
   2  -1   6    1.10    0.40
  -2   1   6    1.40    0.50
   2  -1   6    2.10    0.40
  -2  -1   6    0.90    0.40
   2  -1  -6    1.30    0.30
  -2   1  -6    2.20    0.40
   2   1   6    1.30    0.40
   2   1   6    1.10    0.30
  -2  -1   6    1.30    0.40
  -2  -1   6    1.30    0.50
   2   1   6    1.80    0.40
  -2  -1   6    2.50    0.50
   2  -1   7   -0.20    0.40
  -2   1   7    0.10    0.50
  -2  -1  -7    0.10    0.40
  -2   1   7    0.10    0.40
  -2   1   7   -0.80    0.60
   2  -1   7    0.20    0.40
   2   1  -7    0.00    0.40
   2  -1   7   -0.90    0.50
   2   1   7    0.80    0.40
   2  -1  -7   -0.10    0.40
  -2  -1   7   -0.30    0.40
  -2   1  -7   -0.20    0.40
  -2  -1   7    0.00    0.40
   2   1   7    0.00    0.40
  -2   1  -7    0.10    0.60
  -2  -1   7   -0.90    0.60
   2   1   7    0.00    0.50
  -2  -1  -8    1.30    0.80
  -2   1   8    0.80    0.50
   2   1  -8    3.10    0.80
  -2  -1  -8    1.10    0.60
   2   1  -8    0.70    0.50
  -2   1   8   -0.50    0.80
  -2   1   8    1.50    0.70
   2  -1   8    0.50    0.60
   2  -1   8   -0.20    0.80
   2  -1   8    0.60    0.70
   2   1   8    1.70    0.70
  -2  -1   8   -1.80    0.80
   2  -1  -8    1.20    0.50
   2   1   8    0.20    0.80
  -2  -1   8    1.00    0.70
  -2   1  -8    1.20    0.60
  -2   1  -8    0.90    0.70
   2   1   8    0.60    0.50
  -2   1   9    1.10    0.90
   2  -1   9    0.00    0.90
   2  -1   9    1.40    0.90
  -2   1   9    1.40    0.70
  -2   1   9   -0.50    0.90
   2  -1   9    0.90    0.70
   2   1  -9    0.70    0.80
  -2  -1  -9    1.10    0.80
   2   1   9    0.30    0.70
  -2   1  -9    1.00    0.80
  -2  -1   9    1.60    0.90
   2  -1  -9    1.30    0.80
  -2  -1   9   -1.70    0.90
   2   1   9    0.60    0.90
   2   1   9    0.90    0.80
  -2  -1   9    1.20    0.70
  -3   1   0    2.50    0.20
   3   1  -1   20.20    1.10
   3   1  -1   20.90    1.00
  -3   1   1   20.30    1.10
   3  -1  -1   21.00    1.10
  -3   1  -1   21.70    1.10
  -3  -1   1   22.90    1.10
   3   1   1   20.20    1.10
   3   1  -2  419.66   19.10
   3  -1   2  454.25   19.30
   3   1  -2  381.56   19.10
  -3  -1  -2  352.96   19.10
  -3   1   2  404.06   19.10
   3  -1  -2  400.96   19.20
  -3   1  -2  396.56   19.10
   3   1   2  423.36   19.10
   3  -1  -2  409.46   19.10
  -3  -1   2  424.06   19.20
   3   1  -3   16.30    0.90
   3   1  -3   12.00    0.90
  -3   1   3   13.60    1.00
  -3  -1  -3   14.30    0.90
  -3   1  -3   12.50    0.80
  -3   1  -3   12.90    0.90
   3   1   3   14.00    0.90
  -3  -1   3   15.30    1.00
   3  -1  -3   13.10    0.80
  -3  -1  -4    3.30    0.40
   3  -1   4    3.40    0.30
  -3   1   4    4.50    0.30
  -3   1   4    3.70    0.40
   3  -1   4    3.20    0.40
   3  -1   4    3.10    0.30
   3   1  -4    3.20    0.30
   3   1   4    3.40    0.30
  -3  -1   4    3.70    0.30
  -3   1  -4    3.40    0.40
   3   1   4    4.20    0.30
   3   1   4    3.90    0.40
  -3  -1   4    3.40    0.40
  -3  -1   4    4.40    0.50
   3  -1  -4    4.10    0.30
  -3  -1  -5   50.79    2.70
   3  -1   5   52.89    2.60
  -3   1   5   54.09    2.70
   3  -1   5   48.30    2.70
   3   1  -5   54.29    2.60
  -3   1   5   54.69    2.60
  -3   1   5   61.39    2.80
   3  -1   5   51.59    2.60
   3  -1   5   48.90    2.70
   3  -1  -5   56.99    2.60
   3   1   5   53.29    2.60
  -3  -1   5   55.89    2.80
   3   1   5   51.99    2.60
   3   1   5   51.19    2.70
  -3  -1   5   55.39    2.70
  -3  -1   5   46.50    2.70
  -3   1  -5   52.49    2.70
   3   1   5   49.40    2.70
  -3   1   6   74.89    3.80
  -3   1   6   77.79    3.90
   3   1  -6   78.49    3.80
   3  -1   6   74.79    3.90
  -3  -1  -6   77.49    3.90
   3  -1   6   78.79    4.00
   3  -1   6   80.09    3.80
   3  -1   6   78.79    3.80
  -3   1  -6   76.99    3.90
  -3  -1   6   78.19    3.80
   3  -1  -6   76.59    3.80
   3   1   6   80.29    3.80
   3   1   6   75.59    3.90
  -3  -1   6   62.89    4.10
  -3  -1   6   77.79    3.90
  -3   1  -6   84.09    4.00
   3   1   6   78.49    3.80
  -3  -1   6   78.29    4.10
  -3  -1  -7   30.90    1.70
  -3   1   7   26.00    1.90
   3   1  -7   25.60    1.50
  -3   1   7   25.60    1.60
   3  -1   7   25.90    1.80
  -3   1   7   24.50    1.50
   3  -1   7   25.00    1.60
   3  -1   7   24.60    1.60
  -3   1  -7   25.00    1.60
  -3  -1   7   26.50    1.90
  -3  -1   7   25.30    1.60
  -3  -1   7   28.30    1.60
   3   1   7   26.10    1.80
  -3   1  -7   26.90    1.70
   3   1   7   26.30    1.60
   3   1   7   26.00    1.60
   3  -1  -7   26.20    1.50
   3   1  -8    0.70    0.50
  -3   1   8    0.70    0.70
   3  -1   8    0.30    0.80
  -3  -1  -8   -0.40    0.60
   3  -1   8    0.80    0.60
  -3  -1  -8    0.50    0.70
   3   1  -8    0.50    0.70
  -3   1   8    0.90    0.50
  -3   1   8   -1.60    0.70
   3  -1   8    1.30    0.70
  -3   1  -8    0.30    0.60
   3   1   8    0.60    0.50
  -3  -1   8    1.10    0.60
   3   1   8    0.80    0.60
  -3  -1   8    0.30    0.70
  -3  -1   8   -2.00    0.70
  -3   1  -8    0.60    0.70
   3  -1  -8    0.50    0.50
   3   1   8    0.30    0.80
  -3   1   9   29.00    3.30
   3  -1   9   31.90    2.20
   3  -1   9   36.70    2.50
  -3  -1  -9   32.10    2.30
   3   1  -9   29.80    2.20
   3  -1   9   31.80    2.20
  -3   1   9   33.80    2.10
  -3   1   9   34.00    2.30
   3   1   9   31.20    2.10
  -3  -1   9   33.10    2.10
  -3  -1   9   33.30    2.40
   3   1   9   37.00    2.50
  -3  -1   9   26.90    2.50
   3  -1  -9   34.20    2.30
  -3   1  -9   31.50    2.30
   3   1   9   31.50    2.20
  -4   1   0    0.20    0.10
   4  -1   0    0.30    0.10
   4   1  -1   15.00    0.80
  -4  -1  -1   15.20    0.80
  -4   1   1   14.90    0.80
   4   1  -1   15.50    0.90
   4  -1  -1   15.30    0.80
   4   1   1   17.90    0.80
  -4  -1   1   15.80    0.80
  -4   1  -1   16.00    0.90
   4   1  -2  280.77   13.20
   4   1  -2  258.77   13.20
  -4  -1  -2  257.97   13.20
   4  -1   2  317.07   13.30
  -4   1   2  281.57   13.20
  -4  -1   2  301.07   13.30
   4  -1  -2  278.07   13.30
   4   1   2  283.57   13.20
   4  -1  -2  274.27   13.20
  -4   1  -2  271.67   13.20
   4   1  -3   24.90    1.50
  -4  -1  -3   25.20    1.30
  -4  -1  -3   23.80    1.50
   4   1  -3   25.60    1.40
   4   1   3   27.60    1.50
   4  -1  -3   25.20    1.60
  -4   1  -3   25.40    1.30
   4  -1  -3   25.20    1.40
  -4   1  -3   24.20    1.50
  -4  -1   3   27.00    1.60
  -4   1   4    0.50    0.20
   4  -1   4    0.10    0.20
  -4  -1  -4    0.10    0.20
   4   1  -4    0.40    0.10
   4  -1   4    0.10    0.20
  -4   1   4    0.30    0.20
   4  -1   4   -0.10    0.30
   4  -1   4    0.10    0.20
  -4   1  -4    0.20    0.20
  -4  -1   4    0.70    0.30
   4   1   4    0.10    0.10
   4   1   4    0.50    0.20
   4   1   4    0.20    0.20
  -4  -1   4    0.20    0.20
   4  -1  -4    0.10    0.20
   4  -1   5    1.40    0.30
   4  -1   5    1.10    0.30
   4  -1   5    1.50    0.30
   4  -1   5    1.00    0.40
  -4   1   5    2.20    0.50
  -4   1   5    1.10    0.30
  -4   1   5    1.10    0.30
  -4  -1  -5    1.60    0.40
   4   1  -5    0.80    0.20
  -4  -1   5    0.70    0.20
   4   1   5    1.30    0.30
  -4  -1   5    1.30    0.40
   4  -1  -5    1.90    0.30
   4   1   5    2.20    0.40
  -4  -1   5    1.60    0.30
  -4   1  -5    1.80    0.40
  -4   1  -5    1.40    0.30
  -4  -1   5    1.60    0.30
   4   1   5    1.20    0.30
   4  -1   6   53.09    2.90
   4   1  -6   55.29    2.70
  -4  -1  -6   52.39    2.90
   4  -1   6   51.39    2.90
  -4   1   6   54.19    2.80
   4  -1   6   52.89    2.80
   4  -1   6   58.19    2.80
  -4   1   6   54.39    2.80
  -4   1   6   61.99    3.10
   4   1   6   51.89    2.90
  -4   1  -6   59.39    2.90
   4   1   6   52.99    2.80
  -4   1  -6   51.39    2.80
  -4  -1   6   58.79    3.10
   4  -1  -6   55.19    2.70
   4   1   6   52.29    2.80
  -4  -1   6   55.49    2.80
  -4  -1   6   54.79    2.80
   4  -1   7   12.50    1.20
  -4   1   7   12.20    1.40
   4  -1   7   11.90    1.10
  -4  -1  -7   11.80    1.10
   4   1  -7   14.90    1.00
   4  -1   7   11.60    1.00
   4  -1   7   14.80    1.70
  -4  -1  -7   12.30    1.20
  -4   1   7   11.80    1.10
  -4   1   7   13.00    1.00
   4   1   7   12.00    1.20
   4  -1  -7   12.60    0.90
  -4   1  -7   12.20    1.10
   4   1   7   11.20    1.00
   4   1   7   12.40    1.00
  -4  -1   7   12.60    1.00
  -4  -1   7   12.20    1.40
  -4   1  -7   12.50    1.20
  -4  -1   7   13.20    1.10
   4  -1   8    0.00    0.60
  -4  -1  -8    0.30    0.70
   4   1  -8   -0.20    0.50
  -4   1   8    0.20    0.60
   4   1  -8   -0.80    0.70
  -4  -1  -8   -0.20    0.60
  -4   1   8    0.40    0.50
   4  -1   8   -1.50    0.70
  -4   1   8   -1.10    0.80
   4  -1   8    0.40    0.70
   4   1   8   -0.40    0.70
  -4  -1   8    0.20    0.50
  -4   1  -8    0.20    0.70
  -4  -1   8   -1.60    0.80
  -4  -1   8    0.20    0.70
   4  -1  -8    1.10    0.50
   4   1   8    0.10    0.50
   4   1   8   -0.20    0.60
  -4   1  -8   -0.30    0.60
   4  -1   9    2.30    0.80
  -4  -1  -9    1.70    0.80
   4  -1   9    3.20    0.90
   4   1  -9    2.30    0.90
  -4   1   9    3.10    1.00
   4  -1   9    3.20    1.00
  -4   1   9    2.90    0.80
   4   1   9    2.50    0.80
  -4  -1   9   -0.10    1.00
  -4  -1   9    2.10    0.70
  -4   1  -9    1.60    0.90
   4   1   9    2.40    1.10
   4  -1  -9    2.00    0.90
   4   1   9    3.10    0.90
  -4  -1   9    2.40    1.00
   5  -1   0  131.79    5.80
  -5   1   0  113.89    5.80
   5   1  -1   21.80    1.10
  -5   1   1   22.00    1.10
   5   1  -1   22.50    1.20
  -5  -1  -1   23.50    1.20
  -5   1  -1   22.40    1.20
  -5  -1   1   22.40    1.10
   5   1   1   21.90    1.10
   5  -1  -1   21.80    1.10
  -5  -1  -2  500.05   24.20
  -5   1   2  525.35   24.10
   5   1  -2  508.95   24.10
   5   1  -2  497.55   24.20
   5  -1  -2  520.15   24.30
   5   1   2  547.55   24.20
   5  -1  -2  504.15   24.10
  -5   1  -2  520.05   24.20
   5   1  -3   17.00    1.00
  -5  -1  -3   16.00    1.10
   5   1  -3   15.70    1.10
  -5  -1  -3   16.50    0.90
  -5  -1   3   19.20    1.20
  -5   1  -3   16.40    1.10
   5  -1  -3   15.70    1.20
   5  -1  -3   16.10    1.00
  -5   1  -3   16.80    0.90
   5   1   3   18.40    1.10
  -5  -1  -4   49.80    2.60
   5  -1   4   52.79    2.50
  -5   1   4   54.59    2.50
   5  -1   4   46.60    2.60
   5  -1   4   50.39    2.50
   5  -1   4   46.80    2.50
  -5   1   4   52.79    2.50
  -5  -1   4   55.49    2.50
   5   1   4   49.10    2.50
   5   1   4   46.60    2.50
  -5   1  -4   50.09    2.60
  -5   1  -4   49.40    2.50
  -5  -1   4   47.70    2.50
  -5  -1   4   55.49    2.50
   5   1   4   53.39    2.50
   5   1   4   46.80    2.60
  -5   1   5    8.30    0.80
  -5   1   5    4.80    0.50
   5   1  -5    4.30    0.40
   5  -1   5    4.80    0.50
  -5   1   5    5.80    0.50
   5  -1   5    5.10    0.60
   5  -1   5    6.00    0.60
   5  -1   5    5.10    0.50
  -5  -1  -5    4.70    0.60
  -5  -1   5    5.20    0.50
  -5  -1   5    5.00    0.50
   5   1   5    5.20    0.60
  -5  -1   5    5.30    0.60
   5  -1  -5    6.00    0.40
  -5   1  -5    4.90    0.60
   5   1   5    5.40    0.60
   5   1   5    5.20    0.50
   5   1   5    5.20    0.50
  -5  -1   5    7.00    0.70
  -5   1  -5    4.50    0.60
   5  -1   6  126.79    6.20
   5   1  -6  129.39    6.10
   5  -1   6  122.89    6.20
  -5  -1  -6  127.19    6.30
  -5   1   6  150.58    6.50
  -5   1   6  123.99    6.10
   5  -1   6  121.69    6.30
   5  -1   6  123.49    6.20
  -5   1   6  125.99    6.20
  -5  -1  -6  128.09    6.30
  -5   1  -6  125.59    6.20
   5   1   6  129.99    6.30
   5   1   6  123.69    6.10
   5   1   6  124.39    6.20
  -5  -1   6  125.89    6.10
  -5  -1   6  138.29    6.50
   5  -1  -6  128.19    6.10
   5   1   6  126.19    6.20
  -5   1  -6  125.29    6.30
  -5  -1   6  126.49    6.20
   5  -1   7    4.40    0.70
   5  -1   7    4.20    0.70
  -5  -1  -7    3.70    0.70
   5  -1   7    5.60    0.80
   5  -1   7    3.60    0.60
  -5   1   7    4.20    0.60
  -5  -1  -7    4.00    0.70
  -5   1   7    3.60    0.70
   5   1  -7    4.00    0.50
  -5   1   7    4.90    0.90
   5   1   7    4.00    0.60
   5   1   7    3.80    0.70
  -5  -1   7    4.30    0.90
  -5   1  -7    3.90    0.70
  -5  -1   7    4.00    0.70
  -5  -1   7    3.80    0.60
   5   1   7    3.60    0.60
   5  -1  -7    4.10    0.50
  -5   1  -7    4.10    0.70
  -5   1   8   19.00    1.60
  -5   1   8   17.70    1.30
  -5   1   8   16.20    2.20
   5   1  -8   18.00    1.60
  -5  -1  -8   17.10    1.60
   5  -1   8   21.20    1.70
   5  -1   8   19.90    1.50
   5   1  -8   16.40    1.20
  -5  -1  -8   14.50    1.50
   5  -1   8   18.90    1.50
   5   1   8   17.80    1.40
  -5   1  -8   19.80    1.60
   5   1   8   19.70    1.70
  -5  -1   8   15.40    1.80
   5   1   8   17.70    1.40
  -5  -1   8   18.50    1.60
  -5  -1   8   18.10    1.40
   5  -1  -8   18.40    1.30
  -5   1  -8   16.70    1.50
  -5  -1  -9    0.00    0.80
  -5   1   9    1.60    0.70
   5  -1   9    2.60    0.90
   5   1  -9    0.30    0.80
   5  -1   9    1.20    0.80
  -5   1   9    2.10    0.90
   5  -1   9    1.10    1.00
  -5   1  -9    0.40    0.80
   5  -1  -9    0.10    0.80
   5   1   9    0.60    1.00
   5   1   9    2.30    0.80
  -5  -1   9   -0.50    1.00
  -5  -1   9    1.60    0.90
   5   1   9    1.40    0.80
  -5  -1   9    1.20    0.70
   6  -1   0  825.92   38.60
  -6   1   0  732.93   38.40
  -6  -1   0  781.22   38.40
   6  -1   0  884.81   38.30
   6   1   0  881.91   38.40
   6   1  -1    6.30    0.30
  -6  -1  -1    6.40    0.40
   6   1  -1    6.00    0.40
   6   1  -1    5.80    0.40
  -6   1   1    5.80    0.40
   6  -1  -1    6.30    0.30
  -6  -1   1    5.70    0.40
  -6   1  -1    7.50    0.50
   6   1   1    7.20    0.40
   6  -1  -1    5.40    0.40
   6   1  -2   43.40    2.30
   6   1  -2   45.10    2.20
  -6   1   2   44.90    2.20
  -6  -1  -2   42.90    2.30
  -6   1  -2   41.70    2.30
   6   1   2   49.40    2.30
   6  -1  -2   44.90    2.40
   6  -1  -2   43.40    2.20
  -6  -1  -3   29.10    1.60
   6   1  -3   30.10    1.60
   6   1  -3   30.10    1.70
  -6  -1  -3   27.50    1.70
   6  -1  -3   30.60    1.60
   6  -1  -3   30.30    1.80
   6   1   3   32.40    1.70
  -6   1  -3   30.20    1.50
  -6   1  -3   29.20    1.70
  -6   1   4  335.07   14.20
  -6  -1  -4  296.27   14.10
   6  -1   4  286.27   14.20
  -6   1   4  316.07   14.00
   6  -1   4  277.77   14.10
  -6   1   4  305.87   14.10
   6  -1   4  302.77   14.00
   6  -1   4  317.07   14.10
  -6  -1   4  274.27   14.10
   6   1   4  294.77   14.00
  -6   1  -4  291.77   14.10
  -6   1  -4  292.57   14.10
   6   1   4  277.77   14.10
   6   1   4  314.47   14.10
   6   1   4  260.27   14.10
  -6  -1   4  308.07   14.10
  -6  -1   4  318.67   14.00
  -6  -1   4  317.67   14.20
   6  -1   5    3.10    0.40
  -6   1   5    2.80    0.40
   6  -1   5    2.90    0.40
   6  -1   5    1.90    0.50
  -6   1   5    4.30    0.60
   6  -1   5    2.50    0.40
   6   1  -5    3.50    0.30
  -6   1   5    3.50    0.40
  -6  -1  -5    2.80    0.50
  -6  -1   5    3.00    0.40
   6   1   5    2.70    0.50
   6   1   5    2.60    0.40
  -6  -1   5    3.40    0.40
  -6   1  -5    4.20    0.50
  -6   1  -5    2.60    0.40
   6   1   5    2.80    0.40
  -6  -1   5    3.20    0.40
  -6  -1   5    4.30    0.60
   6   1   5    2.70    0.40
  -6   1   6   10.90    0.90
  -6   1   6   14.60    1.20
  -6  -1  -6   10.90    1.00
   6  -1   6   10.20    1.00
   6  -1   6   10.10    0.90
  -6  -1  -6   10.00    1.00
   6  -1   6    9.60    0.90
  -6   1   6   10.80    0.80
   6   1  -6   11.70    0.70
   6  -1   6   10.30    0.90
   6   1   6   11.40    0.80
   6  -1  -6   11.40    0.70
  -6   1  -6   10.30    0.90
  -6  -1   6   12.10    0.80
  -6  -1   6   11.30    0.90
  -6   1  -6   10.90    1.00
  -6  -1   6   12.20    1.20
   6   1   6   10.80    1.00
   6   1   6   10.00    0.90
   6   1   6   10.50    0.80
   6  -1   7   17.40    1.30
  -6   1   7   17.90    1.20
  -6  -1  -7   17.60    1.40
   6  -1   7   18.50    1.40
   6  -1   7   17.70    1.30
  -6  -1  -7   18.30    1.40
   6  -1   7   18.90    1.50
  -6   1   7   18.40    1.40
   6   1  -7   19.10    1.20
  -6   1   7   25.20    1.80
  -6   1  -7   17.60    1.40
  -6  -1   7   22.30    1.80
  -6  -1   7   19.00    1.30
  -6   1  -7   17.60    1.40
   6   1   7   18.70    1.30
  -6  -1   7   18.30    1.40
   6   1   7   17.70    1.40
   6  -1  -7   19.90    1.20
   6   1   7   17.70    1.30
   6  -1   8   67.09    3.50
   6  -1   8   64.89    3.60
  -6  -1  -8   63.79    3.60
  -6   1   8   65.29    3.60
   6  -1   8   71.19    3.60
   6   1  -8   62.99    3.60
  -6  -1  -8   63.79    3.60
   6   1  -8   61.59    3.30
  -6   1   8   60.89    3.40
   6   1   8   72.89    3.70
   6   1   8   67.39    3.50
  -6  -1   8   65.89    3.90
  -6   1  -8   63.89    3.60
   6  -1  -8   63.09    3.30
  -6   1  -8   62.79    3.60
   6   1   8   67.59    3.50
  -6  -1   8   66.29    3.70
  -6  -1   8   64.69    3.50
   6  -1   9    9.90    1.30
   6  -1   9    8.30    1.20
  -6   1   9    6.70    1.00
  -6   1   9    7.80    1.20
  -6  -1  -9    6.60    1.10
   6   1  -9    8.20    1.20
   6  -1   9   10.80    1.40
   6   1   9    9.00    1.10
   6  -1  -9    7.10    1.20
  -6  -1   9    8.00    1.00
  -6  -1   9    9.50    1.40
   6   1   9   10.60    1.30
  -6   1  -9    6.90    1.10
   6   1   9    8.40    1.20
   7  -1   0  154.08    7.00
  -7   1   0  128.79    7.00
   7   1   0  155.08    7.00
   7  -1   0  153.28    7.00
   7  -1   1    1.70    0.20
  -7  -1  -1    1.40    0.20
   7   1  -1    1.10    0.20
  -7   1   1    1.60    0.20
   7   1  -1    0.90    0.20
   7  -1   1    2.00    0.30
   7  -1  -1    1.40    0.10
  -7  -1   1    1.40    0.20
   7   1   1    1.40    0.20
   7  -1  -1    1.40    0.20
  -7   1  -1    1.00    0.20
   7  -1   2    0.40    0.20
   7   1  -2    0.20    0.20
   7  -1   2    0.50    0.20
  -7  -1  -2    0.80    0.20
   7   1   2    0.20    0.20
  -7   1  -2    0.40    0.20
   7  -1  -2    0.20    0.10
   7  -1  -2    0.70    0.30
   7   1   2    0.20    0.20
  -7  -1  -3   20.10    1.30
  -7  -1  -3   22.50    1.20
   7  -1   3   22.10    1.10
   7   1  -3   21.60    1.20
   7   1  -3   21.40    1.40
   7  -1   3   20.70    1.20
  -7   1  -3   23.90    1.20
   7   1   3   24.00    1.20
  -7   1  -3   20.90    1.30
   7  -1  -3   21.40    1.40
   7  -1   4   64.59    3.10
  -7   1   4   63.99    3.10
  -7   1   4   65.39    3.10
  -7  -1  -4   62.09    3.10
   7  -1   4   65.89    3.10
  -7  -1  -4   61.89    3.20
   7  -1   4   58.99    3.20
   7  -1   4   56.79    3.10
  -7   1   4   67.29    3.20
  -7   1   4   66.59    3.10
  -7  -1   4   66.79    3.10
   7   1   4   57.69    3.20
  -7   1  -4   60.49    3.10
   7   1   4   62.09    3.00
  -7  -1   4   65.39    3.20
  -7  -1   4   59.99    3.10
   7   1   4   65.79    3.10
  -7   1  -4   60.99    3.10
   7   1   4   58.19    3.10
  -7  -1   4   68.19    3.10
  -7   1   5   18.00    1.30
  -7  -1  -5   17.60    1.10
  -7   1   5   17.30    1.10
  -7  -1  -5   17.00    1.20
   7  -1   5   17.40    1.10
   7  -1   5   15.90    1.10
   7  -1   5   17.70    1.00
   7  -1   5   17.50    1.20
  -7   1   5   17.70    1.00
  -7   1  -5   16.80    1.10
   7   1   5   16.60    1.00
  -7  -1   5   17.30    1.10
  -7   1  -5   17.60    1.10
   7   1   5   16.90    1.10
  -7  -1   5   19.90    1.10
  -7  -1   5   19.30    1.00
  -7  -1   5   17.60    1.30
   7   1   5   18.10    1.10
   7   1   5   17.10    1.20
   7   1  -6    0.90    0.30
  -7   1   6    0.10    0.40
   7  -1   6   -0.40    0.50
  -7  -1  -6    0.50    0.40
   7  -1   6    0.00    0.40
  -7   1   6    0.80    0.60
  -7   1   6   -0.20    0.30
   7  -1   6    0.00    0.40
  -7  -1  -6   -0.40    0.40
   7  -1   6    0.20    0.40
   7   1   6    0.20    0.50
   7   1   6   -0.20    0.40
   7  -1  -6    0.70    0.20
  -7   1  -6    0.10    0.40
   7   1   6    0.20    0.40
  -7  -1   6    0.00    0.40
  -7  -1   6    0.10    0.30
  -7  -1   6    0.20    0.50
   7   1   6    0.40    0.30
  -7   1  -6   -0.50    0.40
   7  -1   7   24.80    1.60
   7  -1   7   25.10    1.70
  -7   1   7   23.80    1.50
  -7   1   7   23.40    1.70
  -7  -1  -7   24.30    1.70
   7  -1   7   27.20    1.80
   7   1  -7   25.50    1.40
  -7  -1  -7   25.10    1.70
   7  -1   7   24.10    1.60
  -7  -1   7   25.40    1.70
   7   1   7   24.00    1.50
  -7  -1   7   28.10    2.10
   7  -1  -7   26.30    1.40
   7   1   7   24.40    1.70
  -7   1  -7   25.40    1.70
  -7  -1   7   24.50    1.50
   7   1   7   23.70    1.60
  -7   1  -7   23.40    1.70
  -7  -1  -8   13.40    1.40
   7  -1   8   15.00    1.40
   7  -1   8   15.00    1.50
  -7   1   8   16.40    1.50
  -7   1   8   15.30    1.20
   7  -1   8   16.30    1.40
   7   1  -8   13.50    1.40
   7   1  -8   13.00    1.10
  -7   1  -8   13.60    1.40
   7   1   8   17.10    1.30
   7  -1  -8   13.50    1.10
  -7  -1   8   15.20    1.20
   7   1   8   18.20    1.60
  -7  -1   8   15.40    1.50
  -7  -1   8   15.40    1.80
   7   1   8   14.60    1.30
  -7   1   9   19.90    1.60
   7   1  -9   18.70    1.70
  -7  -1  -9   17.80    1.70
   7  -1   9   21.90    1.80
   7  -1   9   22.20    1.90
  -7   1   9   23.90    2.00
   7   1   9   22.20    1.80
   7   1   9   25.00    2.00
   7  -1  -9   16.60    1.70
  -7  -1   9   20.30    1.60
  -7  -1   9   22.70    2.00
  -7   1  -9   15.80    1.70
   8  -1   0   34.80    1.70
   8   1   0   31.50    1.60
   8  -1   0   30.70    1.60
  -8   1   0   28.20    1.60
  -8  -1  -1    4.80    0.40
   8  -1   1    3.80    0.40
   8   1  -1    4.10    0.40
   8   1  -1    4.20    0.30
   8   1  -1    3.50    0.30
  -8   1   1    4.10    0.30
   8   1   1    3.90    0.30
   8  -1  -1    3.90    0.40
  -8  -1   1    4.10    0.30
  -8   1  -1    3.40    0.40
   8   1   1    4.00    0.30
   8  -1   2   21.10    1.20
  -8  -1  -2   19.00    1.20
   8  -1   2   24.50    1.30
   8   1  -2   21.30    1.10
  -8   1   2   20.50    1.10
   8   1  -2   20.60    1.20
   8  -1  -2   21.50    1.30
   8   1   2   21.70    1.20
   8  -1  -2   21.50    1.20
  -8   1  -2   17.80    1.20
   8   1   2   22.50    1.20
   8   1  -3    2.40    0.50
   8  -1   3    3.50    0.40
  -8  -1  -3    3.10    0.50
   8  -1   3    2.80    0.30
   8   1  -3    2.10    0.40
   8  -1  -3    2.80    0.50
  -8  -1   3    3.10    0.30
   8   1   3    3.60    0.30
  -8   1  -3    3.20    0.50
   8   1   3    3.20    0.40
   8  -1   4   19.90    1.10
  -8  -1  -4   18.60    1.30
  -8  -1  -4   18.20    1.10
  -8   1   4   19.30    1.20
  -8   1   4   18.90    1.00
  -8   1   4   20.60    1.10
   8  -1   4   18.50    1.20
   8  -1   4   16.90    1.00
  -8   1   4   17.90    1.00
  -8  -1   4   18.40    1.10
  -8  -1   4   19.80    1.20
  -8  -1   4   19.50    1.00
  -8   1  -4   17.90    1.10
   8   1   4   18.10    1.20
   8   1   4   19.20    1.10
  -8  -1   4   18.40    1.10
   8   1   4   17.10    1.00
  -8   1  -4   16.60    1.30
  -8   1   5    1.00    0.30
  -8  -1  -5    0.40    0.40
  -8  -1  -5    0.50    0.30
   8  -1   5    0.80    0.30
   8  -1   5    0.40    0.40
  -8   1   5    0.50    0.30
   8  -1   5    0.30    0.30
  -8   1   5    0.50    0.40
  -8  -1   5    0.80    0.30
  -8   1  -5    0.60    0.40
   8   1   5    0.80    0.30
   8   1   5    0.90    0.40
  -8   1  -5    0.30    0.50
   8   1   5    0.60    0.30
  -8  -1   5    0.60    0.40
  -8  -1   5    0.70    0.30
  -8  -1   5    0.40    0.20
  -8  -1  -6    8.70    0.90
   8  -1   6    8.70    0.90
  -8   1   6    8.90    0.90
   8  -1   6    7.70    0.90
   8  -1   6    8.10    0.80
  -8   1   6    8.40    0.70
  -8  -1   6    9.60    1.10
  -8  -1   6    9.30    0.90
   8   1   6    8.00    1.00
  -8   1  -6    8.20    0.90
   8   1   6    7.60    0.90
  -8  -1   6    8.40    0.70
   8   1   6    8.00    0.80
  -8  -1  -7    1.50    0.60
   8  -1   7    1.40    0.60
   8  -1   7    1.80    0.60
  -8   1   7    1.60    0.50
   8  -1   7    2.50    0.80
   8   1  -7    1.80    0.40
  -8   1   7    2.20    0.70
  -8   1  -7    1.60    0.60
   8   1   7    2.10    0.70
  -8  -1   7    1.90    0.70
   8   1   7    1.90    0.60
  -8  -1   7    1.50    0.50
  -8  -1   7    2.10    0.80
  -8   1   8    7.10    1.10
  -8  -1  -8    6.40    1.00
   8  -1   8    8.50    1.10
   8   1  -8    7.20    1.10
   8  -1   8    7.20    1.00
  -8   1  -8    7.70    1.10
  -8  -1   8    6.70    0.80
  -8  -1   8    7.40    1.10
   8  -1  -8    5.40    0.70
   8   1   8    7.70    1.00
   8   1   8    7.10    1.00
  -8   1   9    1.00    0.70
   8   1  -9    0.60    0.80
  -8  -1  -9    0.20    0.80
   8  -1   9    0.30    0.90
  -8   1   9    2.80    1.00
   8   1   9   -0.20    0.90
  -8  -1   9    1.00    0.70
   8  -1  -9    0.50    0.80
  -8   1  -9   -0.10    0.80
  -9   1   0   15.50    0.90
   9  -1   0   19.10    1.00
  -9  -1   0   14.90    0.90
   9   1   0   15.40    0.90
   9  -1   0   17.30    0.90
   9   1  -1   17.10    1.00
   9   1  -1   14.70    0.90
   9   1  -1   17.60    0.80
  -9   1   1   16.40    0.90
  -9  -1  -1   13.20    0.90
   9   1   1   16.20    0.90
   9  -1  -1   16.90    0.80
  -9  -1   1   16.70    0.80
  -9   1  -1   13.50    1.00
   9   1   1   18.10    0.90
   9  -1  -1   15.80    0.90
   9   1  -2  300.77   14.40
   9  -1   2  288.67   14.30
   9   1  -2  335.27   14.20
  -9  -1  -2  272.37   14.40
   9  -1   2  310.37   14.40
  -9   1   2  301.97   14.30
   9  -1  -2  304.57   14.40
   9  -1  -2  307.87   14.50
   9  -1  -2  349.17   14.20
   9   1   2  313.17   14.40
  -9   1  -2  268.87   14.40
   9   1   2  330.27   14.40
   9   1   2  282.77   14.30
   9   1   2  299.47   14.30
   9  -1   3    0.30    0.20
  -9   1   3    0.80    0.20
   9  -1   3    0.30    0.20
  -9  -1  -3    0.70    0.30
   9  -1  -3    0.40    0.30
   9   1   3    0.40    0.20
  -9   1  -3    0.50    0.30
  -9   1   4    7.10    0.50
   9  -1   4    5.50    0.50
   9  -1   4    5.00    0.60
  -9   1   4    6.80    0.50
  -9   1   4    8.00    0.70
  -9   1   4    7.20    0.50
  -9  -1   4    7.50    0.70
   9   1   4    5.40    0.70
  -9  -1   4    6.90    0.50
  -9  -1   4    7.30    0.60
   9   1   4    6.00    0.50
  -9   1   5   23.40    1.30
  -9   1   5   24.40    1.30
   9  -1   5   26.20    1.40
   9  -1   5   20.80    1.40
   9  -1   5   20.50    1.30
  -9   1  -5   21.70    1.40
   9   1   5   21.00    1.40
  -9  -1   5   21.30    1.30
   9   1   5   20.40    1.30
  -9  -1   5   20.10    1.50
  -9  -1   5   21.90    1.20
  -9  -1   5   24.10    1.30
   9  -1   6   91.89    4.70
  -9  -1  -6   90.89    4.70
  -9   1   6   92.09    4.50
   9  -1   6   94.39    4.60
   9  -1   6   98.09    4.80
  -9   1   6   90.99    4.60
  -9  -1   6   92.09    4.90
   9   1   6   94.59    4.70
  -9  -1   6   92.19    4.50
   9   1   6   95.89    4.80
  -9  -1   6   92.19    4.70
  -9   1  -6   89.09    4.70
   9   1   6   88.49    4.60
  -9   1   7    3.50    0.70
  -9   1   7    3.10    0.60
   9  -1   7    2.80    0.70
   9  -1   7    3.50    0.80
   9  -1   7    1.90    0.60
  -9  -1  -7    2.40    0.70
  -9  -1   7    3.00    1.10
   9   1   7    2.90    0.70
  -9   1  -7    2.70    0.70
  -9  -1   7    4.50    0.80
   9   1   7    3.10    0.70
  -9  -1   7    3.20    0.60
  -9   1   8    3.30    0.90
  -9   1   8    2.90    0.70
   9  -1   8    2.50    0.80
   9   1  -8    3.40    0.90
   9  -1   8    1.70    0.80
   9   1   8    2.70    0.90
  -9  -1   8    4.50    1.00
  -9  -1   8    2.40    0.70
  -9   1  -8    1.60    0.80
   9   1   8    3.70    0.90
   9  -1   9   14.20    1.70
  -9   1   9   16.90    1.70
  -9   1   9   13.00    1.30
   9   1  -9   11.20    1.90
   9   1   9   14.40    1.70
  -9   1  -9    9.30    1.50
   9  -1  -9   11.40    1.40
 -10  -1   0    4.60    0.50
  10   1   0    4.00    0.40
 -10   1   0    3.90    0.40
  10  -1   0    4.80    0.40
  10  -1   0    5.50    0.50
  10   1   0    3.70    0.40
  10  -1   1    3.20    0.30
  10  -1   1    3.40    0.40
 -10   1   1    3.00    0.30
  10   1  -1    3.50    0.30
 -10  -1  -1    3.40    0.30
  10   1   1    2.70    0.40
 -10   1  -1    2.90    0.40
  10  -1  -1    3.10    0.30
  10   1   1    3.10    0.30
 -10   1   2    0.30    0.20
  10  -1   2    0.20    0.20
  10  -1   2    0.10    0.30
 -10   1   2    0.30    0.30
  10   1  -2    0.10    0.10
  10  -1   2    0.20    0.10
 -10  -1   2    0.50    0.20
 -10   1  -2    0.10    0.20
  10  -1  -2    0.40    0.10
  10   1   2    0.10    0.20
  10   1   2    0.30    0.20
  10   1   2    0.10    0.10
  10  -1   3    5.30    0.50
  10  -1   3    5.80    0.40
 -10   1   3    5.60    0.60
 -10  -1   3    7.20    0.60
  10   1   3    6.60    0.50
  10   1   3    5.10    0.50
  10  -1   4    1.70    0.30
 -10   1   4    2.30    0.30
  10  -1   4    1.90    0.40
 -10  -1   4    2.10    0.30
  10   1   4    2.10    0.30
  10   1   4    2.00    0.40
 -10  -1   4    2.20    0.50
  10  -1   5   17.10    1.30
  10  -1   5   16.80    1.10
  10   1   5   16.80    1.10
 -10  -1   5   16.20    1.10
  10   1   5   16.90    1.30
 -10  -1   5   19.30    1.30
 -10   1   6    0.50    0.50
  10  -1   6   -0.40    0.60
 -10   1   6   -0.10    0.30
  10  -1   6   -0.20    0.40
  10   1   6   -0.50    0.60
  10   1   6    0.20    0.40
 -10  -1   6    0.20    0.50
 -10  -1   6   -0.10    0.60
  10  -1   7   12.40    1.40
  10  -1   7   13.20    1.70
 -10   1   7   11.80    1.20
 -10   1   7   11.20    1.00
  10  -1   7   12.60    1.30
 -10  -1   7   12.70    1.30
  10   1   7   13.20    1.30
  10  -1   8    1.20    0.80
 -10   1   8    2.80    0.90
 -10  -1   8    3.70    0.90
  10   1   8    2.40    0.80
 -10   1   9   24.50    2.40
  10  -1   9   21.00    2.00
 -10  -1   9   26.50    2.20
  10   1   9   22.00    2.00
  11   1   0  552.84   27.90
 -11   1   0  600.24   27.90
  11   1   0  629.14   27.90
  11   1   0  581.34   27.90
  11  -1   0  589.34   27.90
  11  -1   0  631.44   27.90
 -11  -1   0  594.74   27.90
  11  -1   1    0.20    0.20
  11   1  -1    1.30    0.20
  11  -1   1    0.40    0.20
 -11   1   1    0.50    0.20
  11  -1   1    0.20    0.10
  11   1  -1    0.10    0.20
  11   1  -1    0.30    0.20
 -11  -1  -1    0.30    0.20
  11   1   1    0.50    0.20
 -11  -1   1    0.50    0.20
  11   1   1    0.80    0.20
  11   1   1    0.10    0.20
  11  -1  -1    0.60    0.20
  11  -1  -1    0.40    0.20
  11  -1   2   53.09    2.80
 -11   1   2   56.19    2.70
  11   1  -2   58.09    2.60
  11  -1   2   52.49    2.70
  11   1  -2   47.50    2.60
  11  -1   2   50.59    2.60
  11  -1  -2   56.69    2.60
 -11  -1   2   60.69    2.70
 -11  -1   2   55.69    2.70
  11   1   2   55.29    2.80
  11   1   2   51.19    2.70
  11   1   2   49.20    2.60
  11  -1   3    3.70    0.40
  11  -1   3    1.70    0.30
 -11   1   3    2.30    0.30
 -11  -1   3    2.40    0.40
 -11  -1   3    2.20    0.30
  11   1   3    1.70    0.30
  11   1   3    2.50    0.40
  11  -1   4  304.07   14.40
 -11   1   4  311.47   14.40
  11  -1   4  302.67   14.50
  11   1   4  287.67   14.40
 -11  -1   4  307.97   14.40
  11   1   4  307.47   14.50
 -11  -1   4  314.67   14.50
  11  -1   5    0.60    0.40
  11  -1   5    0.90    0.50
 -11  -1   5    2.40    0.60
  11   1   5    1.00    0.50
  11   1   5    0.60    0.30
 -11  -1   5    1.60    0.40
  11  -1   6   20.10    1.60
  11  -1   6   16.80    1.30
  11   1   6   19.40    1.40
  11   1   6   24.10    1.60
  11  -1   7    2.10    0.80
  11  -1   7    2.30    0.70
  11   1   7    2.10    0.70
  11  -1   8  116.49    5.90
  11   1   8  116.19    5.90
  12   1   0  573.44   27.30
 -12  -1   0  590.34   27.30
 -12   1   0  600.54   27.30
  12   1   0  618.44   27.40
  12  -1   0  550.14   27.30
  12  -1   0  589.44   27.30
  12  -1   0  618.34   27.40
  12   1   0  536.05   27.30
  12   1  -1   47.90    2.40
 -12   1   1   51.19    2.40
  12   1  -1   43.70    2.40
  12   1  -1   49.99    2.40
  12  -1   1   47.40    2.40
  12  -1   1   49.00    2.50
 -12   1   1   55.99    2.50
  12  -1   1   47.50    2.40
  12  -1  -1   48.50    2.40
 -12  -1   1   50.79    2.40
  12   1   1   46.80    2.40
 -12  -1   1   51.39    2.50
  12  -1  -1   45.00    2.40
  12   1   1   48.80    2.50
  12   1   1   45.70    2.40
  12  -1  -1   52.09    2.40
  12   1  -2   61.29    3.40
  12   1  -2   77.89    3.40
  12  -1   2   66.59    3.50
 -12   1   2   72.79    3.40
  12  -1   2   67.29    3.40
  12  -1   2   68.19    3.40
  12   1   2   66.49    3.40
 -12  -1   2   74.79    3.50
  12  -1  -2   68.69    3.40
  12   1   2   66.69    3.50
 -12  -1   2   70.79    3.40
  12  -1  -2   75.49    3.40
  12   1   2   65.29    3.40
  12  -1   3   45.10    2.40
  12  -1   3   45.40    2.50
  12   1  -3   55.59    2.40
 -12   1   3   49.20    2.50
 -12  -1   3   51.59    2.50
  12   1   3   44.40    2.40
  12   1   3   46.30    2.50
  12  -1  -3   53.39    2.40
 -12  -1   3   48.60    2.60
  12  -1   4  314.37   14.70
 -12   1   4  314.67   14.60
  12  -1   4  313.87   14.60
  12   1   4  299.47   14.70
 -12  -1   4  307.87   14.70
 -12  -1   4  315.37   14.60
  12   1   4  297.07   14.50
  12  -1   5   13.80    1.20
  12  -1   5   14.20    1.00
  12   1   5   12.60    1.00
  12   1   5   12.30    1.20
 -12  -1   5   13.30    1.00
  12  -1   6   29.70    2.00
  12  -1   6   26.80    1.80
  12   1   6   32.80    2.00
  12   1   6   27.40    1.80
  12  -1   7   26.00    1.90
  12  -1   7   21.40    1.70
  12   1   7   23.20    2.40
  12   1   7   22.40    1.70
  12  -1   8  102.19    5.30
  12   1   8  104.79    5.40
  13   1   0   37.30    2.00
  13  -1   0   38.30    2.00
  13  -1   0   43.00    2.10
  13   1   0   40.70    2.10
 -13  -1   0   42.00    2.10
 -13   1   0   42.10    2.10
  13   1   0   43.10    2.10
  13  -1   0   40.30    2.10
  13   1  -1  219.78   10.10
 -13   1   1  224.38   10.10
  13   1  -1  193.38   10.00
  13  -1   1  213.08   10.20
  13  -1   1  202.98   10.10
  13   1  -1  226.78   10.10
  13  -1   1  202.18   10.00
  13   1   1  192.98   10.00
  13  -1  -1  239.98   10.10
  13   1   1  200.98   10.10
  13  -1  -1  209.88   10.10
  13   1   1  210.88   10.10
 -13  -1   1  223.08   10.10
 -13  -1   1  220.78   10.10
  13   1  -2   39.50    1.80
  13  -1   2   34.70    1.90
  13   1  -2   31.70    1.80
  13  -1   2   35.80    1.80
 -13   1   2   38.20    1.90
  13  -1   2   34.50    2.00
  13   1   2   34.90    1.80
  13  -1  -2   34.80    1.90
  13   1   2   35.00    1.90
  13   1   2   35.30    2.00
 -13  -1   2   37.90    1.90
  13  -1  -2   39.00    1.80
 -13  -1   2   37.80    1.90
  13  -1   3  258.67   12.80
  13  -1   3  291.67   12.70
  13   1  -3  293.17   12.60
 -13   1   3  262.97   12.70
  13   1  -3  245.98   12.70
 -13  -1   3  267.27   12.80
  13  -1  -3  289.47   12.60
  13   1   3  250.97   12.70
  13   1   3  258.87   12.80
 -13  -1   3  267.67   12.70
  13  -1   4   23.00    1.30
  13  -1   4   24.20    1.50
 -13   1   4   22.00    1.30
 -13  -1   4   23.10    1.30
  13   1   4   22.20    1.50
  13   1   4   22.60    1.30
  13  -1   5   48.30    2.70
  13  -1   5   46.50    2.50
  13   1   5   50.89    2.70
 -13  -1   5   44.00    2.60
  13   1   5   45.50    2.50
  13  -1   6   19.70    1.70
  13  -1   6   18.30    1.40
  13   1   6   20.70    1.70
  13   1   6   17.80    1.40
  13  -1   7  179.88    8.60
  13  -1   7  159.08    8.40
  13   1   7  167.38    8.50
  13   1   7  188.58    8.70
  13  -1   8    7.10    1.00
  13   1   8    8.50    1.10
  14   1   0    2.30    0.30
  14   1   0    2.60    0.40
  14   1   0    2.40    0.30
  14  -1   0    2.60    0.30
  14  -1   0    3.10    0.40
  14  -1   0    2.50    0.30
 -14   1   0    3.00    0.40
 -14  -1   0    2.10    0.30
  14  -1   1   27.90    1.40
  14  -1   1   29.50    1.60
  14   1  -1   28.00    1.50
  14   1  -1   29.00    1.50
 -14   1   1   29.30    1.50
  14   1  -1   25.00    1.40
  14  -1   1   27.60    1.50
  14   1   1   28.20    1.60
  14  -1  -1   27.30    1.50
  14   1   1   28.70    1.50
  14   1   1   26.70    1.50
 -14  -1   1   28.60    1.50
  14  -1  -1   31.50    1.50
  14  -1   2    4.20    0.50
  14   1  -2    4.60    0.40
  14  -1   2    4.50    0.40
  14  -1   2    4.60    0.60
 -14   1   2    5.20    0.50
  14   1  -2    4.70    0.50
  14  -1  -2    4.50    0.50
  14   1   2    4.20    0.50
  14   1   2    4.70    0.40
  14  -1  -2    4.70    0.50
  14   1   2    4.70    0.60
 -14  -1   2    5.10    0.60
 -14   1   3   26.00    1.50
  14  -1   3   25.40    1.40
  14  -1   3   26.10    1.60
  14   1  -3   28.80    1.40
 -14  -1   3   25.80    1.90
 -14  -1   3   29.30    1.50
  14  -1  -3   26.00    1.50
  14   1   3   24.40    1.60
  14  -1  -3   29.10    1.40
  14   1   3   25.70    1.40
  14  -1   4    1.60    0.40
  14  -1   4    1.70    0.50
  14   1   4    1.30    0.50
 -14  -1   4    1.90    0.40
  14   1   4    1.60    0.40
  14  -1   5   11.50    1.00
  14  -1   5   11.40    1.20
  14   1   5   11.30    1.20
  14   1   5   10.90    1.00
  14  -1   6    1.00    0.60
  14  -1   6    2.40    0.80
  14   1   6    2.00    0.80
  14   1   6    2.10    0.60
  14  -1   7   15.00    1.40
  14  -1   7   15.30    1.70
  14   1   7   12.30    1.40
  14   1   7   13.10    1.60
  14  -1   8    1.80    0.80
  14   1   8    2.10    0.80
 -15   1   0    7.70    0.70
  15  -1   0    8.10    0.60
  15   1   0    8.10    0.70
  15  -1   0    7.90    0.70
  15   1   0    9.00    0.70
  15   1   0    9.00    0.60
 -15  -1   0    8.60    0.70
  15  -1   0    7.00    0.60
  15  -1   1    5.80    0.60
  15  -1   1    5.60    0.70
 -15   1   1    6.70    0.60
  15   1  -1    6.40    0.60
  15   1  -1    5.70    0.50
  15   1  -1    6.60    0.60
  15  -1   1    6.80    0.50
  15  -1  -1    5.60    0.60
 -15  -1   1    6.30    0.60
  15   1   1    6.80    0.70
  15  -1  -1    5.90    0.60
  15   1   1    6.40    0.50
  15   1   1    6.60    0.60
  15  -1   2   47.00    2.70
  15   1  -2   52.69    2.40
  15   1  -2   47.40    2.40
 -15   1   2   47.70    2.40
  15  -1   2   46.40    2.40
  15  -1   2   47.20    2.50
  15   1   2   43.60    2.70
 -15  -1   2   48.70    2.50
  15  -1  -2   46.00    2.40
  15   1   2   46.80    2.40
  15  -1  -2   49.10    2.40
  15   1   2   47.10    2.50
  15  -1   3    6.90    0.60
 -15   1   3    7.30    0.70
  15  -1   3    6.90    0.80
  15   1  -3    6.60    0.70
  15   1  -3    7.30    0.60
  15   1   3    6.90    0.60
  15  -1  -3    6.80    0.60
  15  -1  -3    6.20    0.60
  15   1   3    7.80    0.80
 -15  -1   3    7.20    0.70
  15   1  -4    4.90    0.50
  15  -1   4    3.90    0.70
  15  -1   4    4.50    0.50
  15   1   4    4.80    0.70
 -15  -1   4    4.80    0.60
  15   1   4    4.40    0.50
  15  -1  -4    5.30    0.50
  15  -1   5    3.00    0.70
  15  -1   5    2.40    0.50
  15   1   5    2.30    0.50
  15   1   5    2.30    0.70
  15  -1   6   23.60    1.60
  15  -1   6   26.80    2.00
  15   1   6   26.40    1.90
  15   1   6   23.60    1.70
  15  -1   7    5.00    0.90
  15  -1   7    4.40    1.10
  15   1   7    4.90    0.90
  15   1   7    5.40    1.10
  15  -1   8    1.90    0.90
  15   1   8    1.30    0.80
 -16  -1   0   40.00    2.10
  16   1   0   37.10    2.10
  16  -1   0   38.50    2.00
  16   1   0   38.60    2.00
  16  -1   0   39.10    2.10
  16   1   0   36.90    1.90
  16  -1   1  160.08    7.70
  16  -1   1  169.18    7.90
  16   1  -1  164.18    7.80
  16   1  -1  161.58    7.70
 -16   1   1  160.98    7.70
  16  -1   1  159.68    7.60
  16   1  -1  147.19    7.60
  16   1   1  163.68    7.80
  16  -1  -1  157.38    7.70
 -16  -1   1  164.58    7.70
  16   1   1  162.08    7.80
  16   1   1  162.78    7.70
  16  -1  -1  165.88    7.80
 -16   1   2  161.88    7.70
  16   1  -2  165.88    7.70
  16  -1   2  156.18    7.60
  16  -1   2  158.18    7.70
  16   1  -2  158.48    7.70
  16  -1  -2  156.38    7.70
  16   1   2  155.08    7.60
 -16  -1   2  165.48    7.70
  16   1   2  160.08    7.70
  16  -1  -2  164.08    7.70
  16  -1   3   89.69    4.50
  16   1  -3   92.49    4.40
  16  -1   3   90.59    4.30
 -16   1   3   88.29    4.40
  16   1  -3   88.49    4.40
  16   1   3   87.59    4.40
  16  -1  -3   87.59    4.40
 -16  -1   3   89.29    4.40
  16  -1  -3   90.29    4.40
  16   1   3   88.09    4.50
  16   1  -4   28.30    1.50
  16  -1   4   28.90    1.60
  16  -1   4   28.40    1.90
  16   1  -4   28.30    1.70
 -16  -1   4   28.30    1.70
  16   1   4   28.90    1.80
  16  -1  -4   29.50    1.60
  16   1   4   28.30    1.60
  16  -1   5  137.09    6.70
  16  -1   5  129.29    6.50
  16   1   5  142.19    6.70
  16   1   5  126.89    6.50
  16  -1   6   83.59    4.30
  16  -1   6   70.79    4.00
  16   1   6   83.09    4.20
  16   1   6   73.59    4.00
  16  -1   7   27.50    2.20
  16  -1   7   26.60    1.90
  16   1   7   28.20    1.90
  16   1   7   29.20    2.20
  17   1   0   26.90    1.60
  17   1   0   26.40    1.50
  17  -1   0   27.20    1.50
  17  -1   0   26.80    1.60
 -17  -1   0   26.60    1.50
  17   1   0   25.20    1.40
  17   1  -1  192.78    9.20
  17  -1   1  196.18    9.40
  17   1  -1  189.08    9.20
  17  -1   1  192.08    9.20
  17  -1   1  194.78    9.10
 -17   1   1  198.98    9.20
  17   1   1  190.88    9.20
  17  -1  -1  191.68    9.20
  17   1   1  187.38    9.30
 -17  -1   1  194.78    9.20
  17   1   1  184.58    9.10
  17  -1  -1  194.58    9.30
  17  -1   2   13.40    1.00
  17  -1   2   12.90    0.80
  17   1  -2   12.90    0.90
 -17   1   2   13.40    0.90
  17   1  -2   12.60    0.90
  17  -1  -2   11.90    0.90
  17   1   2   13.60    0.90
 -17  -1   2   13.60    1.00
  17   1   2   11.60    1.00
  17  -1  -2   12.80    1.00
  17  -1   3  114.09    5.30
 -17   1   3  112.19    5.40
  17   1  -3  111.09    5.40
  17  -1   3  107.29    5.50
  17   1  -3  111.29    5.40
  17   1   3  108.69    5.50
  17  -1  -3  111.49    5.40
 -17  -1   3  109.29    5.40
  17  -1  -3  108.69    5.40
  17   1   3  108.89    5.30
  17  -1   4   17.50    1.10
  17  -1   4   17.70    1.40
  17   1  -4   16.00    1.20
  17   1  -4   16.70    1.10
  17   1   4   16.80    1.40
  17   1   4   16.30    1.10
 -17  -1   4   17.00    1.20
  17  -1  -4   16.10    1.10
  17  -1   5  160.68    7.80
  17  -1   5  154.28    7.60
  17   1   5  165.08    7.80
  17   1   5  149.29    7.60
  17  -1   6    6.50    1.10
  17  -1   6    6.30    0.80
  17   1   6    7.30    1.10
  17   1   6    5.90    0.80
  17  -1   7   34.00    2.20
  17  -1   7   36.60    2.50
  17   1   7   37.50    2.50
  17   1   7   35.90    2.30
  18   1   0    1.80    0.30
  18   1   0    1.00    0.50
  18   1   0    1.70    0.40
  18  -1   0    1.90    0.40
 -18   1   1    2.00    0.40
  18  -1   1    2.20    0.50
  18   1  -1    2.00    0.50
  18  -1   1    2.20    0.60
  18   1  -1    2.30    0.40
  18  -1  -1    1.50    0.40
  18   1   1    2.40    0.40
 -18  -1   1    2.20    0.50
  18   1   1    1.80    0.50
  18  -1  -1    2.20    0.50
  18   1   1    1.10    0.50
  18  -1   2    3.90    0.50
 -18   1   2    4.60    0.60
  18   1  -2    4.00    0.60
  18   1  -2    4.10    0.60
  18  -1   2    3.90    0.60
 -18  -1   2    4.50    0.60
  18  -1  -2    4.00    0.50
  18  -1  -2    3.90    0.60
  18   1   2    4.00    0.60
  18   1   2    4.30    0.50
  18   1  -3    1.30    0.40
  18   1  -3    0.50    0.40
 -18   1   3    1.00    0.40
  18  -1   3    0.90    0.40
  18  -1   3    0.60    0.50
 -18  -1   3    1.20    0.50
  18  -1  -3    0.90    0.50
  18   1   3    1.20    0.50
  18  -1  -3    0.70    0.40
  18   1   3    0.50    0.30
  18   1  -4    1.70    0.50
  18   1  -4    0.50    0.40
  18  -1   4    0.80    0.40
  18  -1   4    1.10    0.60
  18  -1  -4    1.30    0.50
 -18  -1   4    2.70    0.50
  18   1   4    0.80    0.40
  18   1   4    3.40    0.70
  18  -1   5    2.30    0.80
  18  -1   5    2.40    0.60
  18   1   5    1.80    0.60
  18   1   5    3.30    0.90
  18  -1   6    2.30    0.70
  18  -1   6    3.20    1.00
  18   1   6    3.10    1.00
  18   1   6    3.30    0.70
  18  -1   7    0.90    0.70
  18  -1   7    0.30    0.90
  18   1   7    0.90    1.00
  18   1   7    1.00    0.70
  19   1   0   96.59    4.80
  19   1   0   94.99    5.00
  19  -1   0  101.39    4.80
  19  -1   0   96.49    5.00
  19  -1   1   30.10    1.80
  19   1  -1   30.60    1.80
  19  -1   1   29.80    2.00
  19   1  -1   30.00    1.80
  19   1   1   31.00    1.60
  19   1   1   31.10    1.80
  19  -1  -1   29.40    1.70
 -19  -1   1   31.00    1.80
  19   1   1   28.10    2.00
  19  -1  -1   30.20    1.90
  19  -1   2   59.29    3.20
 -19   1   2   61.39    3.10
  19   1  -2   60.49    3.10
  19   1  -2   60.39    3.20
  19   1   2   61.09    3.00
  19   1   2   59.69    3.20
 -19  -1   2   61.29    3.10
  19  -1  -2   57.49    3.20
  19  -1  -2   59.29    3.10
  19  -1   3   41.40    2.40
  19   1  -3   42.70    2.40
 -19   1   3   42.20    2.30
  19  -1   3   43.40    2.20
  19   1  -3   41.60    2.30
  19   1   3   43.70    2.30
  19   1   3   44.10    2.50
  19  -1  -3   42.50    2.30
 -19  -1   3   43.30    2.40
  19  -1  -3   42.10    2.40
  19  -1   4   75.79    3.90
  19   1  -4   65.89    3.60
  19  -1   4   71.69    3.60
  19   1  -4   70.79    3.70
 -19  -1   4   70.39    3.70
  19   1   4   72.69    3.60
  19  -1  -4   67.59    3.70
  19   1   4   76.29    3.90
  19  -1   5   11.60    1.10
  19  -1   5   12.50    1.50
  19   1   5   11.80    1.10
  19   1   5   11.90    1.50
  19  -1   6   44.30    2.70
  19  -1   6   37.90    2.40
  19   1   6   43.60    2.70
  19   1   6   39.50    2.40
  20  -1   0   17.10    1.50
  20  -1   0   18.90    1.30
  20   1   0   18.90    1.30
  20   1   0   16.00    1.40
  20   1  -1   69.39    3.60
  20  -1   1   63.99    3.80
  20  -1   1   69.59    3.60
  20   1  -1   67.39    3.70
  20  -1  -1   70.89    3.70
  20   1   1   67.59    3.80
  20  -1  -1   67.79    3.50
  20   1   1   74.39    3.80
  20   1   1   69.89    3.60
  20  -1   2   11.00    1.10
 -20   1   2   10.40    1.00
  20   1  -2    8.10    1.00
  20   1  -2   10.00    1.00
 -20  -1   2    9.50    1.00
  20  -1  -2    8.30    1.10
  20  -1  -2    9.40    0.90
  20   1   2    9.90    0.80
  20   1   2    9.70    1.10
 -20   1   3   77.99    4.00
  20   1  -3   76.89    4.00
  20   1  -3   75.69    4.00
  20  -1   3   80.29    4.10
  20  -1   3   83.79    4.00
  20   1   3   78.89    4.10
 -20  -1   3   78.99    4.00
  20  -1  -3   75.09    4.00
  20   1   3   81.09    3.90
  20  -1  -3   73.59    4.10
  20  -1   4   13.30    1.10
  20  -1   4   15.70    1.50
  20   1  -4   13.00    1.20
  20   1  -4    9.80    1.20
 -20  -1   4   13.50    1.20
  20   1   4   13.10    1.10
  20  -1  -4   11.00    1.50
  20   1   4   16.30    1.50
  20  -1   5   33.60    2.30
  20  -1   5   31.90    1.90
  20   1   5   31.10    2.00
  20   1   5   35.20    2.30
  20  -1   6    5.30    0.80
  20  -1   6    5.50    1.10
  20   1   6    5.20    0.80
  20   1   6    5.00    1.10
  21  -1   0  153.48    7.40
  21   1   0  156.58    7.40
  21  -1   0  148.39    7.60
  21   1   0  149.19    7.60
  21   1  -1    1.40    0.70
  21  -1   1    0.90    0.80
  21   1  -1    2.30    0.60
  21  -1   1    2.10    0.60
  21   1   1    3.10    0.60
  21  -1  -1    1.40    0.70
  21  -1  -1    3.20    0.60
  21   1   1    2.00    0.80
  21   1  -2   20.70    1.50
  21  -1   2   21.70    1.60
  21   1  -2   18.90    1.60
  21  -1  -2   20.40    1.70
 -21  -1   2   22.60    1.50
  21  -1  -2   20.80    1.40
  21   1   2   22.80    1.30
  21   1   2   24.40    1.60
  21  -1   3    3.00    0.70
  21   1  -3    2.50    0.60
 -21   1   3    3.00    0.60
  21   1  -3    0.40    0.70
  21  -1  -3    1.30    0.80
  21  -1  -3    2.00    0.60
  21   1   3    1.50    0.70
 -21  -1   3    2.90    0.60
  21   1   3    2.50    0.50
  21  -1   4  128.69    6.40
  21  -1   4  124.99    6.40
  21   1   4  130.39    6.40
  21   1   4  118.89    6.10
  21  -1   5    1.60    0.90
  21  -1   5    0.80    0.60
  21   1   5    1.20    0.90
  21   1   5    1.00    0.60
  22  -1   0  171.58    8.10
  22   1   0  161.28    8.30
  22   1   0  170.58    8.10
  22  -1   0  162.08    8.40
  22  -1   1    4.80    0.70
  22  -1   1    4.40    1.10
  22   1  -1    2.90    0.80
  22   1  -1    5.20    0.70
  22  -1  -1    2.70    0.90
  22  -1  -1    4.10    0.70
  22   1   1    4.40    0.70
  22   1   1    3.10    1.00
  22  -1   2    3.40    0.70
  22   1  -2    2.70    0.60
  22  -1  -2    2.80    0.60
  22   1   2    2.20    0.70
  22   1  -3    5.50    0.80
  22  -1   3    7.00    0.90
 -22  -1   3    7.00    0.90
  22   1   3    6.20    0.90
  22   1   3    5.70    0.70
  22  -1   4  148.29    7.20
  22   1   4  135.89    7.00
  22   1   4  148.39    7.30
  22  -1   5    3.40    1.00
  22   1   5    1.80    0.60
  22   1   5    2.20    0.90
  23   1   0    0.60    0.60
  23  -1   0    0.40    0.50
  23  -1   1    5.60    0.80
  23   1  -1    6.00    0.80
  23   1   1    6.60    0.90
  23  -1  -1    4.80    0.70
  23   1  -2   15.90    1.30
  23  -1   2   17.70    1.50
  23  -1  -2   16.10    1.30
  23   1   2   17.50    1.50
  23   1  -3    0.60    0.60
  23  -1   3    1.00    0.70
  23   1   3    1.00    0.70
  23  -1   4    0.80    0.80
  23   1   4    0.80    0.80
  24   1   0    0.80    0.60
  24  -1   0    1.70    0.60
  24  -1   1    2.30    0.70
  24   1  -1    1.50    0.60
  24   1   1    1.80    0.70
  24  -1  -1    1.60    0.60
  24  -1   2    2.20    0.70
  24   1  -2    1.90    0.70
  24  -1  -2    2.60    0.70
  24   1   2    2.30    0.80
  24   1  -3    1.20    0.60
  24  -1   3    1.60    0.80
  24   1   3    1.20    0.80
  25  -1   0   71.19    3.80
  25   1   0   71.09    3.80
  25   1  -1    1.10    0.60
  25  -1   1    1.40    0.70
  25  -1  -1    1.10    0.60
  25   1   1    1.40    0.70
  25   1  -2    5.20    0.80
  25  -1   2    5.00    0.90
  25  -1  -2    3.20    0.70
  25   1   2    6.60    1.00
   0  -2   0   10.10    0.50
   0   2   0   10.50    0.50
   0   2  -1    0.10    0.10
   0  -2   1    0.00    0.10
   0   2   1    0.10    0.10
   0  -2  -1    0.10    0.10
   0  -2  -1    0.10    0.10
   0  -2  -2    0.10    0.10
   0  -2  -2    0.20    0.10
   0   2  -2    0.10    0.10
   0  -2   2    0.10    0.10
   0   2   2    0.10    0.10
   0  -2  -2    0.20    0.20
   0   2  -2    0.10    0.10
   0   2   3    0.20    0.20
   0   2  -3    0.30    0.20
   0  -2  -3    0.20    0.10
   0  -2  -3    0.20    0.20
   0  -2  -3    0.20    0.10
   0  -2   3    0.00    0.20
   0   2  -3    0.30    0.10
   0   2   4    4.00    0.30
   0   2   4    4.80    0.40
   0  -2  -4    3.30    0.40
   0  -2   4    3.40    0.40
   0  -2   4    3.60    0.30
   0   2  -4    3.70    0.30
   0  -2   4    3.70    0.40
   0   2  -5    0.00    0.20
   0  -2   5    0.20    0.30
   0   2   5   -0.10    0.20
   0   2   5    0.00    0.30
   0  -2  -5    0.10    0.20
   0   2   5    0.10    0.20
   0  -2   5    0.20    0.20
   0  -2   5   -0.20    0.20
   0  -2   5    0.50    0.30
   0   2  -6    0.30    0.30
   0  -2   6   -0.10    0.40
   0   2   6    0.70    0.30
   0   2   6    0.00    0.40
   0   2   6    0.90    0.40
   0  -2   6    0.20    0.40
   0  -2  -6    0.50    0.30
   0  -2   6    0.30    0.40
   0  -2   6    0.50    0.30
   0  -2   7    0.10    0.40
   0  -2   7    0.00    0.50
   0   2   7   -0.30    0.60
   0   2  -7    0.50    0.60
   0  -2   7   -0.80    0.50
   0  -2  -7   -0.10    0.40
   0   2   7    0.20    0.40
   0   2   7    0.20    0.40
   0   2  -7    0.20    0.40
   0   2  -8    0.00    0.70
   0  -2  -8    0.20    0.50
   0   2  -8    0.60    0.50
   0   2   8    0.80    0.60
   0  -2   8   -0.60    0.70
   0   2   8   -0.20    0.80
   0   2   8    0.20    0.50
   0  -2   8    0.40    0.70
   0  -2   8    0.20    0.60
   0   2   9    0.10    0.60
   0   2  -9    0.80    0.80
   0  -2   9    0.10    0.80
   0   2   9    0.20    0.80
   0  -2  -9    0.00    0.80
   0  -2   9   -2.20    0.90
   0  -2   9    0.40    0.70
   0   2   9   -1.70    0.80
   1  -2   0    2.70    0.20
  -1   2   0    2.60    0.20
  -1  -2   0    2.70    0.20
  -1   2   1   72.29    3.60
   1   2  -1   71.89    3.60
  -1  -2  -1   77.39    3.60
  -1  -2  -1   71.49    3.60
   1  -2  -1   73.09    3.60
   1   2   1   77.89    3.60
   1   2   1   73.09    3.60
   1  -2  -1   76.59    3.70
  -1   2  -1   82.59    3.60
  -1   2   2    6.50    0.40
  -1  -2  -2    6.90    0.50
  -1  -2  -2    7.90    0.60
  -1  -2  -2    7.50    0.50
  -1   2   2    7.40    0.60
   1   2  -2    6.30    0.50
   1   2  -2    8.00    0.40
   1  -2   2    7.20    0.50
   1  -2  -2    8.10    0.50
   1  -2  -2    6.80    0.60
   1   2   2    7.00    0.50
  -1  -2   2    8.80    0.60
   1  -2  -2    7.00    0.50
  -1   2  -2    6.10    0.50
   1   2  -3   83.29    4.70
  -1  -2  -3   90.49    4.90
   1   2  -3  100.39    4.60
  -1  -2  -3   96.39    4.70
   1  -2   3  104.89    4.90
  -1  -2  -3   98.59    4.60
  -1   2   3  100.69    4.90
   1  -2  -3   93.89    4.90
  -1  -2   3  102.19    4.90
  -1   2  -3   95.29    4.60
   1  -2  -3  106.49    4.60
   1   2   3   97.79    4.80
   1  -2  -3   98.29    4.70
  -1   2  -3   89.79    4.80
   1  -2   4    0.60    0.20
  -1   2   4    1.10    0.20
  -1  -2  -4    0.40    0.20
   1   2  -4    1.00    0.20
   1  -2   4    0.60    0.20
  -1  -2   4    0.50    0.20
   1   2   4    0.60    0.20
  -1  -2   4    0.50    0.20
  -1  -2   4    0.70    0.20
  -1   2  -4    0.50    0.20
   1   2   4    0.90    0.20
   1   2  -5    7.50    0.60
   1  -2   5    6.50    0.70
   1  -2   5    6.70    0.60
   1  -2   5    7.40    0.60
  -1   2   5    8.10    0.70
   1  -2   5    7.20    0.60
  -1   2   5    8.50    0.60
  -1   2   5    7.40    0.60
  -1   2  -5    7.40    0.60
  -1  -2   5    7.50    0.70
   1  -2  -5    8.10    0.60
   1   2   5    6.50    0.70
  -1  -2   5    7.30    0.60
  -1  -2   5    7.60    0.70
  -1  -2   5    8.20    0.60
   1  -2   6    4.80    0.60
   1  -2   6    5.30    0.60
   1  -2   6    4.40    0.50
   1  -2   6    6.90    0.80
  -1   2   6    5.20    0.60
  -1  -2  -6    5.30    0.70
  -1   2   6    5.60    0.70
  -1   2   6    5.30    0.50
   1   2  -6    4.70    0.60
  -1   2  -6    5.10    0.60
   1  -2  -6    5.40    0.60
  -1  -2   6    3.50    0.60
  -1  -2   6    5.10    0.60
  -1  -2   6    3.70    0.70
   1   2   6    4.20    0.60
  -1  -2   6    5.00    0.70
   1   2  -7   34.80    2.10
  -1   2   7   32.80    1.90
   1  -2   7   32.60    1.90
   1  -2   7   32.00    2.10
   1   2  -7   31.40    1.90
  -1   2   7   33.70    1.90
   1  -2   7   33.90    2.10
  -1  -2  -7   33.90    1.90
  -1   2   7   33.60    2.20
   1  -2   7   31.50    1.90
  -1  -2   7   29.50    2.10
  -1  -2   7   33.20    2.00
   1   2   7   33.80    2.10
   1   2   7   33.80    1.90
   1   2   7   33.60    1.90
  -1  -2   7   35.10    1.90
  -1   2  -7   34.50    2.00
  -1   2  -7   31.50    1.90
   1  -2  -7   33.70    1.90
   1   2  -8    0.90    0.50
   1  -2   8   -1.00    0.70
  -1   2   8    0.40    0.50
  -1   2   8    0.50    0.60
  -1   2   8    1.30    0.80
   1   2  -8    0.70    0.70
  -1  -2  -8   -0.10    0.50
   1  -2   8    0.00    0.70
   1  -2   8   -0.20    0.60
  -1   2  -8    0.40    0.50
   1   2   8    1.00    0.50
  -1   2  -8   -0.30    0.70
  -1  -2   8    0.10    0.70
   1  -2  -8    0.70    0.50
   1   2   8    0.00    0.80
  -1  -2   8    0.30    0.60
   1   2   8    0.60    0.60
  -1  -2   8   -2.00    0.80
   1  -2   9   -1.10    0.90
  -1   2   9   -0.10    0.90
   1  -2   9    0.80    0.70
  -1   2   9    0.60    0.80
  -1   2   9    0.20    0.60
   1   2  -9   -0.50    0.80
   1  -2   9    0.90    0.90
  -1  -2  -9    1.00    0.80
   1  -2  -9    0.10    0.80
   1   2   9   -1.00    0.90
   1   2   9    0.70    0.70
  -1  -2   9    0.60    0.80
  -1  -2   9   -0.70    1.00
   1   2   9    0.90    0.80
  -1  -2   9    0.80    0.70
  -1   2  -9    0.60    0.80
  -2   2   0   10.90    0.60
   2  -2   0   11.70    0.60
  -2   2   1    8.50    0.50
   2   2  -1    7.80    0.50
  -2  -2  -1    7.40    0.50
  -2  -2  -1    8.30    0.40
  -2  -2   1    8.10    0.50
   2  -2  -1    8.30    0.50
  -2   2  -1    8.90    0.50
   2   2   1    8.00    0.50
  -2  -2  -2   80.49    3.80
   2   2  -2   67.39    3.80
  -2   2   2   76.59    3.80
  -2  -2  -2   84.19    3.80
   2   2  -2   83.89    3.70
   2  -2   2   86.89    3.90
  -2  -2  -2   73.19    3.90
   2  -2  -2   77.59    3.90
   2   2   2   82.19    3.90
  -2   2  -2   74.79    3.80
  -2  -2   2   78.79    3.90
   2  -2  -2   76.29    3.80
  -2   2   3    2.90    0.50
  -2  -2  -3    3.60    0.30
  -2  -2  -3    3.90    0.40
  -2  -2  -3    3.30    0.50
   2   2  -3    3.20    0.40
   2   2  -3    2.60    0.40
   2   2  -3    3.10    0.20
   2  -2  -3    3.20    0.50
  -2   2  -3    4.00    0.40
  -2   2  -3    3.90    0.30
   2   2   3    4.20    0.50
   2  -2  -3    3.40    0.30
   2  -2  -3    3.20    0.30
  -2  -2   3    3.40    0.50
   2   2  -4    5.60    0.40
   2  -2   4    4.90    0.50
  -2   2   4    5.90    0.40
   2  -2   4    5.10    0.40
  -2  -2  -4    5.40    0.50
   2  -2   4    5.70    0.70
   2  -2   4    5.40    0.40
  -2   2   4    6.30    0.40
   2   2   4    5.40    0.50
  -2  -2   4    5.70    0.40
   2  -2  -4    6.20    0.50
  -2   2  -4    5.20    0.40
  -2  -2   4    5.40    0.40
   2   2   4    5.10    0.40
  -2  -2   4    4.50    0.50
   2   2   4    5.60    0.40
   2  -2   5    2.50    0.40
   2  -2   5    2.90    0.40
   2  -2   5    3.50    0.40
  -2  -2  -5    3.90    0.50
   2  -2   5    2.80    0.50
  -2   2   5    3.30    0.40
  -2   2   5    3.60    0.40
  -2   2   5    4.20    0.60
   2   2  -5    3.20    0.40
  -2   2  -5    3.00    0.40
   2   2   5    3.40    0.40
  -2  -2   5    3.60    0.50
  -2  -2   5    3.30    0.50
   2   2   5    2.90    0.40
  -2  -2   5    3.30    0.40
   2  -2  -5    3.80    0.40
   2   2   5    3.20    0.40
  -2  -2   5    3.80    0.40
   2  -2   6   13.30    1.00
  -2  -2  -6   13.20    1.00
  -2   2   6   14.20    1.00
  -2   2   6   15.00    0.90
   2  -2   6   11.70    1.10
   2  -2   6   10.60    1.10
   2   2  -6   14.70    0.90
   2  -2   6   13.30    0.90
  -2   2   6   13.40    1.20
   2  -2  -6   13.80    0.90
  -2   2  -6   14.50    1.10
  -2  -2   6   13.30    1.20
  -2  -2   6   10.70    1.00
   2   2   6   14.10    0.90
  -2   2  -6   13.80    1.00
  -2  -2   6   14.50    1.00
   2   2   6   14.00    0.90
  -2  -2   6   13.00    0.90
   2   2   6   12.70    1.10
  -2   2   7   -0.30    0.60
   2  -2   7    0.60    0.50
   2  -2   7    0.30    0.50
   2  -2   7   -0.10    0.60
   2  -2   7    0.50    0.40
  -2   2   7    0.20    0.40
  -2   2   7    0.90    0.50
  -2  -2  -7    0.70    0.50
   2   2  -7    1.50    0.60
   2   2  -7    0.20    0.40
  -2   2  -7    0.30    0.50
   2  -2  -7    0.40    0.40
   2   2   7    0.50    0.50
   2   2   7    1.30    0.40
  -2   2  -7    1.10    0.60
  -2  -2   7    0.50    0.40
  -2  -2   7   -0.20    0.60
  -2  -2   7    0.40    0.50
   2   2   7    0.90    0.50
   2   2  -8    0.50    0.70
   2  -2   8    1.20    0.80
  -2  -2  -8    0.50    0.80
  -2   2   8   -0.30    0.80
   2  -2   8    0.40    0.70
  -2  -2  -8    1.10    0.60
   2  -2   8    0.80    0.60
  -2   2   8    1.40    0.70
   2   2  -8    0.80    0.50
  -2   2   8    0.90    0.50
   2  -2  -8    1.40    0.50
   2   2   8    1.30    0.70
  -2   2  -8    1.00    0.60
  -2  -2   8    1.00    0.70
  -2  -2   8    1.30    0.60
   2   2   8    1.30    0.60
  -2   2  -8    0.70    0.70
   2   2   8    1.10    0.80
  -2  -2   8   -1.60    0.80
   2  -2   9    0.10    0.90
   2  -2   9    1.50    0.80
   2  -2   9    1.20    0.90
   2   2  -9    1.00    0.80
  -2   2   9    1.10    0.80
  -2  -2  -9    1.10    0.80
  -2   2   9    1.40    0.70
  -2  -2   9    0.90    0.90
  -2   2  -9    1.30    0.90
   2   2   9    0.40    1.00
   2  -2  -9    1.40    0.90
  -2  -2   9   -1.50    0.90
   2   2   9    1.30    0.70
   2   2   9    0.70    0.80
  -2  -2   9    0.70    0.70
  -3   2   0  100.19    4.90
   3  -2   0  107.89    4.90
  -3  -2  -1   14.10    0.80
   3   2  -1   16.20    0.80
   3   2  -1   14.90    0.80
  -3   2   1   15.60    0.80
  -3  -2  -1   16.30    0.80
   3   2   1   15.50    0.80
  -3   2  -1   16.40    0.90
  -3  -2   1   15.40    0.80
   3  -2  -1   15.60    0.80
  -3  -2  -2 4279.47  215.28
   3  -2  -2 4922.91  216.08
   3   2  -3    6.90    0.60
  -3  -2  -3    6.20    0.60
   3   2  -3    7.30    0.40
   3  -2   3    9.00    0.70
  -3  -2  -3    7.30    0.50
  -3  -2  -3    7.00    0.50
   3   2  -3    7.60    0.50
   3  -2  -3    7.20    0.70
  -3  -2   3    7.70    0.70
   3  -2  -3    7.50    0.50
   3   2   3    7.40    0.60
  -3   2  -3    7.30    0.50
  -3   2  -3    6.60    0.60
   3  -2  -3    6.60    0.50
  -3  -2  -4   37.20    1.90
   3  -2   4   30.50    2.00
  -3   2   4   39.00    1.90
   3  -2   4   34.90    1.90
   3  -2   4   36.30    1.90
  -3   2   4   37.20    1.90
   3   2  -4   38.40    1.80
   3  -2   4   38.50    1.90
   3   2   4   37.20    1.90
   3   2   4   34.70    1.80
  -3   2  -4   34.30    1.90
   3   2   4   39.40    1.90
  -3  -2   4   38.00    2.00
  -3  -2   4   38.80    1.90
  -3  -2   4   39.30    1.90
   3  -2  -4   41.70    1.90
   3  -2   5    7.60    0.80
  -3   2   5    9.30    0.60
   3  -2   5    9.00    0.60
  -3  -2  -5    9.40    0.70
   3  -2   5    7.70    0.70
   3  -2   5    9.50    0.70
  -3   2   5    9.10    0.70
   3   2  -5    9.90    0.60
   3   2   5    8.20    0.60
  -3   2  -5    7.70    0.70
   3   2   5    8.60    0.60
  -3  -2   5   10.30    0.70
  -3  -2   5    9.60    0.80
   3   2   5    8.90    0.80
  -3   2  -5    8.60    0.70
  -3  -2   5   10.50    0.60
  -3  -2   5    8.50    0.70
   3  -2  -5   10.50    0.70
   3   2   5    8.80    0.70
   3   2  -6 1054.89   47.40
  -3   2   6 1025.00   47.40
   3  -2   6  954.30   47.50
   3  -2   6 1041.90   47.40
  -3   2   6 1031.30   47.40
   3  -2   6 1028.50   47.40
   3  -2   6  999.50   47.50
  -3  -2  -6 1023.40   47.50
   3   2   6 1018.10   47.50
  -3  -2   6 1044.30   47.40
  -3   2  -6 1028.50   47.50
  -3   2  -6  993.20   47.40
   3   2   6 1023.20   47.40
  -3  -2   6 1057.99   47.50
  -3  -2   6  872.41   47.50
   3  -2  -6 1038.50   47.40
   3   2   6 1008.50   47.40
  -3  -2   6 1024.00   47.60
   3  -2   7    0.60    0.50
  -3  -2  -7    0.90    0.50
  -3   2   7    0.50    0.60
  -3   2   7    1.50    0.40
  -3   2   7    0.80    0.50
   3   2  -7    0.20    0.40
   3  -2   7    1.00    0.50
   3  -2   7    0.50    0.50
   3  -2   7    0.10    0.50
   3   2   7    0.70    0.40
  -3  -2   7    0.30    0.60
  -3   2  -7    1.20    0.60
  -3   2  -7    0.60    0.50
   3   2   7    1.00    0.50
   3   2   7    0.40    0.50
  -3  -2   7    1.00    0.50
   3  -2  -7    1.00    0.40
  -3  -2   7    0.40    0.40
  -3   2   8    6.60    0.80
   3  -2   8    6.30    1.10
  -3  -2  -8    6.40    0.90
   3   2  -8    8.80    1.10
  -3  -2  -8    6.10    1.00
   3   2  -8    5.90    0.70
  -3   2   8    6.70    0.90
  -3   2  -8    9.90    1.20
  -3   2  -8    5.80    0.90
  -3  -2   8    7.00    0.80
   3  -2  -8    7.60    0.90
  -3  -2   8    3.80    1.10
  -3  -2   8    8.30    1.10
   3   2   8    6.00    0.80
   3   2   8    6.30    1.00
   3   2   8    6.50    0.90
  -3   2   9    3.10    0.90
   3  -2   9    2.00    0.80
   3   2  -9    1.90    0.90
   3  -2   9    1.30    0.90
  -3   2   9    2.50    0.70
   3  -2   9    2.20    0.90
  -3  -2  -9    0.50    0.80
   3   2   9    1.10    1.00
  -3   2  -9    2.10    0.90
  -3  -2   9   -0.90    1.00
  -3  -2   9    2.60    0.80
   3  -2  -9    2.30    1.00
   3   2   9    1.90    0.70
  -3  -2   9    2.30    1.00
   3   2   9    2.30    0.80
   4  -2   0    0.90    0.20
  -4   2   0    0.80    0.20
  -4   2   1   41.70    2.00
   4   2  -1   39.10    2.00
   4   2  -1   41.90    2.00
  -4  -2  -1   37.70    2.00
   4   2   1   41.10    2.00
  -4  -2   1   45.00    2.10
   4  -2  -1   40.80    2.00
  -4   2  -1   41.70    2.10
   4   2  -2  267.97   12.00
  -4   2   2  263.37   12.00
   4   2  -2  245.88   12.10
  -4  -2  -2  221.28   12.10
  -4  -2   2  276.67   12.20
   4  -2  -2  260.47   12.20
   4   2   2  260.97   12.10
  -4   2  -2  255.97   12.10
   4  -2  -2  250.67   12.00
  -4  -2  -3   26.70    1.70
   4   2  -3   26.60    1.60
   4   2  -3   30.30    1.60
  -4  -2  -3   31.40    1.60
  -4  -2  -3   31.40    1.60
   4  -2   3   35.20    2.20
   4  -2  -3   28.30    1.80
   4   2   3   32.70    1.70
  -4  -2   3   30.90    1.80
   4  -2  -3   28.40    1.60
  -4   2  -3   31.00    1.50
   4  -2   4   -0.10    0.20
   4  -2   4    0.10    0.20
   4  -2   4    0.40    0.20
   4  -2   4    0.10    0.20
  -4   2   4    0.40    0.20
   4   2  -4    0.20    0.10
  -4   2   4    0.20    0.20
  -4  -2   4    0.30    0.20
   4   2   4    0.00    0.10
   4   2   4    0.30    0.20
  -4   2  -4    0.20    0.20
   4   2   4    0.40    0.20
  -4  -2   4    0.20    0.30
  -4  -2   4    0.10    0.10
  -4   2  -4    0.70    0.20
   4  -2  -4    0.20    0.20
  -4  -2   4    0.00    0.20
  -4   2   5    6.30    0.50
   4  -2   5    4.70    0.50
   4  -2   5    5.70    0.50
   4   2  -5    5.80    0.40
  -4   2   5    5.40    0.50
   4  -2   5    5.50    0.70
  -4  -2  -5    5.40    0.60
   4  -2   5    4.60    0.60
  -4   2   5    8.00    0.80
  -4  -2   5    6.70    0.70
  -4   2  -5    6.40    0.60
   4  -2  -5    5.70    0.50
   4   2   5    5.40    0.60
   4   2   5    4.30    0.50
  -4  -2   5    4.90    0.50
  -4  -2   5    5.70    0.50
  -4   2  -5    4.80    0.60
  -4  -2   5    6.00    0.60
   4   2   5    5.40    0.50
   4   2   5    5.30    0.50
   4  -2   6   53.09    2.70
   4   2  -6   57.79    2.60
   4  -2   6   49.70    2.80
   4  -2   6   51.39    2.70
   4  -2   6   51.59    2.80
  -4   2   6   55.49    2.70
  -4  -2  -6   51.59    2.80
  -4   2   6   55.59    2.70
  -4  -2   6   44.70    2.80
   4  -2  -6   55.39    2.70
  -4   2  -6   52.29    2.80
  -4  -2   6   57.19    3.00
  -4  -2   6   52.69    2.70
  -4   2  -6   49.99    2.70
   4   2   6   49.60    2.80
   4   2   6   50.49    2.70
   4   2   6   51.59    2.70
  -4  -2   6   56.89    2.80
   4  -2   7    7.10    0.90
  -4   2   7    7.70    0.90
  -4  -2  -7    8.00    0.90
  -4   2   7    7.90    1.00
   4  -2   7    8.40    0.90
   4  -2   7    7.80    0.90
   4  -2   7    8.60    1.00
   4   2  -7    8.00    0.70
  -4   2   7    7.90    0.80
   4   2   7    7.70    0.90
   4   2   7    8.00    0.80
   4  -2  -7    7.80    0.80
  -4  -2   7    7.70    0.80
  -4   2  -7    8.30    1.00
  -4  -2   7    7.30    1.10
  -4  -2   7    8.20    1.00
   4   2   7    7.50    0.80
  -4   2  -7    7.20    0.90
   4  -2   8    0.70    0.70
  -4   2   8    2.60    0.80
   4  -2   8   -0.70    0.70
   4   2  -8   -0.10    0.50
  -4  -2  -8    0.80    0.70
   4   2  -8    0.50    0.70
   4  -2   8    0.50    0.60
  -4   2   8    0.00    0.50
  -4  -2  -8    0.70    0.60
   4   2   8    2.60    0.70
   4   2   8    0.30    0.70
   4   2   8    0.90    0.60
  -4   2  -8    0.90    0.70
  -4   2  -8    0.80    0.70
  -4  -2   8    1.80    0.80
  -4  -2   8   -1.70    0.80
  -4  -2   8    0.10    0.50
   4  -2   9    1.60    0.80
   4  -2   9    2.20    0.90
   4  -2   9    0.40    0.90
   4   2  -9    0.70    0.80
  -4   2   9    1.10    0.80
  -4  -2  -9    1.10    0.80
  -4   2   9    1.20    0.70
  -4  -2   9   -1.10    1.00
   4   2   9    0.70    0.70
  -4  -2   9    1.70    1.00
  -4  -2   9    1.70    0.70
   4   2   9    1.60    0.80
   4   2   9    1.40    1.00
   4  -2  -9    0.20    0.90
  -4   2  -9    0.90    0.80
   5  -2   0    0.30    0.10
  -5   2   0    0.40    0.10
   5   2  -1 4440.06  202.58
  -5   2  -1 4259.07  203.48
   5   2  -2    0.30    0.10
   5   2  -2    0.40    0.20
  -5  -2  -2    0.50    0.20
   5  -2   2    0.50    0.20
  -5   2   2    0.40    0.10
  -5  -2   2    0.60    0.20
   5   2   2    0.40    0.20
   5  -2  -2    0.70    0.20
   5  -2  -2    0.40    0.20
  -5   2  -2    0.40    0.20
  -5  -2  -3 1896.71   93.99
   5   2  -3 2110.99   93.89
  -5  -2  -3 1996.90   93.39
   5   2  -3 1857.51   93.79
  -5  -2  -3 2074.69   93.89
  -5   2  -3 2069.09   93.39
   5  -2  -3 1989.70   93.79
  -5   2  -3 1887.21   93.89
   5   2   3 2132.89   94.39
  -5  -2  -4    0.20    0.20
  -5   2   4    0.30    0.20
  -5   2   4    0.20    0.20
   5  -2   4    0.00    0.20
   5  -2   4   -0.10    0.20
   5   2  -4    0.30    0.10
   5  -2   4    0.10    0.20
  -5   2  -4    0.10    0.20
   5   2   4    0.10    0.20
  -5  -2   4    0.80    0.30
   5   2   4    0.00    0.30
  -5   2  -4    0.10    0.20
  -5  -2   4    1.00    0.30
   5   2   4    0.00    0.20
   5   2   4    0.10    0.20
  -5  -2   4   -0.10    0.10
  -5  -2   4    1.00    0.20
   5  -2   5 1317.87   60.49
   5  -2   5 1298.77   60.49
   5   2  -5 1375.16   60.39
  -5   2   5 1338.57   60.49
   5  -2   5 1275.07   60.49
  -5  -2  -5 1325.87   60.59
   5  -2   5 1180.68   60.59
  -5   2   5 1313.07   60.49
   5   2   5 1263.97   60.49
   5   2   5 1213.98   60.49
  -5  -2   5 1349.16   60.49
  -5  -2   5 1143.39   60.59
  -5  -2   5 1347.07   60.69
   5  -2  -5 1448.16   60.49
  -5  -2   5 1336.07   60.49
   5   2   5 1254.87   60.59
  -5   2  -5 1274.27   60.49
  -5   2  -5 1264.67   60.59
   5   2   5 1326.77   60.49
   5  -2   6   -0.10    0.40
   5  -2   6   -0.20    0.40
   5  -2   6    0.00    0.30
  -5   2   6    0.60    0.50
   5  -2   6    0.10    0.40
  -5   2   6    0.30    0.40
   5   2  -6    0.30    0.20
  -5  -2  -6    0.10    0.40
  -5   2   6    0.20    0.30
   5   2   6   -0.10    0.30
  -5   2  -6    0.40    0.40
  -5   2  -6   -0.20    0.40
   5   2   6    0.60    0.40
  -5  -2   6    0.20    0.40
  -5  -2   6    0.60    0.40
   5   2   6    0.10    0.30
   5  -2  -6    0.10    0.30
  -5  -2   6    0.20    0.30
  -5  -2   6    0.40    0.50
   5  -2   7  353.16   17.30
   5   2  -7  362.16   17.20
  -5   2   7  350.06   17.30
  -5   2   7  422.06   17.70
   5  -2   7  360.26   17.40
  -5   2   7  348.67   17.20
   5  -2   7  365.36   17.30
  -5  -2  -7  364.36   17.40
   5  -2   7  415.76   17.40
  -5  -2  -7  355.36   17.40
  -5  -2   7  364.26   17.40
  -5  -2   7  353.26   17.20
  -5   2  -7  363.86   17.30
   5   2   7  359.46   17.30
  -5  -2   7  360.56   17.60
   5   2   7  375.16   17.40
   5  -2  -7  367.16   17.20
   5   2   7  346.27   17.20
  -5   2  -7  353.66   17.40
   5  -2   8    0.30    0.70
   5  -2   8    0.80    0.60
  -5   2   8    0.20    0.70
   5  -2   8   -0.40    0.70
   5   2  -8   -0.20    0.50
  -5  -2  -8   -0.70    0.60
  -5  -2  -8    0.00    0.70
  -5   2   8    0.50    0.50
   5   2  -8    0.30    0.70
   5   2   8    0.30    0.60
   5  -2  -8    0.50    0.50
  -5  -2   8   -0.80    0.80
  -5  -2   8    0.60    0.60
   5   2   8    0.30    0.70
  -5   2  -8    0.00    0.70
  -5  -2   8    0.00    0.70
   5   2   8    0.40    0.50
  -5   2  -8   -1.00    0.60
  -5   2   9  356.86   16.60
   5  -2   9  334.17   16.50
   5   2  -9  331.27   16.50
  -5   2   9  333.47   16.40
   5  -2   9  350.86   16.50
  -5  -2  -9  311.67   16.50
   5  -2   9  405.66   16.70
   5   2   9  353.56   16.50
  -5  -2   9  362.36   16.70
   5  -2  -9  325.87   16.60
  -5   2  -9  324.67   16.60
   5   2   9  351.26   16.50
  -5  -2   9  328.87   16.50
  -5  -2   9  345.57   16.80
   6  -2   0   48.20    2.20
   6  -2   0   42.80    2.30
  -6   2   0   41.30    2.30
   6   2   0   49.50    2.20
  -6  -2  -1  240.18   10.50
   6   2  -1  208.98   10.40
  -6   2   1  212.78   10.50
   6   2  -1  213.48   10.40
   6   2  -1  220.08   10.40
   6  -2   1  229.38   10.50
  -6   2  -1  208.58   10.50
   6  -2  -1  211.98   10.50
   6   2   1  215.08   10.40
   6  -2  -1  238.88   10.40
   6   2   1  244.98   10.50
  -6   2   2    1.20    0.20
  -6  -2  -2    1.40    0.30
   6   2  -2    1.10    0.20
   6  -2   2    2.10    0.40
   6   2  -2    1.20    0.20
   6  -2  -2    1.20    0.20
   6   2   2    1.70    0.30
  -6   2  -2    1.50    0.30
   6  -2  -2    1.10    0.30
   6   2  -3  177.68    9.00
   6   2  -3  198.88    8.90
  -6  -2  -3  178.18    9.00
  -6  -2  -3  193.08    8.90
  -6   2   3  184.68    8.90
  -6   2  -3  176.58    9.00
  -6   2  -3  194.98    8.90
   6   2   3  182.78    8.90
   6  -2  -3  186.08    9.20
   6   2   3  202.18    9.10
  -6  -2  -4   13.10    0.90
  -6   2   4   16.10    0.80
  -6   2   4   15.50    0.90
   6  -2   4   15.20    0.90
   6  -2   4   13.80    0.80
   6  -2   4   12.70    0.90
   6  -2   4   13.00    0.90
  -6   2  -4   13.90    0.90
  -6  -2   4   15.30    0.90
   6   2   4   13.10    0.80
   6   2   4   14.50    1.00
   6   2   4   14.00    0.80
   6   2   4   13.70    0.80
  -6  -2   4   16.00    0.80
  -6   2  -4   12.60    0.90
  -6  -2   4   15.30    0.90
  -6  -2   4   16.30    1.00
  -6   2   5   32.50    1.70
   6   2  -5   33.70    1.60
  -6  -2  -5   32.10    1.80
   6  -2   5   32.90    1.70
   6  -2   5   30.30    1.80
   6  -2   5   30.50    1.70
  -6   2   5   38.70    1.90
   6  -2   5   30.30    1.70
  -6   2   5   32.80    1.70
  -6  -2   5   32.70    1.70
  -6  -2   5   32.80    1.90
  -6   2  -5   30.40    1.80
   6   2   5   31.20    1.70
  -6  -2   5   30.30    1.80
   6   2   5   29.50    1.80
  -6  -2   5   32.70    1.70
   6   2   5   32.00    1.70
   6   2   5   30.80    1.70
  -6   2  -5   30.50    1.80
   6  -2   6    0.20    0.50
  -6  -2  -6    0.60    0.50
   6  -2   6    0.30    0.40
  -6   2   6    0.40    0.50
  -6   2   6    0.20    0.40
   6   2  -6    0.90    0.30
  -6   2   6    0.30    0.30
   6  -2   6    0.20    0.40
  -6  -2  -6    0.00    0.40
   6  -2   6    0.10    0.40
   6   2   6    0.20    0.30
  -6  -2   6    1.00    0.40
  -6  -2   6    0.40    0.30
  -6   2  -6    0.20    0.40
  -6   2  -6    0.60    0.40
  -6  -2   6    0.50    0.50
  -6  -2   6    0.40    0.40
   6   2   6   -0.10    0.40
   6   2   6    0.20    0.30
   6  -2  -6    0.40    0.30
   6  -2   7   64.99    3.40
  -6   2   7   63.69    3.30
   6  -2   7   61.39    3.40
  -6  -2  -7   64.39    3.50
   6  -2   7   69.79    3.50
  -6   2   7   62.69    3.40
   6  -2   7   64.39    3.50
  -6  -2  -7   63.79    3.50
   6   2  -7   63.59    3.20
  -6  -2   7   63.99    3.50
  -6  -2   7   60.39    3.30
  -6  -2   7   68.39    3.80
  -6   2  -7   65.79    3.50
  -6   2  -7   65.79    3.50
   6   2   7   64.59    3.40
   6   2   7   67.29    3.50
   6   2   7   67.69    3.30
   6  -2  -7   66.19    3.20
   6  -2   8    1.80    0.80
  -6   2   8    3.20    0.70
  -6  -2  -8    2.00    0.80
   6  -2   8    3.00    0.80
   6   2  -8    1.50    0.50
  -6   2   8    3.40    0.80
  -6  -2  -8    1.20    0.80
   6   2  -8    2.30    0.80
   6  -2   8    2.40    0.80
  -6  -2   8    3.60    1.10
   6   2   8    2.80    0.80
  -6   2  -8    1.10    0.80
  -6  -2   8    3.20    0.90
  -6  -2   8    2.70    0.70
   6   2   8    2.80    0.70
  -6   2  -8    2.30    0.80
   6  -2  -8    2.80    0.50
   6   2   8    2.50    0.70
   6  -2   9    2.80    0.90
   6  -2   9    2.70    1.00
   6  -2   9    5.00    1.00
  -6   2   9    3.00    0.80
  -6  -2  -9    3.10    0.90
  -6   2   9    3.80    1.00
   6   2  -9    2.30    0.90
   6   2   9    3.90    0.90
  -6  -2   9    3.40    1.10
   6   2   9    4.90    0.90
  -6  -2   9    0.90    1.10
  -6   2  -9    2.50    0.90
  -6  -2   9    2.90    0.80
   6   2   9    2.90    1.00
   6  -2  -9    2.80    1.00
   7  -2   0 1433.06   69.29
  -7   2   0 1334.97   69.09
   7  -2   0 1531.95   68.79
   7   2   0 1597.14   68.89
  -7  -2  -1   20.50    1.10
   7   2  -1   20.80    1.00
  -7   2   1   19.90    1.10
   7  -2   1   20.60    1.10
   7   2  -1   19.40    1.00
   7   2   1   20.00    1.10
   7  -2  -1   19.10    1.10
  -7   2  -1   18.80    1.20
   7  -2  -1   21.20    1.00
   7   2   1   19.80    1.00
   7  -2   2   57.59    2.60
  -7  -2  -2   50.59    2.60
   7   2  -2   49.80    2.60
   7   2  -2   51.39    2.50
  -7   2   2   50.99    2.60
   7   2   2   53.49    2.60
   7  -2  -2   49.70    2.60
   7   2   2   55.49    2.60
   7  -2  -2   51.49    2.80
  -7   2  -2   44.60    2.60
   7   2  -3    8.90    0.60
  -7  -2  -3    8.40    0.70
  -7   2   3    9.10    0.70
   7  -2   3    7.70    0.60
   7  -2   3    8.10    0.50
  -7  -2  -3    9.20    0.60
   7   2  -3    8.60    0.70
  -7   2  -3    9.20    0.70
  -7   2  -3    9.40    0.60
   7   2   3    9.80    0.80
   7  -2  -3    9.00    0.90
   7   2   3    8.60    0.60
   7  -2   4  623.84   27.60
  -7   2   4  623.84   27.50
  -7   2   4  599.04   27.60
   7  -2   4  550.94   27.70
   7  -2   4  561.84   27.60
  -7   2   4  620.44   27.70
  -7  -2  -4  590.34   27.70
   7  -2   4  641.04   27.60
  -7  -2   4  581.84   27.70
   7   2   4  633.24   27.60
   7   2   4  553.94   27.60
  -7  -2   4  613.84   27.60
   7   2   4  578.44   27.50
  -7   2  -4  561.04   27.60
  -7  -2   4  540.05   27.60
   7   2   4  547.65   27.60
  -7   2  -4  574.04   27.60
  -7  -2   4  617.14   27.50
  -7   2   5   12.80    1.10
  -7   2   5   10.70    0.70
  -7   2   5   10.70    0.80
   7  -2   5    9.60    0.90
  -7  -2  -5   11.50    0.90
  -7  -2  -5   10.10    0.90
   7  -2   5   10.40    0.80
   7  -2   5   10.00    0.70
   7  -2   5   10.30    0.80
  -7   2  -5    9.50    0.80
   7   2   5    9.40    0.90
  -7  -2   5   10.90    0.80
   7   2   5   10.00    0.70
  -7   2  -5   10.60    0.80
  -7  -2   5   10.60    0.70
   7   2   5   10.00    0.80
  -7  -2   5   10.70    0.80
  -7  -2   5   11.30    1.00
   7   2   5   10.60    0.70
   7  -2   6   12.10    1.00
  -7   2   6   12.30    0.90
   7  -2   6   12.50    1.10
   7  -2   6   12.40    1.00
  -7   2   6   11.80    1.00
   7  -2   6   12.10    0.90
  -7  -2  -6   11.40    1.10
  -7  -2  -6   12.30    1.00
  -7  -2   6   15.20    1.00
  -7  -2   6   11.90    0.90
  -7   2  -6   11.00    1.00
   7   2   6   11.10    1.00
   7   2   6   11.60    0.90
  -7  -2   6   13.90    1.30
   7  -2  -6   13.30    0.80
  -7  -2   6   11.10    1.00
   7   2   6   12.10    0.90
  -7   2  -6   11.10    1.00
  -7  -2  -7    0.00    0.60
   7  -2   7    0.80    0.50
   7  -2   7    1.30    0.70
  -7   2   7    0.80    0.60
  -7  -2  -7    1.30    0.60
   7  -2   7    1.50    0.60
  -7   2   7    1.20    0.50
   7  -2   7    0.80    0.60
   7   2  -7    1.00    0.30
   7   2   7    1.10    0.50
  -7   2  -7    0.40    0.50
  -7   2  -7    0.60    0.60
   7   2   7    1.00    0.60
   7  -2  -7    1.30    0.40
   7   2   7    1.10    0.50
  -7  -2   7    0.90    0.40
  -7  -2   7    1.30    0.60
  -7  -2   7    1.10    0.80
   7   2  -8  113.79    5.90
   7   2  -8  122.99    6.20
   7  -2   8  126.89    6.20
  -7   2   8  119.39    6.20
   7  -2   8  123.39    6.10
   7  -2   8  116.79    6.20
  -7   2   8  115.79    6.00
  -7  -2  -8  113.99    6.20
   7  -2  -8  118.69    5.90
   7   2   8  140.29    6.20
   7   2   8  124.79    6.00
  -7  -2   8  121.89    6.30
  -7   2  -8  114.79    6.20
   7   2   8  125.39    6.10
  -7  -2   8  128.29    6.50
  -7  -2   8  115.19    6.00
   7  -2   9    3.80    0.90
   7   2  -9    2.50    0.90
  -7   2   9    4.20    1.00
   7  -2   9    1.70    1.00
  -7  -2  -9    1.30    0.80
  -7   2   9    3.40    0.80
  -7  -2   9    4.80    1.10
  -7   2  -9    2.90    1.00
   7   2   9    3.70    0.90
   7  -2  -9    2.60    1.00
  -7  -2   9    2.80    0.80
   7   2   9    2.20    1.00
  -8   2   0   17.80    1.10
   8  -2   0   20.20    1.00
   8  -2   0   20.30    1.10
   8   2   0   20.20    1.00
   8   2  -1   15.40    0.80
   8  -2   1   14.20    0.80
  -8   2   1   14.30    0.80
  -8  -2  -1   13.10    0.80
   8   2   1   14.60    0.80
   8  -2  -1   13.50    0.80
  -8   2  -1   13.10    0.90
   8   2   1   14.20    0.80
   8  -2  -1   15.10    0.70
   8   2  -2   30.70    1.70
   8  -2   2   32.60    1.70
   8   2  -2   32.80    1.60
  -8   2   2   31.70    1.70
   8   2  -2   32.80    1.60
  -8  -2  -2   31.30    1.70
   8   2   2   33.20    1.70
   8   2   2   35.10    1.70
   8  -2  -2   30.20    1.90
   8  -2  -2   31.70    1.70
  -8   2  -2   28.90    1.70
   8   2  -3   10.10    0.80
   8  -2   3   10.00    0.60
  -8   2   3   10.20    0.70
   8  -2   3    9.60    0.70
  -8  -2  -3   10.40    0.80
   8  -2  -3    9.70    0.90
  -8   2  -3    9.50    0.80
  -8  -2   3   10.10    0.80
   8   2   3    9.80    0.60
   8   2   3   10.50    0.70
  -8  -2   3   10.20    0.60
  -8   2   4   10.20    0.60
  -8   2   4    9.40    0.60
  -8  -2  -4    8.90    0.90
   8  -2   4    9.10    0.80
  -8  -2  -4   10.20    0.80
   8  -2   4   10.50    0.70
   8  -2   4    9.10    0.60
  -8  -2   4   10.30    0.70
  -8  -2   4    9.30    0.80
   8   2   4    9.10    0.80
   8   2   4   10.30    0.70
  -8  -2   4    9.60    0.60
  -8  -2   4    9.70    0.70
   8   2   4    8.30    0.60
  -8   2  -4    9.30    0.70
   8  -2   5    3.80    0.60
  -8   2   5    3.60    0.40
  -8  -2  -5    4.10    0.80
  -8  -2  -5    4.90    0.60
   8  -2   5    3.60    0.50
   8  -2   5    3.70    0.50
  -8   2   5    3.80    0.50
   8   2   5    3.80    0.50
   8   2   5    3.80    0.60
  -8   2  -5    3.70    0.50
  -8  -2   5    4.10    0.50
  -8  -2   5    3.90    0.50
   8   2   5    4.20    0.50
  -8  -2   5    3.90    0.50
  -8  -2   5    3.90    0.60
  -8   2   6    7.80    0.70
   8  -2   6    9.10    0.90
  -8   2   6    9.80    0.90
   8  -2   6   10.40    1.10
  -8  -2  -6    9.30    0.90
   8  -2   6    9.50    0.90
   8   2   6    7.60    0.90
  -8  -2   6    8.40    0.90
  -8  -2   6    8.80    0.80
  -8   2  -6    8.10    0.90
   8   2   6    8.40    0.80
  -8  -2   6    9.50    1.10
   8   2   6    8.80    1.00
  -8  -2   6    9.00    1.00
   8  -2   7    4.00    0.70
   8  -2   7    3.60    0.80
  -8  -2  -7    3.60    0.70
   8  -2   7    3.00    0.70
   8   2  -7    3.20    0.40
  -8   2   7    4.00    0.70
  -8   2   7    4.00    0.60
   8  -2  -7    4.10    0.50
   8   2   7    3.30    0.60
  -8   2  -7    3.80    0.80
  -8  -2   7    4.10    0.80
   8   2   7    3.50    0.70
  -8  -2   7    3.60    0.60
  -8  -2   7    3.90    0.90
  -8   2   8    1.60    0.60
  -8   2   8    1.20    0.80
   8   2  -8    2.00    0.80
  -8  -2  -8    1.30    0.70
   8  -2   8    2.20    0.80
   8  -2   8    1.80    0.80
  -8   2  -8    2.00    0.80
   8   2   8    1.80    0.80
  -8  -2   8    0.90    0.90
  -8  -2   8    1.90    0.90
   8   2   8    2.70    0.70
  -8  -2   8    2.00    0.60
   8  -2  -8    1.60    0.40
  -8  -2  -9    0.20    0.80
  -8   2   9    1.40    0.70
  -8   2   9    2.20    1.00
   8  -2   9    1.50    1.00
   8   2  -9   -0.40    0.80
  -8  -2   9    1.40    0.70
   8   2   9    1.10    0.90
  -8   2  -9    0.50    0.80
   8  -2  -9    0.40    0.80
  -8  -2   9    4.60    1.10
  -9   2   0    3.00    0.40
   9  -2   0    2.10    0.30
   9  -2   0    2.40    0.30
   9   2   0    2.00    0.30
   9  -2   1   43.00    2.10
  -9   2   1   40.50    2.10
  -9  -2  -1   34.40    2.00
   9   2  -1   44.00    2.00
  -9   2  -1   36.70    2.20
   9  -2  -1   44.10    2.00
   9   2   1   42.00    2.10
   9   2   1   42.60    2.00
   9  -2  -1   40.90    2.10
  -9  -2  -2  216.68   11.60
  -9   2   2  248.68   11.60
   9  -2   2  233.48   11.50
   9  -2   2  250.47   11.60
   9   2  -2  265.87   11.50
   9   2   2  244.18   11.60
   9   2   2  230.68   11.50
  -9   2  -2  225.58   11.60
   9   2   2  239.88   11.50
   9  -2  -2  246.88   11.80
   9  -2  -2  251.77   11.60
  -9  -2   2  249.48   11.50
   9  -2  -2  274.87   11.40
  -9   2   3   52.39    2.60
   9  -2   3   47.50    2.50
  -9  -2  -3   44.10    2.80
   9  -2   3   47.30    2.40
   9  -2  -3   50.39    2.80
  -9  -2   3   52.79    2.60
   9   2   3   49.50    2.50
   9   2   3   49.00    2.40
  -9  -2   3   53.19    2.50
   9  -2   4    1.10    0.40
  -9   2   4    0.30    0.20
   9  -2   4    1.00    0.30
   9  -2   4    0.20    0.20
  -9   2   4    1.00    0.20
  -9  -2   4    2.30    0.50
  -9   2  -4    1.40    0.30
   9   2   4    0.30    0.20
   9   2   4    0.60    0.30
  -9  -2   4    0.90    0.30
  -9  -2   4    0.40    0.30
  -9   2   5    7.80    0.60
   9  -2   5    6.80    0.70
  -9   2   5    7.80    0.70
   9  -2   5    6.40    0.80
   9  -2   5    6.60    0.80
  -9  -2   5    9.90    1.00
  -9   2  -5    6.30    0.70
  -9  -2   5    9.30    0.70
   9   2   5    7.90    0.90
   9   2   5    8.80    0.70
  -9   2   6   69.09    3.60
   9  -2   6   69.29    3.60
  -9   2   6   68.69    3.50
   9  -2   6   71.39    3.70
   9  -2   6   64.79    3.60
  -9  -2   6   72.09    3.50
   9   2   6   72.19    3.70
  -9   2  -6   66.09    3.60
  -9  -2   6   70.49    3.60
   9   2   6   67.29    3.60
  -9  -2   6   72.29    3.80
   9  -2   7   24.20    1.70
  -9   2   7   23.40    1.50
   9  -2   7   22.70    1.70
  -9   2   7   23.40    1.70
   9  -2   7   28.00    1.90
  -9  -2   7   23.10    1.50
   9   2   7   25.20    1.70
  -9   2  -7   23.60    1.70
   9   2   7   25.30    2.00
  -9  -2   7   26.00    2.10
  -9  -2   7   23.30    1.70
  -9   2   8    0.80    0.80
   9  -2   8    0.30    0.70
  -9   2   8    1.50    0.60
   9   2  -8    0.00    0.80
  -9  -2   8    0.30    0.80
   9   2   8    0.70    0.80
  -9  -2   8    3.00    0.90
  -9   2  -8    0.40    0.70
  -9   2   9    1.40    0.70
   9  -2   9    1.00    0.90
  -9   2   9    2.40    1.00
   9   2  -9    1.40    1.10
   9   2   9    2.00    1.00
  -9   2  -9   -0.10    0.80
   9  -2  -9    0.10    0.80
  10   2   0    1.20    0.20
 -10  -2   0    1.80    0.20
  10   2   0    1.10    0.20
 -10   2   0    1.10    0.30
  10  -2   0    1.60    0.30
  10  -2   0    1.10    0.20
 -10  -2  -1    2.20    0.30
  10   2  -1    2.60    0.30
 -10   2   1    2.60    0.30
  10  -2   1    2.60    0.40
  10  -2   1    2.30    0.30
  10   2   1    2.40    0.30
  10  -2  -1    2.80    0.40
  10   2   1    2.50    0.30
  10   2   1    2.50    0.30
 -10   2  -1    2.20    0.40
  10  -2  -1    2.80    0.30
 -10  -2   1    2.80    0.30
  10  -2   2   11.60    0.70
 -10   2   2   11.90    0.80
  10   2  -2   13.10    0.70
  10  -2   2   10.10    0.70
  10  -2   2   10.70    0.90
  10  -2  -2   11.70    1.00
 -10  -2   2   12.50    0.70
  10  -2  -2   13.30    0.70
 -10   2  -2   11.40    0.90
  10   2   2   12.80    0.80
  10   2   2   11.80    0.70
  10   2   2   10.90    0.70
 -10  -2   2   12.10    0.80
  10  -2   3    0.00    0.20
  10  -2   3    0.20    0.20
 -10   2   3    0.80    0.20
  10   2   3    0.10    0.20
 -10  -2   3    0.20    0.30
  10   2   3    0.20    0.20
 -10  -2   3    0.20    0.20
  10  -2   4    0.00    0.30
  10  -2   4    0.20    0.20
  10   2   4    0.60    0.40
  10   2   4    0.70    0.30
 -10  -2   4    1.00    0.30
 -10  -2   4    0.50    0.40
  10  -2   5    3.70    0.60
  10  -2   5    4.00    0.50
  10  -2   5    4.10    0.60
 -10   2  -5    4.40    0.70
  10   2   5    4.60    0.70
  10   2   5    4.00    0.50
 -10  -2   5    5.20    0.60
 -10  -2   5    4.40    0.70
 -10   2   6    2.60    0.50
 -10   2   6    2.90    0.60
  10  -2   6    2.20    0.60
  10  -2   6    3.30    0.70
  10  -2   6    2.70    0.60
 -10  -2   6    3.20    0.60
 -10  -2   6    2.50    0.70
  10   2   6    2.90    0.70
 -10   2  -6    1.80    0.60
  10   2   6    2.20    0.50
  10  -2   7    0.50    0.60
  10  -2   7    1.20    0.80
 -10   2   7    1.20    0.50
 -10   2   7    1.50    0.60
 -10  -2   7    0.90    0.80
 -10  -2   7    1.70    0.70
 -10   2  -7    0.40    0.60
  10   2   7    0.70    0.60
 -10   2   8    0.40    0.60
 -10   2   8    1.20    0.80
  10  -2   8    0.00    0.70
  10   2   8   -0.10    0.80
 -10   2   9    4.80    1.60
  10  -2   9    3.30    1.00
  10   2  -9    4.30    1.20
  10   2   9    4.50    1.10
  11   2   0  293.57   15.40
  11   2   0  321.87   15.40
 -11   2   0  331.87   15.40
  11  -2   0  340.27   15.40
 -11  -2   0  339.57   15.40
  11   2   0  338.77   15.40
  11  -2   0  333.37   15.40
  11   2  -1   18.90    1.00
 -11   2   1   20.50    1.00
 -11  -2  -1   18.00    1.00
  11  -2   1   17.50    1.00
  11   2  -1   16.00    1.00
  11  -2   1   18.20    1.10
  11  -2  -1   19.10    1.00
  11  -2  -1   20.00    1.00
 -11  -2   1   19.30    1.00
  11   2   1   18.00    1.00
 -11  -2   1   19.10    1.10
  11   2   1   18.50    1.10
  11   2   1   17.40    1.00
  11  -2   2    9.90    0.60
  11   2  -2    8.90    0.60
  11  -2   2    9.70    0.70
  11  -2   2    9.20    0.80
  11   2  -2   10.60    0.60
 -11   2   2   11.00    0.60
  11  -2  -2   10.00    0.60
  11   2   2    9.70    0.70
  11   2   2   10.70    0.80
  11   2   2    9.40    0.60
 -11  -2   2   10.10    0.70
 -11  -2   2   12.00    0.80
  11  -2  -2   10.00    0.60
  11   2  -3    2.40    0.30
  11  -2   3    3.10    0.40
  11   2   3    2.40    0.30
  11  -2  -3    3.30    0.30
  11   2   3    2.60    0.40
  11  -2   4  175.18    8.20
  11  -2   4  170.78    8.30
 -11  -2   4  174.18    8.40
 -11  -2   4  173.98    8.20
  11   2   4  166.18    8.20
  11   2   4  172.58    8.30
  11  -2   5   20.00    1.20
  11  -2   5   19.80    1.40
  11   2   5   19.20    1.20
 -11  -2   5   19.50    1.50
  11   2   5   21.70    1.40
 -11  -2   5   19.00    1.30
  11  -2   6    1.90    0.70
  11  -2   6    2.60    0.60
  11   2   6    2.40    0.70
  11   2   6    2.30    0.60
 -11  -2   6    1.70    0.70
  11  -2   7    1.80    0.80
  11  -2   7    2.80    0.70
  11   2   7    0.50    0.70
  11  -2   8   60.19    3.60
  11  -2   8   70.39    4.10
  11   2   8   65.89    3.60
  12   2   0   15.40    0.90
  12   2   0   15.10    0.90
  12  -2   0   15.30    0.90
 -12  -2   0   15.90    0.90
  12   2   0   13.90    0.80
  12  -2   0   16.20    0.90
 -12   2   0   15.00    0.90
 -12  -2  -1  127.39    6.30
 -12   2   1  138.99    6.30
  12  -2   1  129.39    6.20
  12   2  -1  117.29    6.20
  12   2  -1  129.49    6.30
  12  -2   1  132.99    6.40
  12   2  -1  140.29    6.30
  12  -2   1  132.89    6.30
  12   2   1  127.39    6.30
 -12  -2   1  138.69    6.30
 -12  -2   1  132.69    6.30
  12  -2  -1  132.79    6.20
  12  -2  -1  136.29    6.30
  12   2   1  131.49    6.30
  12   2   1  122.99    6.20
 -12   2   2    1.70    0.30
  12  -2   2    1.60    0.20
  12   2  -2    1.40    0.30
  12  -2   2    1.10    0.30
  12  -2   2    1.80    0.40
  12   2  -2    1.50    0.20
 -12  -2   2    1.40    0.30
  12   2   2    1.40    0.20
  12   2   2    1.20    0.30
  12   2   2    1.50    0.30
 -12  -2   2    1.40    0.30
  12  -2  -2    1.40    0.20
  12  -2  -2    1.40    0.30
  12   2  -3  143.99    6.00
 -12   2   3  125.99    6.00
  12  -2   3  116.89    6.00
  12  -2   3  124.99    6.10
  12  -2  -3  134.49    6.00
 -12  -2   3  129.49    6.10
 -12  -2   3  119.09    6.10
  12   2   3  118.79    6.10
  12   2   3  120.79    6.00
  12  -2   4    7.80    0.90
  12  -2   4    8.10    0.70
  12   2   4    8.20    0.70
 -12  -2   4    8.60    0.90
 -12  -2   4    8.60    0.70
  12  -2   5   39.60    2.10
  12  -2   5   40.60    2.30
 -12  -2   5   36.60    2.10
  12   2   5   39.10    2.10
  12   2   5   41.40    2.30
 -12  -2   5   37.30    2.30
  12  -2   6    1.10    0.50
  12  -2   6    0.70    0.70
  12   2   6    1.50    0.70
  12   2   6    0.60    0.50
  12  -2   7   66.69    3.50
  12  -2   7   56.19    3.30
  12   2   7   61.69    3.40
  12  -2   8    2.80    0.90
  12  -2   8    3.30    1.10
  12   2   8    3.70    0.90
  13  -2   0  448.96   21.20
  13   2   0  439.76   21.20
 -13   2   0  465.65   21.20
 -13  -2   0  452.65   21.20
  13  -2   0  465.55   21.30
  13   2   0  411.26   21.20
  13  -2   0  474.15   21.30
  13   2   0  468.95   21.30
 -13  -2  -1    0.50    0.20
  13  -2   1    0.40    0.30
  13   2  -1    0.40    0.20
  13  -2   1    0.40    0.20
 -13   2   1    0.60    0.20
  13  -2   1    0.60    0.20
  13   2  -1    0.90    0.20
  13   2  -1    0.20    0.20
  13   2   1    0.60    0.30
 -13  -2   1    0.70    0.20
 -13  -2   1    0.40    0.30
  13   2   1    0.70    0.20
  13  -2  -1    0.50    0.20
  13  -2  -1    0.70    0.20
  13   2   1    0.70    0.20
  13  -2   2  461.95   21.90
  13  -2   2  451.85   22.00
 -13   2   2  487.65   22.00
  13   2  -2  520.25   22.00
  13  -2   2  453.85   22.10
  13   2  -2  419.66   21.90
  13   2   2  458.35   21.90
  13  -2  -2  498.85   22.00
  13  -2  -2  469.65   22.00
 -13  -2   2  474.25   22.00
  13   2   2  450.45   22.10
 -13  -2   2  493.35   22.10
  13   2   2  455.75   22.00
  13  -2   3    0.80    0.30
 -13   2   3    1.10    0.30
 -13  -2   3    1.60    0.30
  13   2   3    1.00    0.30
  13  -2  -3    1.40    0.20
  13   2   3    0.80    0.30
  13  -2  -3    0.80    0.30
  13  -2   4  251.37   11.90
  13  -2   4  253.57   12.10
  13   2   4  249.68   12.10
 -13  -2   4  257.87   12.00
  13   2   4  256.57   11.90
 -13  -2   4  244.68   12.10
  13  -2   5    0.70    0.60
  13  -2   5    0.40    0.40
 -13  -2   5    0.40    0.40
  13   2   5    0.50    0.60
  13   2   5    0.10    0.40
  13  -2   6  200.38   10.20
  13  -2   6  221.88   10.40
  13   2   6  202.88   10.20
  13   2   6  225.08   10.40
  13  -2   7    1.40    0.90
  13  -2   7    1.30    0.70
  13   2   7    1.50    0.70
  13  -2   8   93.89    5.00
  13  -2   8   88.39    4.70
  13   2   8   91.59    4.80
  14   2   0   10.10    0.70
  14   2   0    9.50    0.60
  14  -2   0   10.20    0.80
 -14  -2   0   10.40    0.70
  14  -2   0   10.30    0.70
  14   2   0   11.60    0.80
  14  -2   1   11.30    0.90
  14   2  -1   11.10    0.80
  14   2  -1   11.70    0.80
 -14   2   1   12.10    0.80
  14   2  -1   10.70    0.70
  14  -2   1   10.40    0.70
  14  -2   1   11.10    0.80
  14  -2  -1   11.60    0.70
 -14  -2   1   12.30    0.80
  14   2   1   10.40    0.80
  14  -2  -1   12.10    0.80
 -14  -2   1   11.20    0.80
  14   2   1   10.10    0.70
  14   2   1   10.20    0.80
  14  -2   2  226.18   11.50
  14   2  -2  241.78   11.30
  14  -2   2  235.88   11.30
  14  -2   2  236.38   11.20
 -14   2   2  247.68   11.30
  14   2  -2  258.37   11.30
  14   2  -2  221.38   11.30
 -14  -2   2  248.38   11.40
  14   2   2  229.48   11.40
  14   2   2  232.48   11.30
  14  -2  -2  249.18   11.30
  14   2   2  235.78   11.30
 -14  -2   2  239.18   11.30
  14  -2  -2  240.78   11.30
  14  -2   3    7.90    0.80
  14  -2   3    8.00    0.60
  14   2  -3    8.80    0.60
  14   2  -3    7.80    0.70
 -14   2   3    8.20    0.70
 -14  -2   3    8.60    0.70
  14   2   3    8.20    0.80
  14  -2  -3    9.00    0.60
  14   2   3    7.90    0.70
  14  -2  -3    8.20    0.70
 -14  -2   3    8.30    0.80
  14  -2   4    6.40    0.80
  14  -2   4    6.10    0.70
  14   2  -4    7.50    0.50
 -14  -2   4    7.60    0.70
  14   2   4    6.70    0.80
 -14  -2   4    6.50    0.80
  14   2   4    6.90    0.70
  14  -2   5    6.80    0.90
  14  -2   5    6.00    0.70
 -14  -2   5    7.30    0.80
  14   2   5    7.10    0.80
  14   2   5    6.70    0.90
  14  -2   6  103.89    5.50
  14  -2   6  114.19    5.70
  14   2   6  105.99    5.50
  14   2   6  121.09    5.70
  14  -2   7    4.60    0.80
  14  -2   7    4.60    1.00
  14   2   7    4.00    0.80
  14  -2   8    4.30    0.90
  14  -2   8    3.40    1.10
  14   2   8    3.50    0.90
  15   2   0    2.00    0.30
  15  -2   0    2.10    0.30
  15  -2   0    1.70    0.40
  15   2   0    2.10    0.30
 -15  -2   0    2.00    0.40
  15   2   0    2.30    0.40
  15   2  -1  318.07   15.90
  15  -2   1  348.37   16.10
  15  -2   1  331.87   15.80
  15  -2   1  339.07   15.90
 -15   2   1  348.57   15.90
  15   2  -1  346.47   15.90
  15   2  -1  334.07   15.90
  15   2   1  331.77   16.00
  15   2   1  329.07   15.90
  15   2   1  321.87   15.90
  15  -2  -1  350.36   16.00
 -15  -2   1  342.77   15.90
  15  -2  -1  352.56   15.90
 -15   2   2    0.50    0.30
  15  -2   2    0.30    0.20
  15   2  -2    0.50    0.30
  15   2  -2   -0.20    0.30
  15  -2   2    0.30    0.50
  15  -2   2    0.00    0.30
  15  -2  -2    0.10    0.30
  15   2   2    0.60    0.30
 -15  -2   2    0.40    0.30
  15  -2  -2    0.40    0.30
 -15  -2   2    1.40    0.40
  15  -2   3  206.48   10.00
 -15   2   3  208.38    9.90
  15   2  -3  220.98    9.80
  15   2  -3  193.88    9.90
  15  -2   3  208.08    9.80
  15  -2  -3  214.38    9.90
 -15  -2   3  206.68    9.90
  15   2   3  207.58    9.90
  15   2   3  207.68   10.00
  15  -2  -3  205.78    9.90
 -15  -2   3  208.48   10.00
  15  -2   4    0.70    0.50
  15  -2   4    1.20    0.40
  15   2  -4    1.40    0.30
  15  -2  -4    1.50    0.40
 -15  -2   4    1.70    0.40
  15   2   4    1.30    0.40
  15   2   4    1.00    0.50
  15  -2   5  231.38   11.00
  15  -2   5  227.08   10.80
  15   2   5  226.68   10.80
 -15  -2   5  206.08   10.80
  15   2   5  237.78   11.00
  15  -2   6    0.60    0.60
  15  -2   6    0.60    0.80
  15   2   6    1.10    0.80
  15   2   6    0.40    0.60
  15  -2   7   75.19    3.90
  15  -2   7   61.49    3.60
  15   2   7   66.89    3.70
  15  -2   8    0.80    1.30
  15  -2   8    0.40    0.80
  15   2   8    0.80    0.80
  16  -2   0    3.80    0.40
  16   2   0    3.70    0.40
  16   2   0    3.40    0.50
 -16  -2   0    3.70    0.50
  16  -2   0    3.50    0.60
  16   2   0    3.20    0.50
  16  -2   1   15.10    1.00
  16   2  -1   13.10    0.90
  16  -2   1   14.50    1.10
 -16   2   1   14.00    0.90
  16   2  -1   13.60    0.90
  16   2  -1   14.10    1.00
  16  -2  -1   13.90    0.90
 -16  -2   1   14.30    1.00
  16  -2  -1   13.20    1.00
  16   2   1   13.70    1.00
  16   2   1   14.20    0.90
  16   2   1   14.50    1.00
  16  -2   2    7.50    0.60
 -16   2   2    8.80    0.70
  16   2  -2    8.70    0.70
  16   2  -2    7.40    0.60
  16   2  -2    8.40    0.70
  16  -2   2    8.10    0.80
 -16  -2   2    9.10    0.80
  16   2   2    8.70    0.70
 -16  -2   2    9.00    0.70
  16  -2  -2    8.60    0.70
  16  -2  -2    8.10    0.70
  16   2   2    8.00    0.80
  16   2  -3    1.00    0.40
 -16   2   3    1.50    0.40
  16  -2   3    0.80    0.40
  16   2  -3    0.80    0.30
  16  -2   3    1.10    0.30
  16  -2  -3    0.90    0.30
  16   2   3    0.70    0.40
 -16  -2   3    1.50    0.40
  16   2   3    0.90    0.30
  16  -2   4    3.50    0.70
  16   2  -4    2.70    0.40
  16  -2   4    2.90    0.50
  16  -2  -4    3.10    0.50
 -16  -2   4    2.70    0.50
  16   2   4    2.80    0.50
  16   2   4    1.80    0.60
  16  -2   5   28.80    1.90
  16  -2   5   26.00    1.60
  16   2   5   26.90    1.90
  16   2   5   27.60    1.60
 -16  -2   5   23.60    1.60
  16  -2   6    5.20    1.00
  16  -2   6    3.80    0.70
  16   2   6    4.10    0.90
  16   2   6    4.30    0.80
  16  -2   7    3.90    1.00
  16  -2   7    3.00    0.80
  16   2   7    3.10    0.80
  17   2   0    0.90    0.30
  17   2   0    0.70    0.20
 -17  -2   0    0.80    0.40
  17   2   0    0.80    0.40
  17  -2   0    0.20    0.30
  17  -2   0    1.30    0.50
  17  -2   1   20.80    1.20
  17  -2   1   19.00    1.40
  17   2  -1   19.20    1.20
  17   2  -1   20.20    1.20
 -17   2   1   19.50    1.20
  17   2  -1   18.60    1.10
  17   2   1   17.60    1.30
  17   2   1   19.30    1.20
  17  -2  -1   19.30    1.30
 -17  -2   1   20.20    1.20
  17  -2  -1   19.50    1.20
  17   2   1   18.40    1.10
  17   2  -2    6.40    0.70
  17  -2   2    6.50    0.80
  17   2  -2    6.70    0.70
  17  -2   2    5.60    0.60
 -17   2   2    5.60    0.70
 -17  -2   2    5.80    0.70
  17  -2  -2    5.70    0.60
  17   2   2    6.50    0.60
  17   2   2    6.20    0.70
  17  -2   3   12.60    1.10
  17  -2   3   13.90    0.90
 -17   2   3   13.00    0.90
  17   2  -3   12.30    1.00
  17   2  -3   12.20    0.90
  17   2   3   14.90    1.00
  17  -2  -3   12.80    1.00
  17   2   3   13.10    1.10
  17  -2  -3   13.00    0.90
 -17  -2   3   12.40    1.00
  17   2  -4    0.80    0.50
  17   2  -4    0.50    0.30
  17  -2   4    0.50    0.60
  17  -2   4    1.30    0.40
  17   2   4    0.20    0.50
 -17  -2   4    1.20    0.50
  17   2   4    0.80    0.40
  17  -2   5   12.90    1.10
  17  -2   5   14.60    1.50
  17   2   5   14.20    1.50
  17   2   5   14.50    1.20
  17  -2   6    2.20    0.70
  17  -2   6    3.10    1.00
  17   2   6    3.80    0.90
  17   2   6    2.60    0.70
  17  -2   7    5.00    0.80
  17  -2   7    4.90    1.10
  17   2   7    4.90    0.90
  18  -2   0    0.60    0.50
  18   2   0    0.90    0.40
  18  -2   0    1.30    0.40
  18   2   0    1.00    0.50
  18   2   0    1.30    0.30
  18   2  -1   20.00    1.20
  18  -2   1   21.80    1.40
  18   2  -1   22.10    1.40
  18  -2   1   22.80    1.60
  18   2  -1   20.60    1.40
  18   2   1   22.90    1.30
  18   2   1   21.20    1.50
  18   2   1   22.70    1.40
  18  -2  -1   22.20    1.50
 -18  -2   1   21.00    1.30
  18  -2  -1   20.50    1.30
  18  -2   2    9.30    0.90
 -18   2   2    9.20    0.80
  18   2  -2    7.40    0.80
  18   2  -2    9.30    0.80
  18  -2  -2    7.70    0.90
 -18  -2   2    9.50    0.90
  18   2   2    9.40    0.70
  18  -2  -2    9.00    0.80
  18   2   2    8.50    0.90
 -18   2   3   19.00    1.20
  18   2  -3   19.10    1.20
  18  -2   3   18.90    1.40
  18   2  -3   19.00    1.30
  18  -2   3   18.40    1.20
  18   2   3   18.90    1.20
  18  -2  -3   19.50    1.20
 -18  -2   3   19.90    1.30
  18  -2  -3   20.00    1.30
  18   2   3   19.30    1.40
  18  -2   4    0.80    0.40
  18   2  -4    0.80    0.50
  18  -2   4    0.80    0.70
  18   2  -4    0.40    0.40
 -18  -2   4    1.30    0.50
  18  -2  -4    0.70    0.60
  18   2   4    2.30    0.50
  18   2   4    0.90    0.60
  18  -2   5   14.10    1.50
  18  -2   5   11.20    1.10
  18   2   5   12.00    1.10
  18   2   5   15.50    1.50
  18  -2   6    6.10    1.10
  18  -2   6    5.30    0.80
  18   2   6    4.60    1.00
  18   2   6    6.00    0.90
  18  -2   7   10.00    1.30
  18  -2   7    8.30    1.00
  18   2   7    9.40    1.10
  19  -2   0   40.10    2.40
  19   2   0   40.10    2.10
  19  -2   0   42.10    2.20
  19   2   0   41.60    2.30
  19   2   0   39.60    2.30
  19   2  -1    2.60    0.50
  19  -2   1    3.10    0.70
  19   2  -1    2.50    0.60
  19  -2   1    2.80    0.50
  19  -2  -1    2.10    0.50
  19   2   1    2.40    0.40
  19   2   1    1.20    0.60
  19   2   1    2.00    0.50
 -19  -2   1    2.60    0.50
  19  -2  -1    2.50    0.60
  19  -2   2   47.20    2.60
 -19   2   2   48.70    2.50
  19   2  -2   47.60    2.60
  19   2  -2   46.30    2.50
  19   2   2   48.10    2.40
  19  -2  -2   45.80    2.50
  19  -2  -2   46.00    2.60
 -19  -2   2   45.60    2.50
  19   2   2   45.80    2.60
 -19   2   3    4.10    0.60
  19  -2   3    4.10    0.70
  19  -2   3    4.30    0.80
  19   2  -3    4.60    0.70
  19   2  -3    3.50    0.60
 -19  -2   3    4.00    0.60
  19   2   3    4.70    0.60
  19  -2  -3    3.90    0.70
  19   2   3    4.90    0.70
  19  -2   4   30.50    1.70
  19  -2   4   30.50    2.00
  19   2  -4   26.10    1.70
  19   2  -4   28.20    1.80
 -19  -2   4   28.40    1.80
  19  -2  -4   27.00    1.90
  19   2   4   29.60    2.00
  19   2   4   28.40    1.70
  19  -2   5    0.90    0.80
  19  -2   5    0.30    0.50
  19   2   5    0.60    0.50
  19   2   5    0.80    0.80
  19  -2   6   30.30    2.00
  19  -2   6   35.60    2.40
  19   2   6   31.00    2.00
  19   2   6   34.00    2.40
  20  -2   0    9.30    1.10
  20   2   0   13.10    1.00
  20   2   0    8.80    1.10
  20  -2   0    9.60    1.00
  20   2  -1   -0.50    0.50
  20  -2   1    0.10    0.70
  20  -2   1    0.50    0.50
  20   2  -1    0.60    0.40
  20  -2  -1    0.40    0.40
  20   2   1    0.30    0.60
  20   2   1    0.60    0.50
  20   2   1    0.30    0.30
  20  -2  -1    0.30    0.60
 -20  -2   1    0.20    0.40
  20   2  -2    5.40    0.70
  20   2  -2    5.00    0.70
  20  -2   2    4.80    0.70
  20  -2  -2    5.10    0.80
  20   2   2    6.90    0.80
  20  -2  -2    4.80    0.60
  20   2   2    6.20    0.70
 -20  -2   2    4.80    0.70
  20   2  -3   -0.20    0.50
  20   2  -3    0.30    0.50
  20  -2   3    0.90    0.60
  20  -2  -3    0.00    0.60
 -20  -2   3    0.50    0.50
  20   2   3    0.70    0.60
  20   2   3    0.30    0.40
  20  -2   4    6.30    0.90
  20   2  -4    8.30    1.00
  20  -2   4    8.30    1.00
  20   2   4    8.00    0.90
  20  -2  -4    7.00    1.50
 -20  -2   4    8.30    1.00
  20   2   4    7.60    1.00
  20  -2   5    1.30    0.60
  20  -2   5    2.30    0.90
  20   2   5    1.60    0.90
  20   2   5    1.50    0.60
  20  -2   6    2.70    0.70
  20  -2   6    2.90    1.00
  20   2   6    3.60    0.80
  20   2   6    3.80    1.00
  21  -2   0   58.59    3.40
  21  -2   0   59.49    3.10
  21   2   0   59.99    3.10
  21   2   0   55.29    3.30
  21  -2   1    8.40    1.20
  21   2  -1   10.00    1.00
  21  -2   1    9.30    1.00
  21   2  -1    7.80    1.00
  21   2   1    9.10    1.00
  21   2   1   10.30    0.90
  21  -2  -1    9.00    1.10
  21  -2  -1   10.50    1.00
  21   2   1    7.30    1.10
  21  -2   2    1.20    0.60
  21   2  -2    1.10    0.50
  21   2  -2   -0.60    0.50
  21   2   2    0.90    0.40
  21  -2  -2   -0.20    0.70
  21   2   2    1.10    0.60
 -21  -2   2    1.20    0.60
  21  -2  -2    1.30    0.50
  21   2  -3    2.50    0.80
  21  -2   3    4.40    0.80
  21   2  -3    3.70    0.70
 -21  -2   3    4.60    0.70
  21   2   3    3.80    0.80
  21   2   3    3.70    0.60
  21  -2  -3    3.10    1.00
  21   2  -4   45.90    2.80
  21  -2   4   51.29    3.00
  21   2   4   52.29    2.70
  21   2   4   54.09    3.00
 -21  -2   4   46.40    2.80
  21  -2   5   14.90    1.70
  21   2   5   13.20    1.30
  21   2   5   17.70    1.70
  22   2   0    3.80    0.70
  22  -2   0    7.60    1.10
  22   2   0    2.90    0.90
  22  -2   1   35.30    2.60
  22  -2   1   36.30    2.10
  22   2  -1   36.60    2.10
  22   2  -1   32.60    2.30
  22  -2  -1   33.90    2.40
  22   2   1   28.10    2.60
  22   2   1   37.40    2.20
  22  -2  -1   37.80    2.10
  22   2  -2   11.40    1.10
  22  -2   2   12.30    1.30
  22  -2  -2   11.80    1.10
  22   2   2   10.00    0.90
  22   2   2   12.40    1.30
 -22  -2   2   12.90    1.20
  22  -2   3   16.70    1.50
  22   2  -3   16.00    1.30
  22   2   3   15.10    1.20
 -22  -2   3   17.80    1.40
  22   2   3   17.70    1.50
  22   2  -4    2.70    0.80
  22  -2   4    4.20    0.90
 -22  -2   4    4.20    0.80
  22   2   4    4.30    0.70
  22   2   4    4.00    0.90
  22  -2   5   50.39    3.00
  22   2   5   52.29    3.00
  22   2   5   44.60    2.70
  23  -2   0    6.40    0.80
  23   2   0    6.40    0.90
  23  -2   1    1.10    0.60
  23   2  -1    1.20    0.60
  23  -2  -1    1.60    0.60
  23   2   1    1.60    0.60
  23   2  -2  115.59    5.90
  23  -2   2  120.19    6.00
  23   2   2  124.19    6.00
  23  -2  -2  114.39    5.90
  23  -2   3    0.80    0.70
  23   2  -3    0.70    0.60
  23   2   3    1.40    0.70
  23   2   3    0.70    0.60
 -23  -2   3    0.80    0.60
  23  -2   4    4.70    1.00
  23   2   4    5.10    1.00
  23   2   4    5.20    0.70
  24  -2   0    9.10    1.10
  24   2   0    9.50    1.20
  24   2  -1    1.00    0.60
  24  -2   1    1.40    0.70
  24   2   1    0.60    0.60
  24  -2  -1    0.90    0.60
  24   2  -2  102.89    5.30
  24  -2   2  104.09    5.30
  24  -2  -2   99.99    5.50
  24   2   2  111.59    5.40
  24   2  -3    0.90    0.60
  24  -2   3    1.30    0.80
  24   2   3    0.80    0.80
  25   2   0    1.40    0.70
  25  -2   0    1.40    0.60
  25   2  -1    7.20    1.00
  25  -2   1    7.70    1.00
  25  -2  -1    8.60    1.00
  25   2   1    7.90    1.00
  25  -2   2    1.20    0.70
  25   2  -2    0.40    0.60
  25   2   2    0.80    0.70
   0   3   0    0.10    0.10
   0  -3   0    0.10    0.10
   0   3   1   29.50    1.50
   0   3  -1   33.80    1.60
   0   3   2    0.20    0.10
   0  -3  -2    0.10    0.10
   0   3  -2    0.10    0.10
   0   3  -2    0.20    0.10
   0  -3   2    0.30    0.10
   0  -3  -2    0.30    0.20
   0  -3  -3   15.10    1.00
   0   3  -3   12.90    0.70
   0  -3  -3   12.10    0.80
   0   3   3   12.20    0.90
   0   3  -3   11.10    0.80
   0  -3  -3   13.30    0.80
   0  -3  -4   -0.50    0.20
   0  -3   4    0.30    0.30
   0  -3   4    0.00    0.20
   0   3   4    0.50    0.20
   0  -3   4   -0.20    0.20
   0   3   4    0.20    0.10
   0  -3   4   -0.10    0.10
   0  -3  -5   58.89    2.70
   0  -3   5   52.89    2.60
   0   3  -5   54.39    2.60
   0   3   5   50.69    2.70
   0   3   5   51.79    2.60
   0  -3   5   47.40    2.70
   0  -3   5   52.49    2.70
   0   3   6    1.90    0.50
   0   3   6    0.10    0.30
   0  -3   6   -0.60    0.40
   0  -3   6   -0.10    0.30
   0   3  -6   -0.10    0.30
   0   3  -6    0.00    0.40
   0  -3  -6    0.20    0.30
   0  -3   6   -0.50    0.40
   0   3   6    0.30    0.30
   0  -3   6    0.10    0.40
   0   3   7   24.00    1.80
   0   3   7   26.10    1.60
   0   3  -7   23.70    1.50
   0  -3  -7   25.50    1.60
   0  -3   7   30.10    1.90
   0   3   7   24.10    1.50
   0   3  -7   26.90    1.70
   0  -3   7   22.70    1.70
   0  -3   7   25.00    1.60
   0  -3   7   25.70    1.60
   0  -3  -8   -0.40    0.50
   0   3  -8    0.00    0.70
   0  -3   8   -2.00    0.70
   0   3   8    0.50    0.50
   0   3   8    0.30    0.60
   0  -3   8   -0.10    0.60
   0   3  -8   -0.40    0.50
   0  -3   8   -0.20    0.70
   0   3   8    0.90    0.80
   0   3   9   32.40    2.20
   0  -3   9   35.40    2.20
   0   3  -9   33.70    2.30
   0  -3   9   31.40    2.30
   0   3   9   31.80    2.10
   0   3   9   33.60    2.50
   0  -3   9   31.30    2.50
   0  -3  -9   28.30    2.20
   1   3   0   45.80    2.10
  -1  -3   0   42.40    2.10
   1  -3   0   43.80    2.10
  -1   3   1    0.70    0.10
  -1  -3  -1    0.40    0.20
   1   3  -1    0.70    0.10
  -1  -3  -1    0.80    0.10
  -1   3  -1    0.70    0.20
   1  -3  -1    0.80    0.10
   1   3   1    0.50    0.10
   1   3  -2  110.69    5.10
   1  -3   2  117.69    5.20
  -1  -3  -2  106.39    5.30
  -1  -3  -2  117.59    5.20
  -1   3   2  100.39    5.10
  -1  -3  -2  109.59    5.10
   1   3  -2   98.49    5.20
   1  -3  -2  101.99    5.10
   1   3   2  107.29    5.30
  -1   3  -2  102.59    5.20
   1  -3  -2  102.49    5.30
  -1   3  -2  109.49    5.10
   1  -3  -2  110.99    5.10
  -1  -3   2  114.39    5.20
   1   3  -3    1.00    0.20
   1   3  -3    0.50    0.10
  -1  -3  -3    0.50    0.20
  -1  -3  -3    0.60    0.20
  -1   3   3    0.30    0.30
  -1  -3  -3    0.70    0.30
  -1   3  -3    0.40    0.10
  -1   3  -3    0.40    0.20
   1  -3  -3    0.90    0.30
   1  -3  -3    1.00    0.20
   1   3   3    0.40    0.20
  -1  -3   3    0.80    0.30
   1  -3  -3    0.40    0.20
  -1   3   4   14.50    0.70
  -1   3   4   14.10    0.80
  -1  -3  -4   12.90    0.80
   1  -3   4   12.80    0.80
   1  -3   4   12.60    0.80
   1  -3   4   11.80    0.80
   1  -3   4   11.10    0.90
   1   3  -4   14.10    0.70
  -1  -3   4   12.90    0.80
   1   3   4   13.40    0.80
   1   3   4   13.10    0.70
   1   3   4   13.60    0.90
  -1  -3   4   13.70    0.80
  -1   3  -4   12.90    0.80
  -1  -3   4   13.90    0.80
  -1  -3   4   12.70    0.90
   1  -3  -4   13.90    0.80
  -1   3   5    0.30    0.30
   1  -3   5    0.00    0.20
  -1   3   5    0.10    0.20
   1   3  -5    0.10    0.20
  -1   3   5    0.40    0.20
   1  -3   5    0.10    0.30
   1  -3   5    0.30    0.20
   1  -3   5    0.00    0.20
  -1  -3  -5    0.40    0.30
  -1  -3   5    0.20    0.30
  -1   3  -5    0.00    0.30
   1   3   5   -0.10    0.20
  -1   3  -5   -0.10    0.20
   1   3   5    0.20    0.20
   1   3   5    0.70    0.30
  -1  -3   5    0.10    0.20
   1  -3  -5    0.10    0.20
  -1  -3   5    0.20    0.20
  -1  -3   5    0.20    0.30
   1  -3   6   17.50    1.00
  -1   3   6   17.20    1.00
   1  -3   6   13.80    1.20
  -1   3   6   14.50    1.00
   1   3  -6   15.10    1.10
   1  -3   6   15.40    1.00
   1   3  -6   15.30    1.00
  -1  -3  -6   14.60    1.10
   1  -3   6   10.70    1.10
  -1   3   6   14.20    1.20
  -1  -3   6   14.40    1.00
   1   3   6   15.40    1.00
  -1  -3   6   13.20    1.20
   1   3   6   14.60    1.10
  -1  -3   6   11.60    1.10
  -1  -3   6   14.30    1.00
   1   3   6   16.00    1.00
   1  -3  -6   16.90    1.00
  -1   3  -6   13.00    1.00
   1  -3   7    0.40    0.50
   1  -3   7   -0.50    0.60
   1  -3   7    0.30    0.40
  -1   3   7    0.10    0.40
  -1  -3  -7    0.50    0.50
  -1   3   7    0.20    0.40
  -1   3   7   -0.10    0.60
   1   3  -7   -0.20    0.50
   1   3  -7    0.10    0.40
   1  -3   7   -0.10    0.50
  -1   3  -7   -0.30    0.40
  -1   3  -7    0.70    0.50
  -1  -3   7    0.10    0.40
   1  -3  -7    0.20    0.40
   1   3   7   -0.20    0.40
  -1  -3   7   -1.20    0.60
   1   3   7    0.60    0.60
  -1  -3   7    0.10    0.50
  -1  -3   7   -0.20    0.50
   1   3   7    0.20    0.40
   1   3  -8    1.50    0.70
  -1  -3  -8    1.10    0.60
   1   3  -8    1.20    0.60
  -1   3   8    2.00    0.70
  -1   3   8    1.90    0.60
   1  -3   8    0.90    0.60
  -1   3   8    0.90    0.80
   1  -3   8    0.40    0.80
   1  -3   8    1.30    0.70
  -1   3  -8    0.90    0.70
   1   3   8    0.90    0.80
   1  -3  -8    1.00    0.50
  -1  -3   8   -0.40    0.80
   1   3   8    2.30    0.70
  -1  -3   8    1.80    0.60
  -1   3  -8    1.50    0.60
   1   3   8    2.00    0.60
  -1  -3   8    1.30    0.70
   1  -3   9   -0.80    0.90
   1  -3   9    1.60    0.90
  -1   3   9    0.20    0.60
   1  -3   9    0.60    0.70
  -1  -3  -9    0.20    0.80
  -1   3   9    0.10    0.80
   1   3  -9    0.20    0.80
   1   3   9    0.40    0.80
   1   3   9    0.50    0.60
  -1  -3   9    0.20    0.90
  -1  -3   9    1.00    0.70
   1  -3  -9    0.30    0.90
  -1   3  -9    0.00    0.80
  -1  -3   9   -2.00    0.90
   1   3   9    0.10    0.90
  -2  -3   0  175.38    9.10
  -2   3   0  179.28    9.10
   2  -3   0  196.18    9.10
   2   3   0  220.58    9.10
  -2  -3  -1   25.70    1.20
  -2  -3  -1   24.60    1.30
   2   3  -1   25.20    1.20
  -2   3   1   23.20    1.20
  -2  -3   1   23.40    1.20
  -2   3  -1   25.80    1.30
   2  -3  -1   24.60    1.20
   2   3   1   24.20    1.20
  -2   3   2 1180.48   57.49
  -2  -3  -2 1260.87   57.49
   2   3  -2 1297.17   56.99
  -2  -3  -2 1303.67   57.09
   2   3  -2 1138.59   57.49
  -2  -3  -2 1158.08   57.69
   2  -3  -2 1231.18   57.59
   2  -3  -2 1213.88   57.49
  -2  -3   2 1225.98   57.59
   2   3   2 1239.68   57.79
  -2   3  -2 1228.48   57.19
  -2   3  -2 1195.78   57.59
  -2  -3  -3    6.50    0.50
  -2  -3  -3    7.00    0.50
   2  -3   3    8.20    0.70
  -2  -3  -3    6.40    0.60
   2   3  -3    6.80    0.40
   2   3  -3    6.40    0.60
   2  -3  -3    7.00    0.50
   2  -3  -3    6.50    0.50
   2  -3  -3    6.70    0.70
   2   3   3    6.80    0.60
  -2  -3   3    6.90    0.60
  -2   3  -3    6.50    0.40
  -2   3  -3    6.20    0.60
  -2   3   4   73.69    3.60
   2  -3   4   78.09    3.60
  -2  -3  -4   76.59    3.60
   2   3  -4   73.09    3.50
   2  -3   4   69.79    3.60
  -2   3   4   73.59    3.50
   2  -3   4   76.69    3.60
   2  -3   4   65.59    3.70
   2   3   4   76.49    3.50
   2  -3  -4   80.29    3.60
  -2  -3   4   72.49    3.60
  -2  -3   4   68.79    3.60
   2   3   4   76.59    3.50
  -2   3  -4   72.19    3.60
   2   3   4   69.29    3.60
  -2  -3   4   77.49    3.50
  -2   3  -4   72.29    3.50
  -2  -3   4   66.09    3.60
   2   3  -5   21.50    1.20
  -2  -3  -5   23.80    1.30
  -2   3   5   25.70    1.40
   2  -3   5   17.00    1.30
   2  -3   5   21.80    1.20
   2  -3   5   19.30    1.30
   2  -3   5   21.70    1.20
  -2   3   5   22.40    1.20
  -2   3   5   21.80    1.20
  -2  -3   5   21.60    1.20
  -2   3  -5   20.70    1.20
  -2  -3   5   19.10    1.30
   2   3   5   21.50    1.30
   2  -3  -5   22.50    1.20
  -2  -3   5   20.70    1.30
  -2   3  -5   21.30    1.30
  -2  -3   5   21.40    1.20
   2   3   5   21.70    1.20
   2   3   5   21.00    1.20
   2  -3   6  241.88   11.30
  -2   3   6  235.38   11.20
   2   3  -6  258.57   11.20
   2  -3   6  237.78   11.30
  -2  -3  -6  237.98   11.30
   2  -3   6  217.38   11.30
   2  -3   6  211.08   11.30
  -2   3   6  238.78   11.30
  -2   3   6  254.37   11.50
  -2  -3   6  239.08   11.20
   2   3   6  236.88   11.20
  -2   3  -6  230.78   11.30
   2   3   6  236.68   11.20
  -2   3  -6  234.88   11.40
  -2  -3   6  228.28   11.40
   2  -3  -6  242.18   11.20
   2   3   6  238.58   11.40
  -2  -3   6  246.08   11.30
   2  -3   7    0.10    0.60
  -2  -3  -7    0.40    0.50
   2  -3   7    0.40    0.50
   2   3  -7   -0.20    0.50
  -2   3   7    0.30    0.40
   2  -3   7    0.10    0.40
  -2   3   7    0.80    0.50
  -2   3   7    0.20    0.60
   2  -3   7    0.20    0.50
   2   3  -7    0.10    0.40
  -2  -3   7    0.20    0.50
  -2   3  -7    0.70    0.50
   2   3   7    1.80    0.50
   2   3   7   -0.10    0.50
   2  -3  -7    0.60    0.40
  -2  -3   7   -0.10    0.50
  -2  -3   7    0.20    0.40
  -2  -3   7   -1.30    0.60
   2   3   7    0.50    0.40
  -2   3  -7    0.00    0.40
   2  -3   8   12.90    1.40
   2  -3   8   13.30    1.40
   2  -3   8   13.50    1.30
  -2   3   8   16.50    1.30
  -2   3   8   13.10    1.10
  -2   3   8   12.50    1.60
   2   3  -8   12.00    1.20
   2   3  -8   12.80    1.30
  -2  -3  -8   17.10    1.30
  -2   3  -8   15.90    1.30
  -2  -3   8   10.50    1.40
  -2   3  -8   16.00    1.40
   2   3   8   15.00    1.60
   2   3   8   14.00    1.20
  -2  -3   8   11.90    1.20
  -2  -3   8   12.40    1.40
   2   3   8   14.90    1.20
   2  -3  -8   13.20    1.20
  -2   3   9    6.50    1.10
   2  -3   9    5.90    1.00
  -2   3   9    6.60    0.90
   2   3  -9    4.80    1.00
   2  -3   9    6.20    1.10
  -2  -3  -9    6.00    1.10
   2  -3   9    5.70    1.20
  -2  -3   9    6.10    1.20
   2   3   9    5.40    0.90
   2   3   9    6.30    1.00
  -2  -3   9    6.20    1.00
  -2  -3   9    2.80    1.20
   2  -3  -9    5.80    1.20
   2   3   9    6.90    1.20
  -2   3  -9    7.30    1.10
  -3   3   0   10.10    0.60
   3  -3   0   10.50    0.60
  -3  -3  -1    2.60    0.20
  -3   3   1    2.60    0.20
   3   3  -1    2.70    0.20
  -3  -3  -1    2.20    0.20
  -3  -3   1    2.50    0.20
  -3   3  -1    2.60    0.30
   3   3   1    2.50    0.30
   3  -3  -1    2.50    0.20
  -3   3   2  201.48    9.60
   3   3  -2  227.98    9.50
  -3  -3  -2  211.48    9.60
  -3  -3  -2  189.18    9.70
   3   3  -2  183.68    9.60
  -3  -3  -2  204.88    9.60
   3   3   2  209.48    9.70
   3  -3  -2  197.18    9.80
  -3   3  -2  200.18    9.70
  -3   3  -2  219.48    9.60
  -3  -3   2  199.88    9.70
  -3  -3  -3    2.80    0.30
  -3  -3  -3    2.30    0.40
  -3  -3  -3    3.10    0.30
   3   3  -3    2.90    0.20
   3   3  -3    2.50    0.40
  -3   3   3    3.00    0.30
   3   3  -3    2.90    0.30
   3  -3  -3    2.60    0.30
  -3  -3   3    2.70    0.50
   3  -3  -3    3.00    0.30
   3   3   3    2.90    0.40
  -3   3  -3    2.40    0.30
   3  -3  -3    2.90    0.50
   3  -3   4    4.10    0.40
   3   3  -4    4.70    0.30
  -3  -3  -4    3.70    0.40
   3  -3   4    3.90    0.50
   3  -3   4    4.20    0.40
  -3   3   4    4.40    0.40
   3  -3   4    3.50    0.40
  -3   3   4    4.50    0.40
  -3  -3   4    4.30    0.40
  -3   3  -4    3.60    0.40
   3   3   4    4.00    0.30
   3   3   4    3.50    0.40
   3   3   4    4.30    0.40
  -3  -3   4    4.50    0.40
  -3   3  -4    3.70    0.40
  -3  -3   4    4.70    0.50
  -3  -3   4    4.80    0.50
   3  -3  -4    5.00    0.40
   3  -3   5    8.80    0.70
  -3   3   5   10.30    0.60
   3  -3   5    9.90    0.70
  -3   3   5   12.90    0.90
  -3  -3  -5    9.00    0.80
  -3   3   5    9.80    0.70
   3  -3   5    7.20    0.80
   3  -3   5    7.10    0.70
   3   3  -5   10.30    0.60
  -3  -3   5    9.80    0.70
   3  -3  -5   10.30    0.70
   3   3   5    9.00    0.60
   3   3   5    8.90    0.60
  -3   3  -5    8.40    0.70
  -3   3  -5    9.10    0.70
  -3  -3   5   10.50    0.70
   3   3   5    7.80    0.70
   3  -3   6   37.90    2.20
   3  -3   6   37.40    2.20
  -3   3   6   39.50    2.10
   3  -3   6   40.70    2.20
  -3  -3  -6   40.80    2.20
  -3   3   6   45.50    2.40
  -3   3   6   39.60    2.10
   3  -3   6   40.10    2.20
   3   3  -6   40.10    2.10
  -3  -3   6   39.00    2.40
  -3   3  -6   44.70    2.20
   3   3   6   38.70    2.20
   3   3   6   40.10    2.10
   3   3   6   41.20    2.10
  -3  -3   6   38.90    2.10
   3  -3  -6   38.50    2.10
  -3  -3   6   40.90    2.20
  -3   3  -6   40.80    2.20
   3  -3   7    5.00    0.80
  -3   3   7    4.00    0.80
   3  -3   7    4.60    0.70
  -3  -3  -7    5.10    0.70
   3  -3   7    3.70    0.70
   3   3  -7    5.90    0.80
   3  -3   7    4.80    0.70
  -3   3   7    4.80    0.70
  -3   3   7    5.10    0.60
   3   3  -7    4.40    0.60
   3   3   7    4.70    0.80
  -3   3  -7    4.10    0.60
   3   3   7    5.10    0.70
  -3   3  -7    5.00    0.80
  -3  -3   7    4.20    0.60
  -3  -3   7    4.00    0.70
  -3  -3   7    3.40    0.70
   3  -3  -7    4.50    0.60
  -3  -3   7    3.50    0.80
   3   3   7    4.90    0.60
   3  -3   8    0.80    0.60
  -3   3   8    1.10    0.70
   3   3  -8    0.90    0.70
   3   3  -8    0.60    0.50
  -3  -3  -8    0.30    0.60
  -3   3   8    0.70    0.50
  -3  -3  -8    0.80    0.80
   3  -3   8   -0.30    0.80
   3  -3   8    0.10    0.70
  -3  -3   8    0.20    0.80
   3  -3  -8    0.90    0.50
   3   3   8    0.50    0.50
   3   3   8    1.40    0.60
  -3   3  -8    0.60    0.70
   3   3   8    0.20    0.70
  -3  -3   8    1.10    0.60
  -3   3  -8    0.40    0.60
  -3  -3   8   -1.50    0.80
   3  -3   9    6.60    1.00
  -3   3   9    6.60    0.90
   3  -3   9    7.00    1.20
  -3   3   9    7.00    1.10
  -3  -3  -9    4.80    1.10
   3  -3   9    5.60    1.10
   3   3  -9    5.40    1.10
  -3  -3   9    6.40    1.20
   3   3   9    7.50    1.10
   3  -3  -9    6.60    1.10
  -3  -3   9    2.80    1.20
  -3   3  -9    6.00    1.10
   3   3   9    5.40    0.90
  -3  -3   9    7.60    1.00
   3   3   9    7.50    1.30
   4  -3   0    1.70    0.20
  -4   3   0    1.40    0.20
  -4   3   1    3.30    0.30
   4   3  -1    3.50    0.20
  -4  -3  -1    3.40    0.20
   4   3  -1    3.40    0.20
   4   3   1    3.30    0.30
  -4  -3   1    3.50    0.30
  -4   3  -1    3.90    0.40
   4  -3  -1    3.70    0.30
   4   3  -2    5.60    0.40
  -4   3   2    5.40    0.40
  -4  -3  -2    5.70    0.40
   4   3  -2    5.50    0.40
  -4  -3  -2    6.10    0.50
   4   3  -2    6.30    0.30
  -4  -3  -2    5.90    0.50
   4  -3  -2    5.40    0.40
   4   3   2    5.70    0.50
   4  -3  -2    5.40    0.60
  -4   3  -2    5.30    0.50
  -4  -3   2    5.40    0.50
  -4  -3  -3   38.50    1.90
   4   3  -3   37.90    1.90
  -4   3   3   36.00    1.90
   4   3  -3   32.80    2.00
   4   3  -3   40.00    1.80
  -4  -3  -3   38.50    1.90
  -4  -3  -3   34.60    2.10
  -4   3  -3   38.00    1.90
   4   3   3   40.30    2.10
  -4  -3   3   39.30    2.10
   4  -3  -3   36.10    2.20
  -4   3  -3   35.80    2.00
   4  -3   4   -0.10    0.30
  -4  -3  -4    0.80    0.20
   4  -3   4    0.70    0.20
  -4   3   4    1.20    0.20
   4  -3   4    0.90    0.20
  -4   3   4    0.20    0.20
   4   3  -4    0.40    0.10
  -4  -3   4    0.50    0.20
  -4   3  -4    0.90    0.20
  -4   3  -4    0.20    0.20
  -4  -3   4    0.30    0.30
  -4  -3   4    0.10    0.20
   4   3   4    0.30    0.20
   4   3   4    0.50    0.20
  -4   3   5    4.90    0.50
   4  -3   5    5.80    0.50
  -4  -3  -5    4.50    0.50
   4  -3   5    5.30    0.50
   4  -3   5    4.10    0.50
   4   3  -5    6.50    0.40
  -4   3   5    5.00    0.50
  -4   3   5    7.50    0.80
   4  -3   5    5.70    0.60
  -4  -3   5    6.10    0.70
   4  -3  -5    5.20    0.50
   4   3   5    4.00    0.40
  -4  -3   5    5.80    0.60
  -4   3  -5    6.20    0.60
  -4  -3   5    4.10    0.50
   4   3   5    5.60    0.50
  -4   3  -5    4.60    0.50
   4   3   5    4.30    0.50
  -4  -3   5    4.50    0.50
   4   3  -6    3.10    0.40
   4  -3   6    1.90    0.50
  -4  -3  -6    3.50    0.60
  -4   3   6    2.80    0.40
   4  -3   6    2.20    0.50
   4  -3   6    3.40    0.50
   4  -3   6    2.50    0.50
  -4   3   6    2.70    0.50
  -4   3   6    3.50    0.70
  -4  -3   6    2.60    0.50
  -4   3  -6    2.30    0.50
   4   3   6    2.90    0.40
   4   3   6    2.60    0.40
   4  -3  -6    3.50    0.40
  -4   3  -6    2.90    0.50
  -4  -3   6    2.60    0.60
   4   3   6    2.00    0.50
  -4  -3   6    2.30    0.50
  -4  -3   6    4.10    0.50
   4   3  -7   28.20    1.60
  -4   3   7   28.30    1.70
   4  -3   7   28.60    1.80
   4  -3   7   33.60    1.80
  -4  -3  -7   27.70    1.80
   4   3  -7   28.30    1.80
   4  -3   7   26.30    1.80
  -4   3   7   27.70    1.70
   4  -3   7   28.30    1.90
  -4  -3   7   27.50    2.10
   4   3   7   27.50    1.60
  -4   3  -7   29.60    1.90
  -4   3  -7   26.40    1.70
   4  -3  -7   27.90    1.60
  -4  -3   7   26.60    1.80
   4   3   7   29.30    1.70
   4   3   7   32.10    1.90
  -4  -3   7   26.80    1.70
  -4   3   8    0.00    0.60
  -4  -3  -8    0.90    0.70
  -4   3   8    0.30    0.50
   4  -3   8   -0.30    0.70
  -4  -3  -8   -1.00    0.60
   4  -3   8   -0.30    0.70
   4  -3   8    0.30    0.60
   4   3  -8    0.20    0.50
   4   3  -8    0.90    0.70
  -4  -3   8   -0.50    0.70
  -4  -3   8   -2.00    0.80
  -4   3  -8   -0.20    0.60
   4   3   8    0.40    0.60
   4   3   8    0.00    0.70
   4  -3  -8   -0.10    0.50
  -4   3  -8    2.00    0.80
  -4  -3   8    1.20    0.60
   4   3   8    0.70    0.50
  -4  -3  -9    6.60    1.10
   4  -3   9    7.30    1.10
   4   3  -9    5.50    1.10
   4  -3   9    7.70    1.20
   4  -3   9    8.00    1.30
  -4   3   9    8.40    1.20
  -4   3   9    7.90    1.00
   4   3   9    8.80    1.30
  -4  -3   9   10.30    1.40
  -4  -3   9    3.70    1.30
  -4  -3   9    7.90    1.00
   4   3   9    7.00    1.00
   4   3   9    8.10    1.10
  -4   3  -9    6.20    1.10
  -5   3   0   13.40    0.80
   5  -3   0   15.80    0.80
   5  -3   0   14.50    0.80
  -5   3   1    0.30    0.10
   5   3  -1    0.30    0.10
   5  -3   1    0.80    0.30
  -5  -3  -1    0.50    0.10
   5   3  -1    0.70    0.10
   5   3  -1    0.30    0.10
  -5  -3  -1    0.40    0.10
  -5   3  -1    0.60    0.20
   5  -3  -1    0.50    0.10
   5   3   1    0.30    0.10
   5  -3  -1    0.40    0.10
  -5   3   2    3.50    0.30
   5   3  -2    3.30    0.30
  -5  -3  -2    3.30    0.30
   5   3  -2    3.20    0.30
  -5  -3  -2    2.90    0.30
   5  -3  -2    3.20    0.30
   5  -3  -2    3.40    0.50
   5   3   2    3.60    0.40
  -5  -3   2    3.60    0.40
  -5   3  -2    3.50    0.40
  -5  -3  -3    0.30    0.20
  -5  -3  -3    0.60    0.20
   5   3  -3    0.10    0.20
  -5   3   3    0.30    0.20
  -5  -3  -3    0.20    0.20
   5   3  -3    0.00    0.20
  -5   3  -3    0.40    0.20
   5   3   3    0.30    0.20
  -5   3  -3    0.20    0.20
   5  -3  -3    0.30    0.30
  -5  -3   3    0.10    0.30
   5   3  -4    4.80    0.30
   5  -3   4    4.40    0.50
  -5   3   4    4.90    0.40
   5  -3   4    5.00    0.50
  -5  -3  -4    4.50    0.50
  -5   3   4    4.10    0.40
   5  -3   4    3.90    0.40
   5  -3   4    4.20    0.40
  -5   3  -4    4.40    0.50
  -5  -3   4    5.20    0.40
  -5  -3   4    4.80    0.40
   5   3   4    4.10    0.40
   5   3   4    4.00    0.40
  -5  -3   4    4.40    0.50
  -5  -3   4    4.90    0.60
   5   3   4    5.20    0.40
  -5   3  -4    4.20    0.50
  -5   3   5    1.00    0.30
   5   3  -5    0.70    0.20
   5  -3   5    0.50    0.40
  -5   3   5    0.80    0.30
  -5   3   5    2.00    0.50
   5  -3   5    0.40    0.30
   5  -3   5    0.40    0.30
  -5  -3  -5    0.80    0.40
   5  -3   5    0.90    0.30
  -5  -3   5    0.50    0.20
  -5   3  -5    0.40    0.30
  -5   3  -5    0.40    0.30
   5   3   5    0.90    0.30
   5   3   5    1.00    0.30
  -5  -3   5    1.40    0.40
   5   3   5    0.70    0.20
   5  -3  -5   -0.10    0.30
  -5  -3   5    1.40    0.40
  -5  -3   5    0.70    0.30
   5  -3   6   -0.40    0.40
   5  -3   6   -0.10    0.40
   5   3  -6    0.40    0.20
  -5  -3  -6   -0.30    0.40
  -5   3   6    0.20    0.40
  -5   3   6    0.30    0.30
   5  -3   6    0.00    0.40
   5  -3   6    0.00    0.40
  -5   3   6    1.10    0.90
   5   3   6    0.00    0.40
   5  -3  -6    0.50    0.30
   5   3   6    0.20    0.30
   5   3   6    0.60    0.30
  -5   3  -6    0.10    0.40
  -5  -3   6    0.00    0.40
  -5  -3   6    0.40    0.40
  -5   3  -6    0.30    0.40
  -5  -3   6    0.20    0.30
  -5  -3   6    0.30    0.50
   5  -3   7    0.10    0.50
   5   3  -7    0.70    0.60
  -5   3   7    0.70    0.50
   5   3  -7    0.30    0.40
  -5  -3  -7    0.10    0.50
   5  -3   7    0.50    0.60
   5  -3   7    0.10    0.60
   5  -3   7    0.30    0.60
  -5   3   7    0.20    0.40
   5   3   7    0.70    0.50
  -5   3  -7    0.90    0.60
   5   3   7    0.80    0.50
  -5  -3   7    0.40    0.60
  -5   3  -7    0.50    0.50
   5  -3  -7    0.60    0.40
  -5  -3   7   -0.10    0.70
  -5  -3   7    0.80    0.40
   5   3   7    0.40    0.40
   5  -3   8   -0.20    0.70
   5   3  -8    0.00    0.50
  -5  -3  -8    0.80    0.70
   5  -3   8    0.30    0.70
   5  -3   8    0.30    0.70
  -5   3   8    0.60    0.50
  -5   3   8    2.60    0.80
   5   3  -8    1.30    0.70
  -5  -3  -8    0.00    0.70
  -5  -3   8    0.10    0.80
  -5   3  -8    0.90    0.70
  -5  -3   8    1.20    0.60
   5   3   8    1.50    0.70
   5   3   8    0.70    0.70
  -5   3  -8   -0.90    0.60
  -5  -3   8   -0.50    0.80
   5  -3  -8    0.40    0.40
   5   3   8    0.30    0.50
   5  -3   9    3.50    0.90
   5  -3   9    2.00    0.90
   5   3  -9    1.40    0.80
   5  -3   9    1.10    0.80
  -5  -3  -9    0.70    0.80
  -5   3   9    1.80    0.90
  -5   3   9    1.20    0.70
  -5   3  -9    1.50    0.90
  -5  -3   9    1.40    0.70
   5   3   9    1.80    0.80
  -5  -3   9   -0.70    1.00
  -5  -3   9    2.50    1.00
   5   3   9    2.40    1.00
   5   3   9    2.00    0.80
   6  -3   0  550.64   27.60
   6  -3   0  630.74   27.50
  -6   3   0  531.15   27.60
   6   3   0  646.44   27.50
  -6  -3  -1  903.61   40.70
  -6   3   1  842.12   40.40
   6  -3   1  874.61   40.30
   6   3  -1  829.92   40.20
  -6  -3  -1  872.61   40.40
   6  -3  -1  824.02   40.50
  -6   3  -1  816.52   40.40
   6   3   1  900.41   40.40
   6  -3  -1  889.51   40.20
   6   3   1  873.81   40.50
   6   3  -2    0.50    0.10
   6   3  -2    1.10    0.10
   6  -3   2    0.90    0.30
  -6  -3  -2    0.80    0.20
  -6  -3  -2    0.50    0.20
   6   3   2    0.70    0.20
   6  -3  -2    1.60    0.40
   6  -3  -2    0.80    0.20
  -6   3  -2    0.40    0.20
  -6  -3  -3  688.63   33.60
  -6  -3  -3  658.83   33.40
   6   3  -3  773.72   33.50
   6  -3   3  680.63   33.50
  -6   3   3  742.13   33.50
   6   3  -3  662.93   33.50
  -6   3  -3  684.43   33.60
  -6   3  -3  762.22   33.40
   6   3   3  680.03   33.40
   6  -3  -3  734.53   33.80
   6   3   3  800.92   33.60
  -6   3   4  243.88   11.20
   6   3  -4  250.07   11.10
   6  -3   4  221.88   11.20
   6  -3   4  247.98   11.20
   6  -3   4  218.58   11.30
   6  -3   4  252.97   11.30
  -6  -3  -4  233.98   11.30
  -6   3   4  254.97   11.20
  -6  -3   4  221.88   11.30
  -6   3  -4  228.78   11.20
   6   3   4  222.58   11.30
  -6   3  -4  229.48   11.30
  -6  -3   4  252.37   11.20
   6   3   4  218.08   11.20
   6   3   4  250.87   11.20
   6   3   4  239.98   11.20
  -6  -3   4  252.77   11.20
  -6  -3   4  238.68   11.30
  -6  -3  -5  161.18    7.70
   6  -3   5  156.18    7.60
  -6   3   5  161.28    7.50
   6  -3   5  157.28    7.60
   6   3  -5  161.98    7.50
  -6   3   5  168.78    7.60
   6  -3   5  155.68    7.60
   6  -3   5  149.39    7.70
   6   3   5  152.28    7.50
  -6   3  -5  155.68    7.60
  -6  -3   5  157.88    7.70
  -6  -3   5  152.68    7.70
   6   3   5  150.18    7.60
  -6  -3   5  163.58    7.50
   6   3   5  161.48    7.50
  -6  -3   5  161.38    7.60
   6  -3  -5  177.98    7.50
  -6   3  -5  146.89    7.60
   6   3   5  155.28    7.70
   6  -3   6    0.60    0.40
   6  -3   6    1.10    0.50
   6  -3   6    0.70    0.40
  -6  -3  -6    0.50    0.40
   6   3  -6    1.20    0.30
  -6   3   6    1.20    0.40
  -6   3   6    1.00    0.30
   6  -3   6    1.00    0.40
  -6  -3   6    1.00    0.40
  -6   3  -6    0.60    0.40
  -6   3  -6    0.80    0.40
   6   3   6    0.80    0.30
   6   3   6    1.90    0.50
  -6  -3   6    1.40    0.40
  -6  -3   6    2.00    0.60
  -6  -3   6    1.00    0.40
   6   3   6    1.30    0.40
  -6  -3  -7  244.58   11.60
   6  -3   7  227.38   11.60
   6  -3   7  244.98   11.60
   6  -3   7  244.98   11.60
   6   3  -7  244.88   11.60
  -6   3   7  234.18   11.50
   6  -3   7  238.88   11.50
  -6   3   7  236.48   11.40
  -6  -3  -7  235.98   11.60
   6   3  -7  235.38   11.40
  -6  -3   7  241.08   11.60
  -6   3  -7  241.08   11.60
   6  -3  -7  245.48   11.40
  -6  -3   7  240.48   11.50
   6   3   7  251.67   11.60
  -6   3  -7  233.78   11.60
   6   3   7  234.98   11.40
  -6  -3   7  249.58   11.90
   6   3   7  238.18   11.50
   6   3  -8   53.49    3.10
   6  -3   8   61.69    3.30
   6  -3   8   54.99    3.10
   6   3  -8   52.89    2.80
   6  -3   8   55.79    3.10
  -6   3   8   53.29    3.10
  -6   3   8   51.99    2.90
  -6  -3  -8   50.69    3.10
  -6  -3  -8   50.89    3.10
   6  -3   8   50.69    3.10
   6  -3  -8   52.89    2.80
  -6   3  -8   55.29    3.10
  -6  -3   8   50.59    3.20
   6   3   8   65.29    3.20
   6   3   8   55.69    3.00
  -6  -3   8   52.79    3.00
  -6   3  -8   53.99    3.10
   6   3   8   52.49    3.00
  -6  -3   8   52.69    3.40
   6   3  -9   14.40    1.50
  -6   3   9   16.70    1.70
   6  -3   9   19.20    1.60
   6  -3   9   17.00    1.80
  -6  -3  -9   13.60    1.50
   6  -3   9   15.50    1.60
  -6   3   9   14.90    1.40
   6   3   9   16.00    1.50
  -6  -3   9   15.40    1.50
  -6  -3   9   14.40    1.80
   6   3   9   20.20    1.90
  -6   3  -9   15.90    1.60
  -6  -3   9   18.90    1.90
   6   3   9   18.90    1.50
   7  -3   0    3.20    0.40
   7  -3   0    3.80    0.30
   7   3   0    3.40    0.30
  -7   3   0    3.20    0.40
  -7  -3  -1   58.39    2.80
  -7   3   1   56.29    2.80
   7   3  -1   57.69    2.70
   7  -3   1   58.49    2.80
   7   3   1   58.29    2.80
   7   3   1   57.39    2.80
   7  -3  -1   54.19    2.80
   7  -3  -1   60.99    2.70
  -7   3  -1   51.09    2.90
   7  -3   2   36.50    1.90
  -7  -3  -2   33.30    1.80
  -7   3   2   34.00    1.80
  -7  -3  -2   34.30    1.70
   7   3  -2   35.00    1.70
   7   3  -2   36.10    1.70
   7   3  -2   33.90    1.70
   7   3   2   35.50    1.80
   7  -3  -2   33.00    2.00
   7   3   2   35.00    1.80
   7  -3  -2   34.30    1.80
  -7   3  -2   29.30    1.80
   7  -3   3   50.29    2.60
  -7  -3  -3   54.19    2.60
   7  -3   3   51.29    2.50
   7   3  -3   53.89    2.60
   7   3  -3   50.79    2.70
  -7  -3  -3   54.49    2.60
  -7  -3  -3   50.69    2.80
  -7   3   3   52.19    2.70
  -7   3  -3   47.00    2.70
  -7   3  -3   54.59    2.60
  -7  -3   3   50.49    2.60
   7  -3  -3   51.59    2.90
   7   3   3   49.99    2.50
  -7  -3   3   53.79    2.70
   7   3   3   57.69    2.80
   7  -3   4    2.70    0.40
   7  -3   4    1.50    0.30
  -7   3   4    1.70    0.30
   7  -3   4    1.40    0.30
  -7  -3  -4    1.40    0.30
  -7   3   4    1.90    0.30
   7  -3   4    1.40    0.40
   7   3   4    1.60    0.30
   7   3   4    1.60    0.30
  -7   3  -4    2.10    0.30
   7   3   4    1.40    0.40
   7   3   4    1.80    0.30
  -7  -3   4    1.70    0.30
  -7  -3   4    1.80    0.30
  -7   3  -4    1.20    0.30
  -7  -3   4    1.70    0.30
  -7  -3   4    1.80    0.40
   7  -3   5    9.80    0.80
   7  -3   5   10.20    0.80
   7  -3   5   10.00    0.80
  -7  -3  -5   10.10    0.90
   7   3  -5   12.90    0.60
  -7   3   5   12.80    0.80
  -7   3   5   11.40    0.70
   7  -3   5    8.70    0.90
   7   3   5   10.10    0.70
   7   3   5   10.20    0.70
  -7  -3   5   11.80    1.00
   7   3   5    9.30    0.80
  -7   3  -5    9.60    0.80
  -7  -3   5   11.70    0.80
  -7  -3   5   12.10    0.70
  -7  -3   5   10.70    0.80
   7   3   5   10.10    0.90
  -7   3  -5    9.50    0.80
  -7  -3  -6    8.70    1.00
   7  -3   6    8.00    0.90
  -7   3   6    8.30    0.80
   7  -3   6    7.90    0.80
  -7  -3  -6    8.90    0.90
   7  -3   6    8.50    1.00
  -7   3   6    9.00    0.70
   7   3  -6    9.70    0.60
   7  -3   6    8.20    0.90
   7  -3  -6   10.80    0.70
   7   3   6    8.50    0.90
  -7   3  -6    8.00    0.90
   7   3   6    8.70    0.80
  -7  -3   6    9.70    0.90
  -7  -3   6    8.10    0.90
  -7  -3   6    7.60    1.00
   7   3   6    8.50    0.70
  -7   3  -6    8.60    0.90
  -7  -3   6    9.60    0.80
   7   3  -7   16.90    1.10
   7  -3   7   17.50    1.40
  -7   3   7   18.00    1.40
   7  -3   7   17.70    1.40
  -7  -3  -7   16.50    1.40
   7  -3   7   16.30    1.40
  -7   3   7   16.80    1.20
   7  -3   7   17.60    1.50
   7   3  -7   19.80    1.40
  -7  -3  -7   16.50    1.40
  -7  -3   7   18.50    1.20
  -7  -3   7   19.00    1.80
  -7   3  -7   18.60    1.50
   7   3   7   20.80    1.50
   7  -3  -7   19.80    1.10
   7   3   7   18.10    1.20
   7   3   7   18.30    1.30
  -7   3  -7   17.40    1.40
  -7  -3   7   18.00    1.50
  -7   3   8    0.50    0.70
   7  -3   8    0.40    0.70
   7  -3   8    0.50    0.80
  -7  -3  -8   -0.10    0.60
   7  -3   8    0.20    0.70
  -7   3   8    0.60    0.50
   7   3  -8    0.60    0.70
   7  -3   8    1.30    0.80
  -7  -3   8    0.90    0.80
   7   3   8    0.40    0.60
   7   3   8    0.70    0.60
   7   3   8    0.70    0.70
  -7  -3   8    0.40    0.60
  -7   3  -8   -0.30    0.70
   7  -3  -8    0.00    0.40
  -7  -3   8    0.60    0.90
  -7  -3  -9    0.00    0.80
  -7   3   9    2.00    0.90
   7  -3   9    0.80    1.00
   7   3  -9    0.80    0.80
  -7   3   9    1.20    0.70
  -7   3  -9    0.50    0.80
   7   3   9    2.30    0.80
  -7  -3   9    2.20    0.80
   7   3   9    1.10    1.00
  -7  -3   9   -1.30    1.00
  -7  -3   9    3.50    1.10
   8   3   0   14.00    0.80
   8  -3   0   13.40    0.90
  -8   3   0   15.10    0.90
   8  -3   0   14.30    0.80
  -8   3   1   41.70    2.10
   8   3  -1   43.10    2.10
   8  -3   1   43.40    2.20
   8   3   1   42.70    2.10
   8  -3  -1   39.40    2.20
  -8   3  -1   41.20    2.30
   8  -3  -1   43.30    2.00
   8   3  -2 2435.16  113.09
  -8  -3  -2 2410.86  113.19
   8   3  -2 2263.77  113.09
  -8  -3  -2 2332.37  113.39
  -8   3   2 2416.26  113.39
   8  -3   2 2495.25  112.79
   8   3  -2 2492.65  112.79
   8  -3  -2 2421.56  113.19
   8   3   2 2518.65  112.99
  -8   3  -2 2113.09  113.39
   8  -3  -2 2483.85  113.39
   8  -3  -2 2558.34  112.79
   8   3   2 2522.15  113.49
  -8   3   3   34.80    1.90
   8  -3   3   37.30    1.70
   8  -3   3   32.00    1.80
   8   3  -3   32.20    2.00
   8   3   3   32.80    1.70
  -8  -3   3   33.40    1.80
   8  -3  -3   33.80    2.10
   8   3   3   37.90    2.00
  -8  -3   3   34.90    1.90
   8   3   3   32.20    1.80
   8  -3   4    4.30    0.50
  -8   3   4    3.90    0.40
  -8   3   4    3.40    0.40
   8  -3   4    3.60    0.40
   8   3   4    3.30    0.40
  -8   3  -4    4.30    0.50
  -8  -3   4    3.30    0.40
  -8  -3   4    3.60    0.40
  -8  -3   4    4.80    0.60
   8   3   4    4.40    0.50
  -8   3   5   10.60    0.70
  -8  -3  -5   10.80    0.80
   8  -3   5    7.70    0.90
   8  -3   5    8.00    0.70
  -8   3   5    9.80    0.70
   8  -3   5    7.80    0.80
   8   3   5    8.80    0.70
  -8  -3   5    8.90    0.90
  -8  -3   5    8.70    0.80
   8   3   5    7.90    0.90
   8   3   5   10.10    0.70
  -8  -3   5    8.20    0.80
  -8  -3   5    8.40    0.60
  -8   3  -5    7.60    0.80
   8  -3   6  699.93   32.40
  -8   3   6  689.43   32.30
  -8   3   6  699.03   32.20
   8  -3   6  672.03   32.40
   8   3  -6  664.63   32.10
  -8  -3  -6  731.83   32.40
   8  -3   6  680.93   32.30
  -8  -3   6  699.33   32.40
  -8  -3   6  688.43   32.50
  -8   3  -6  663.13   32.40
   8   3   6  692.23   32.30
  -8  -3   6  702.33   32.30
   8   3   6  735.23   32.30
  -8  -3   6  622.14   32.30
  -8   3   7   12.80    1.20
   8   3  -7   12.00    1.20
   8  -3   7   11.80    1.20
  -8   3   7   11.90    1.00
   8  -3   7   13.70    1.40
   8  -3   7   12.10    1.20
  -8  -3  -7   11.70    1.20
  -8  -3   7   11.80    1.00
   8   3   7   13.40    1.30
   8  -3  -7   14.30    0.90
   8   3   7   12.70    1.10
  -8  -3   7   13.50    1.30
  -8  -3   7   14.00    1.60
  -8   3  -7   12.80    1.30
   8  -3   8    2.90    0.80
   8  -3   8    2.00    0.90
  -8  -3  -8    2.40    0.80
   8   3  -8    2.50    0.80
  -8   3   8    2.60    0.80
  -8   3   8    3.10    0.70
   8   3   8    3.40    0.80
  -8  -3   8    1.80    0.60
   8   3   8    2.30    0.80
  -8  -3   8    2.50    1.10
  -8   3  -8    1.80    0.80
  -8  -3   8    3.30    1.00
  -8   3   9    2.10    0.70
   8   3  -9    0.60    1.10
   8   3  -9    1.50    0.80
  -8   3   9    2.10    0.90
   8  -3   9    1.30    0.90
  -8  -3   9    2.30    0.80
   8   3   9    1.50    1.00
  -8   3  -9    1.20    0.90
  -8  -3   9    4.90    1.20
  -9   3   0   68.19    3.70
   9   3   0   75.19    3.50
   9  -3   0   77.89    3.70
   9  -3   0   72.69    3.60
  -9   3   1   79.69    4.00
   9   3  -1   87.99    3.90
   9  -3   1   80.89    4.00
   9   3   1   79.59    3.90
   9  -3  -1   83.79    4.00
  -9   3  -1   71.29    4.10
   9  -3  -1   83.79    3.90
   9  -3   2  855.11   42.20
   9   3  -2  957.40   42.10
  -9   3   2  912.71   42.20
   9  -3   2  909.91   42.30
   9   3   2  902.01   42.20
   9   3   2  848.42   42.10
  -9   3  -2  858.21   42.30
  -9  -3   2  906.11   42.20
  -9  -3   2  891.31   42.50
   9   3   2  906.41   42.20
   9  -3  -2  940.51   42.30
   9  -3  -2  904.51   42.50
   9  -3  -2  951.80   42.10
   9  -3   3   34.30    2.00
   9   3  -3   40.80    1.90
   9  -3   3   36.10    1.90
  -9   3   3   41.50    1.90
   9   3   3   37.70    1.90
  -9  -3   3   37.60    2.00
  -9  -3   3   40.00    2.10
   9   3   3   37.30    2.00
  -9   3   4   36.00    1.70
   9  -3   4   29.90    1.70
  -9   3   4   33.50    1.70
   9  -3   4   29.20    1.80
  -9  -3   4   31.80    1.70
  -9  -3   4   33.90    1.70
  -9   3  -4   30.20    1.70
   9   3   4   29.40    1.70
   9   3   4   31.60    1.80
  -9  -3   4   31.90    1.90
  -9   3   5   37.20    1.80
   9  -3   5   31.90    1.80
   9  -3   5   30.70    1.90
   9  -3   5   32.10    2.00
  -9   3   5   36.40    1.80
  -9  -3   5   35.10    1.90
  -9  -3   5   33.10    2.00
  -9   3  -5   31.30    1.90
   9   3   5   34.50    2.00
   9   3   5   31.50    1.80
  -9  -3   5   34.50    1.90
  -9   3   6  258.77   12.20
   9  -3   6  257.77   12.20
   9  -3   6  249.28   12.30
   9   3  -6  253.97   12.10
   9  -3   6  266.57   12.30
  -9   3   6  264.57   12.20
   9   3   6  264.57   12.20
  -9  -3   6  258.47   12.30
  -9  -3   6  260.47   12.50
  -9  -3   6  231.08   12.20
  -9   3  -6  253.17   12.30
   9   3  -7    8.40    1.50
   9  -3   7    6.90    1.00
  -9   3   7    7.90    1.00
   9  -3   7    6.10    0.80
   9  -3   7    6.90    0.90
  -9   3   7    7.40    0.80
  -9   3  -7    7.50    1.00
   9   3   7    7.60    0.90
  -9  -3   7    8.60    1.10
  -9  -3   7    8.20    1.20
  -9   3   8   10.00    1.10
   9  -3   8    9.80    1.20
   9  -3   8   12.40    1.30
  -9   3   8   10.70    1.40
   9   3   8   13.10    1.50
  -9   3  -8   10.00    1.30
  -9  -3   8   10.40    1.50
  -9  -3   8   12.10    1.50
   9   3  -9   13.60    1.80
  -9   3   9   16.00    1.70
   9  -3   9   14.80    1.60
  -9   3   9   12.90    1.30
   9  -3  -9   12.20    1.50
  -9   3  -9    8.70    1.30
   9   3   9   15.80    1.70
  10  -3   0   18.80    1.10
  10   3   0   15.00    0.90
  10  -3   0   16.60    0.90
  10   3   0   16.30    0.90
 -10  -3   0   16.20    0.90
 -10   3   0   15.30    1.00
  10   3  -1  682.83   29.60
 -10  -3  -1  628.24   29.60
  10  -3   1  627.14   29.60
 -10   3   1  642.14   29.70
  10  -3   1  646.24   29.70
  10   3  -1  579.94   29.60
  10   3   1  626.24   29.60
  10  -3  -1  694.83   29.70
 -10  -3   1  651.73   29.60
 -10   3  -1  576.34   29.80
  10   3   1  574.24   29.60
  10  -3  -1  660.63   29.60
  10   3   1  645.94   29.60
  10  -3   2    8.20    0.80
 -10   3   2    8.10    0.60
  10  -3   2    7.20    0.50
  10  -3   2    6.70    0.60
  10   3  -2    8.00    0.50
  10  -3  -2    7.50    0.50
 -10  -3   2    8.50    0.60
  10   3   2    8.20    0.60
  10   3   2    7.20    0.60
  10  -3  -2    7.20    0.80
 -10  -3   2    7.80    0.60
  10   3   2    8.10    0.50
 -10   3  -2    7.40    0.70
  10  -3   3  241.88   12.60
  10  -3   3  250.87   12.50
 -10   3   3  292.67   12.60
  10   3  -3  286.67   12.50
  10   3   3  255.17   12.60
 -10  -3   3  263.77   12.50
  10   3   3  255.27   12.50
 -10  -3   3  264.57   12.60
  10  -3  -3  280.37   12.40
  10  -3   4    7.60    0.60
  10  -3   4    7.30    0.80
 -10   3   4    8.50    0.60
 -10   3  -4    7.00    0.70
  10   3   4    8.80    0.80
 -10  -3   4    8.80    0.70
 -10  -3   4    8.40    0.80
  10   3   4    8.10    0.60
 -10   3   5  359.66   16.60
  10  -3   5  356.16   16.70
  10  -3   5  342.07   16.60
 -10  -3   5  347.97   16.80
 -10   3  -5  362.76   16.70
 -10  -3   5  331.87   16.70
 -10  -3   5  345.37   16.80
  10   3   5  356.06   16.60
  10   3   5  370.66   16.80
 -10   3   6    2.30    0.50
  10  -3   6    2.50    0.70
 -10   3   6    2.20    0.50
  10  -3   6    3.00    0.60
 -10  -3   6    2.50    0.80
  10   3   6    2.40    0.60
 -10   3  -6    2.20    0.60
 -10  -3   6    2.90    0.60
 -10  -3   6    2.70    0.60
  10  -3   7   37.00    2.30
 -10   3   7   31.00    1.90
  10  -3   7   31.20    2.00
 -10   3   7   30.40    2.10
 -10  -3   7   32.40    2.40
 -10  -3   7   33.30    2.20
 -10   3  -7   34.60    2.10
  10   3   7   34.70    2.10
  10  -3   8    1.60    0.80
 -10   3   8    1.60    0.60
  10  -3   8    2.00    0.90
 -10   3   8    2.10    0.80
 -10  -3   8    4.70    1.00
  10   3   8    1.80    0.80
 -10   3  -8    0.40    0.80
 -10  -3   9  136.99    8.00
  10   3   9  169.78    7.80
 -11  -3   0   16.80    0.90
  11   3   0   14.80    0.90
  11   3   0   17.50    0.90
 -11   3   0   16.30    0.90
  11   3   0   15.70    0.90
 -11   3   0   15.80    1.10
  11  -3   0   16.50    0.90
  11  -3   0   17.20    1.00
  11  -3   1   17.50    1.00
  11  -3   1   17.70    1.10
  11   3  -1   19.00    1.00
  11   3  -1   16.90    1.00
 -11   3  -1   17.30    1.20
 -11  -3   1   20.30    1.00
  11   3   1   16.20    1.00
  11   3   1   17.60    1.00
 -11  -3   1   18.90    1.10
  11   3   1   18.20    1.00
  11  -3   2    2.90    0.50
  11  -3   2    1.80    0.30
 -11   3   2    2.60    0.30
  11   3  -2    2.00    0.30
  11  -3   2    1.90    0.20
  11   3  -2    2.00    0.30
  11   3   2    2.00    0.30
 -11  -3   2    2.00    0.30
  11   3   2    1.70    0.30
 -11  -3   2    2.20    0.40
  11  -3  -2    2.00    0.30
  11  -3  -2    1.90    0.30
 -11   3   3    4.10    0.50
  11  -3   3    3.30    0.40
  11   3  -3    4.10    0.40
  11  -3   3    3.70    0.50
  11  -3  -3    4.60    0.30
 -11  -3   3    3.90    0.50
  11   3   3    3.90    0.50
  11   3   3    4.00    0.40
 -11  -3   3    3.70    0.50
  11  -3   4    7.40    0.80
  11  -3   4    7.10    0.60
  11   3   4    8.40    0.60
 -11  -3   4    7.20    0.80
  11   3   4    8.10    0.80
 -11  -3   4    8.10    0.70
  11  -3   5   15.70    1.10
  11  -3   5   15.60    1.30
  11   3   5   16.60    1.20
 -11  -3   5   15.50    1.10
  11   3   5   14.80    1.10
 -11  -3   5   15.50    1.30
  11  -3   6    1.20    0.50
  11  -3   6    1.50    0.70
  11   3   6    2.90    0.80
 -11  -3   6    2.40    0.60
  11   3   6    2.00    0.50
 -11  -3   6    2.10    0.70
  11  -3   7    0.40    0.80
  11  -3   7    0.10    0.60
 -11  -3   7    0.10    0.80
  11   3   7    0.60    0.70
  11  -3   8    2.00    0.80
  11  -3   8    1.80    1.00
  11   3   8    1.10    0.80
  12   3   0   30.70    1.70
  12  -3   0   34.60    1.70
  12  -3   0   34.60    1.80
  12   3   0   32.50    1.70
  12   3   0   34.30    1.70
 -12  -3   0   33.90    1.70
  12  -3   1    4.10    0.50
 -12  -3  -1    3.60    0.40
  12   3  -1    3.90    0.40
 -12   3   1    4.30    0.40
  12   3  -1    3.30    0.40
  12  -3   1    4.40    0.30
  12  -3   1    4.20    0.40
  12  -3  -1    4.70    0.40
 -12  -3   1    4.60    0.50
  12   3   1    4.00    0.40
  12   3   1    3.60    0.30
 -12  -3   1    4.40    0.40
  12   3   1    3.80    0.50
  12  -3  -1    4.20    0.40
 -12   3   2    1.70    0.30
  12  -3   2    1.70    0.30
  12  -3   2    1.40    0.40
  12  -3   2    2.40    0.30
  12   3  -2    2.40    0.30
  12   3  -2    3.00    0.30
  12  -3  -2    1.90    0.30
 -12  -3   2    1.50    0.30
  12  -3  -2    1.90    0.30
  12  -3   3    0.40    0.30
  12   3  -3    0.90    0.20
  12  -3   3    0.20    0.20
 -12   3   3    0.50    0.30
  12   3   3    0.30    0.30
  12   3   3    0.40    0.20
 -12  -3   3    1.60    0.40
  12  -3   4   18.30    1.10
  12   3  -4   21.30    1.10
  12  -3   4   18.20    1.30
  12   3   4   18.70    1.30
  12   3   4   19.40    1.20
 -12  -3   4   18.90    1.20
 -12  -3   4   18.70    1.30
  12  -3   5    5.40    0.80
  12  -3   5    6.10    0.70
 -12  -3   5    5.30    0.80
  12   3   5    7.10    0.80
  12   3   5    7.60    0.80
 -12  -3   5    5.90    0.70
  12  -3   6    1.00    0.50
  12  -3   6    1.10    0.70
  12   3   6    1.30    0.70
 -12  -3   6    1.30    0.70
 -12  -3   6    1.50    0.50
  12   3   6    1.90    0.60
  12  -3   7    1.00    0.70
  12  -3   7    1.00    0.80
  12   3   7    0.80    0.70
  12  -3   8    6.00    1.00
  12  -3   8    6.20    1.20
  12   3   8    8.20    1.10
  13   3   0   84.89    4.20
  13  -3   0   90.59    4.30
  13  -3   0   87.19    4.20
  13   3   0   89.29    4.20
 -13  -3   0   86.19    4.20
  13   3   0   80.49    4.10
  13   3  -1   33.70    1.80
  13   3  -1   40.20    1.90
  13   3  -1   36.30    1.90
 -13   3   1   38.60    1.90
  13  -3   1   35.20    1.80
  13  -3   1   35.80    1.90
 -13  -3  -1   34.70    1.90
  13  -3   1   35.10    2.00
 -13  -3   1   38.90    1.90
  13   3   1   33.20    1.80
  13   3   1   34.90    1.90
 -13  -3   1   39.10    2.00
  13  -3  -1   37.90    1.90
  13  -3  -1   38.50    1.90
  13   3   1   34.30    1.90
 -13   3   2    6.90    0.50
  13  -3   2    6.40    0.50
  13  -3   2    6.30    0.60
  13  -3   2    6.40    0.80
  13   3  -2    6.80    0.50
  13   3  -2    5.70    0.50
  13   3   2    7.30    0.60
 -13  -3   2    7.30    0.70
  13   3   2    7.20    0.50
  13  -3  -2    6.50    0.50
 -13  -3   2    6.80    0.60
  13   3   2    6.70    0.70
  13  -3  -2    7.70    0.60
  13  -3   3   42.60    2.30
  13  -3   3   43.70    2.40
  13   3  -3   42.70    2.30
 -13   3   3   49.40    2.40
  13   3  -3   51.69    2.30
  13   3   3   44.90    2.40
 -13  -3   3   45.50    2.40
 -13  -3   3   44.00    2.50
  13   3   3   45.90    2.30
  13  -3  -3   46.40    2.30
  13  -3   4   51.29    2.80
  13   3  -4   57.29    2.50
  13  -3   4   49.50    2.60
  13   3   4   50.69    2.60
 -13  -3   4   47.00    2.80
  13   3   4   50.29    2.70
 -13  -3   4   49.40    2.70
  13  -3   5    8.00    0.80
  13  -3   5    9.00    1.10
 -13  -3   5    9.30    1.10
  13   3   5    9.50    1.10
  13   3   5    7.50    0.80
 -13  -3   5    8.20    0.90
  13  -3   6    3.00    0.60
  13  -3   6    3.60    0.90
  13   3   6    3.90    0.90
  13   3   6    3.80    0.70
  13  -3   7   27.60    1.90
  13  -3   7   31.00    2.20
  13   3   7   30.20    2.00
  13  -3   8   20.90    1.70
  13  -3   8   21.90    2.00
  13   3   8   19.20    1.80
  14  -3   0    3.10    0.40
  14   3   0    3.20    0.30
  14   3   0    3.20    0.40
  14   3   0    2.90    0.40
  14  -3   0    3.50    0.50
 -14  -3   0    2.60    0.40
  14   3  -1   65.09    3.30
  14  -3   1   67.49    3.40
 -14  -3  -1   65.79    3.30
  14  -3   1   66.39    3.30
  14   3  -1   69.59    3.30
  14   3  -1   62.39    3.20
 -14   3   1   68.49    3.30
 -14  -3   1   68.09    3.30
  14   3   1   61.89    3.20
  14   3   1   66.89    3.40
  14  -3  -1   68.49    3.30
  14   3   1   64.79    3.30
  14  -3  -1   66.79    3.30
 -14  -3   1   67.29    3.40
 -14   3   2  124.39    5.70
  14  -3   2  115.19    5.60
  14   3  -2  109.59    5.70
  14   3  -2  127.79    5.70
  14  -3   2  115.09    5.90
  14  -3   2  114.39    5.70
  14   3   2  115.59    5.90
 -14  -3   2  120.09    5.70
  14  -3  -2  119.99    5.70
  14   3   2  116.19    5.70
 -14  -3   2  123.49    5.80
  14   3   2  115.99    5.70
  14  -3  -2  120.39    5.70
  14  -3   3   81.79    4.30
 -14   3   3   96.79    4.50
  14   3  -3   79.69    4.20
  14   3  -3   93.19    4.20
  14  -3   3   80.39    4.10
  14   3   3   85.19    4.30
 -14  -3   3   85.69    4.40
  14  -3  -3   86.99    4.20
 -14  -3   3   83.69    4.30
  14   3   3   87.29    4.20
  14   3  -4    3.50    0.40
  14  -3   4    2.10    0.40
  14  -3   4    2.70    0.60
 -14  -3   4    2.30    0.60
 -14  -3   4    3.60    0.50
  14   3   4    2.40    0.50
  14   3   4    3.90    0.50
  14  -3  -4    2.90    0.40
  14  -3   5   17.90    1.50
  14  -3   5   16.30    1.20
  14   3   5   19.00    1.40
 -14  -3   5   16.10    1.40
 -14  -3   5   16.00    1.20
  14   3   5   16.70    1.20
  14  -3   6   63.29    3.50
  14  -3   6   59.49    3.30
  14   3   6   60.29    3.30
  14   3   6   66.69    3.50
  14  -3   7   54.89    3.20
  14  -3   7   50.49    2.90
  14   3   7   53.69    3.00
  14  -3   8    2.10    1.00
  14  -3   8    2.40    0.80
  14   3   8    2.00    0.80
 -15  -3   0   25.90    1.40
  15   3   0   24.40    1.40
  15   3   0   25.00    1.50
  15   3   0   25.30    1.40
  15  -3   0   25.30    1.40
  15  -3   0   27.50    1.60
  15   3  -1    3.00    0.40
 -15   3   1    3.70    0.40
  15   3  -1    3.60    0.40
  15  -3   1    2.90    0.40
  15   3  -1    3.60    0.40
  15  -3   1    4.50    0.60
  15   3   1    3.20    0.40
  15  -3  -1    3.20    0.40
  15   3   1    3.00    0.50
 -15  -3   1    3.60    0.40
  15  -3  -1    4.50    0.60
  15   3   1    2.80    0.30
 -15   3   2  176.68    8.10
  15   3  -2  159.98    8.10
  15  -3   2  163.88    8.50
  15   3  -2  178.88    8.10
  15  -3   2  169.48    8.20
  15  -3   2  161.88    8.00
  15   3  -2  171.18    8.20
 -15  -3   2  180.48    8.20
  15   3   2  168.18    8.10
 -15  -3   2  172.08    8.10
  15  -3  -2  171.88    8.10
  15  -3  -2  169.28    8.10
  15   3   2  166.08    8.20
  15  -3   3    0.60    0.40
  15  -3   3    0.50    0.30
  15   3  -3    0.60    0.30
  15   3   3    0.90    0.30
 -15  -3   3    0.60    0.40
 -15  -3   3    0.80    0.40
  15  -3  -3    0.90    0.30
  15   3   3    2.00    0.50
  15   3  -4   16.40    1.20
  15   3  -4   18.00    1.00
  15  -3   4   17.50    1.30
  15  -3   4   17.60    1.10
 -15  -3   4   16.90    1.30
  15  -3  -4   17.10    1.20
  15   3   4   17.80    1.10
  15   3   4   17.00    1.30
 -15  -3   4   16.30    1.20
  15  -3   5    3.80    0.80
  15  -3   5    4.30    0.60
 -15  -3   5    4.30    0.70
  15   3   5    4.00    0.60
  15   3   5    4.90    0.80
  15  -3   6   80.39    4.30
  15  -3   6   74.49    4.00
  15   3   6   76.29    4.10
  15   3   6   83.39    4.30
  15  -3   7    0.90    0.70
  15  -3   7    0.10    0.90
  15   3   7    0.80    0.70
  15  -3   8    7.00    1.10
  15  -3   8    7.60    1.60
  15   3   8    9.30    1.30
  16   3   0  106.39    5.20
  16   3   0  110.39    5.30
  16  -3   0  107.99    5.20
  16  -3   0  109.89    5.30
 -16  -3   0  105.79    5.20
  16   3   0  102.59    5.10
  16   3  -1   19.80    1.20
  16   3  -1   20.20    1.30
  16  -3   1   22.10    1.30
  16  -3   1   21.50    1.50
 -16   3   1   22.60    1.30
  16   3  -1   22.70    1.30
  16  -3  -1   21.70    1.40
  16  -3  -1   20.40    1.20
  16   3   1   20.10    1.40
 -16  -3   1   21.10    1.30
  16   3   1   20.00    1.20
  16   3   1   22.90    1.30
  16   3  -2   23.30    1.40
  16   3  -2   21.50    1.30
  16   3  -2   23.00    1.30
  16  -3   2   21.70    1.40
 -16   3   2   23.00    1.30
  16   3   2   21.70    1.30
  16  -3  -2   20.80    1.30
 -16  -3   2   22.50    1.30
  16   3   2   21.70    1.40
 -16  -3   2   22.50    1.40
  16  -3  -2   21.50    1.40
  16   3  -3   42.80    2.30
  16   3  -3   40.20    2.20
  16   3  -3   47.50    2.20
  16  -3   3   40.50    2.20
  16  -3   3   41.80    2.30
  16  -3  -3   41.60    2.20
  16   3   3   40.70    2.30
 -16  -3   3   41.70    2.30
 -16  -3   3   42.00    2.40
  16   3   3   42.10    2.20
  16   3  -4   75.69    3.70
  16  -3   4   78.59    4.00
  16  -3   4   77.59    3.80
 -16  -3   4   75.39    3.90
  16  -3  -4   74.49    3.90
  16   3   4   76.69    3.80
  16   3   4   77.39    4.00
  16  -3   5    3.00    0.80
  16  -3   5    2.30    0.50
  16   3   5    3.30    0.60
 -16  -3   5    2.80    0.60
  16   3   5    2.30    0.70
  16  -3   6   15.40    1.70
  16  -3   6   14.00    1.30
  16   3   6   14.30    1.30
  16   3   6   15.40    1.60
  16  -3   7   41.50    2.60
  16  -3   7   48.00    2.90
  16   3   7   45.80    2.70
  17  -3   0    4.90    0.70
 -17  -3   0    5.30    0.60
  17  -3   0    4.00    0.50
  17   3   0    4.30    0.60
  17   3   0    5.20    0.60
  17   3   0    5.30    0.50
  17  -3   1   29.00    1.60
  17   3  -1   27.80    1.60
  17   3  -1   29.70    1.50
  17  -3   1   28.10    1.80
  17   3   1   25.40    1.70
  17   3   1   27.30    1.50
  17  -3  -1   26.70    1.70
  17   3   1   27.20    1.60
  17  -3  -1   28.60    1.60
  17  -3   2    8.90    0.90
 -17   3   2    8.80    0.80
  17   3  -2    8.70    0.80
  17   3  -2    9.60    0.80
  17   3  -2    8.10    0.70
  17   3   2    7.80    0.80
  17  -3  -2    9.30    0.90
  17   3   2    8.80    0.70
 -17  -3   2    9.90    0.80
 -17  -3   2    8.30    0.90
  17  -3  -2    8.40    0.70
  17   3  -3   19.90    1.20
  17   3  -3   19.30    1.30
  17  -3   3   19.10    1.20
  17  -3   3   18.80    1.40
  17   3   3   20.30    1.40
 -17  -3   3   18.70    1.30
  17   3   3   21.40    1.20
 -17  -3   3   19.70    1.60
  17  -3  -3   19.10    1.30
  17  -3   4    3.60    0.50
  17   3  -4    3.90    0.70
  17  -3   4    4.00    0.80
  17   3  -4    3.50    0.50
  17  -3  -4    3.80    0.70
  17   3   4    4.10    0.60
  17   3   4    3.80    0.70
 -17  -3   4    3.90    0.60
  17  -3   5   22.10    1.80
  17  -3   5   20.80    1.40
  17   3   5   21.50    1.50
 -17  -3   5   18.90    1.50
  17   3   5   21.90    1.70
  17  -3   6    5.50    0.80
  17  -3   6    5.30    1.10
  17   3   6    4.50    1.00
  17   3   6    5.60    0.80
  17  -3   7    9.90    1.20
  17  -3   7    7.40    0.90
  17   3   7    9.60    1.10
  18   3   0    1.10    0.30
  18  -3   0    3.00    0.70
  18   3   0    0.80    0.40
  18   3   0    1.30    0.40
 -18  -3   0    0.70    0.40
  18  -3   0    0.60    0.40
  18  -3   1   10.20    1.20
  18  -3   1   10.10    0.90
  18   3  -1   10.30    0.90
  18   3  -1   10.10    0.90
  18   3  -1    9.40    0.80
  18   3   1    9.00    1.00
  18   3   1   10.50    0.80
  18  -3  -1   11.40    1.00
  18  -3  -1   10.70    0.80
 -18  -3   1   10.60    0.90
  18   3   1    9.80    0.90
  18   3  -2  293.07   13.70
  18   3  -2  287.17   13.70
  18   3  -2  288.07   13.70
 -18   3   2  295.07   13.70
  18  -3   2  290.57   13.70
  18   3   2  284.27   13.70
  18  -3  -2  281.17   13.80
  18  -3  -2  289.67   13.70
 -18  -3   2  281.47   13.70
  18   3   2  294.57   13.60
  18  -3   3   11.70    1.10
  18   3  -3   11.30    1.00
  18   3  -3   10.20    0.90
  18  -3  -3   10.80    1.10
  18   3   3   11.40    0.90
  18   3   3   11.60    1.10
 -18  -3   3   10.50    1.00
  18  -3   4    1.20    0.70
  18   3  -4    0.20    0.40
  18   3  -4    0.20    0.50
  18  -3   4    0.10    0.40
 -18  -3   4    1.00    0.50
  18  -3  -4    1.40    0.70
  18   3   4    1.10    0.60
  18   3   4    0.80    0.50
  18   3  -5    5.50    0.90
  18  -3   5    8.80    1.10
  18  -3   5    7.00    0.80
  18   3   5    7.50    1.00
 -18  -3   5    6.00    0.80
  18   3   5    6.80    0.80
  18  -3   6  163.28    8.40
  18  -3   6  180.38    8.60
  18   3   6  183.48    8.60
  18   3   6  166.68    8.40
  18  -3   7    9.90    1.40
  18  -3   7    7.80    1.10
  18   3   7    9.60    1.10
  19  -3   0   58.09    3.20
  19   3   0   55.29    2.80
  19  -3   0   58.39    2.90
  19   3   0   54.29    3.00
  19   3   0   55.89    3.00
  19  -3   1    4.60    0.60
  19  -3   1    4.40    0.90
  19   3  -1    4.60    0.60
  19   3  -1    5.60    0.60
  19   3  -1    5.50    0.70
  19   3   1    5.80    0.60
  19   3   1    4.80    0.80
  19   3   1    6.40    0.80
 -19  -3   1    5.10    0.70
  19  -3  -1    6.20    0.90
  19  -3  -1    4.90    0.60
  19  -3   2   66.89    3.40
  19   3  -2   64.99    3.40
  19   3  -2   66.89    3.40
 -19  -3   2   65.49    3.40
  19  -3  -2   64.39    3.30
  19  -3  -2   65.29    3.50
  19   3   2   66.99    3.30
  19   3   2   64.19    3.40
  19  -3   3    8.10    0.90
  19   3  -3    6.10    0.80
  19   3  -3    8.00    0.90
  19  -3  -3    7.20    0.90
 -19  -3   3    6.80    0.80
  19   3   3    7.60    0.80
  19   3   3    7.50    0.90
  19   3  -4   40.60    2.40
  19  -3   4   40.60    2.50
  19   3  -4   36.70    2.20
 -19  -3   4   41.40    2.30
  19  -3  -4   36.70    2.50
  19   3   4   45.50    2.50
  19   3   4   40.70    2.20
  19  -3   5    1.20    0.50
  19  -3   5    3.00    0.90
  19   3   5    1.90    0.80
  19   3   5    2.10    0.60
 -19  -3   5    1.50    0.70
  19  -3   6   38.70    2.40
  19  -3   6   43.90    2.80
  19   3   6   42.60    2.50
  19   3   6   46.60    2.80
  20   3   0    2.40    0.40
  20   3   0    2.30    0.50
  20  -3   0    2.30    0.50
  20   3   0    1.00    0.60
  20  -3   0    0.70    0.70
  20   3  -1    4.10    0.60
  20  -3   1    3.80    0.90
  20   3  -1    4.80    0.70
  20  -3   1    5.10    0.70
  20   3   1    4.20    0.70
  20   3   1    4.80    0.50
  20  -3  -1    4.30    0.80
 -20  -3   1    3.90    0.60
  20  -3  -1    4.10    0.60
  20   3   1    3.10    0.80
  20  -3   2    0.10    0.50
  20   3  -2   -0.10    0.50
  20   3  -2    0.80    0.50
 -20  -3   2    0.20    0.40
  20   3   2    0.40    0.40
  20  -3  -2    0.20    0.60
  20  -3  -2    0.40    0.40
  20   3   2    0.00    0.50
  20   3  -3    0.30    0.50
  20  -3   3    1.00    0.60
  20   3  -3    2.60    0.60
  20  -3  -3    0.10    0.60
  20   3   3    0.50    0.60
 -20  -3   3    1.70    0.60
  20   3   3    0.50    0.40
  20  -3   4    2.00    0.80
  20   3  -4    1.10    0.60
 -20  -3   4    2.00    0.60
  20   3   4    1.60    0.70
  20   3   4    1.40    0.50
  20  -3   5   11.10    1.30
  20   3   5   11.70    1.20
  20   3   5   13.10    1.60
  20  -3   6    0.60    0.90
  20  -3   6    0.60    0.60
  20   3   6    0.70    0.90
  20   3   6    1.20    0.70
  21   3   0    3.80    0.60
  21   3   0    2.90    0.60
  21   3   0    1.50    0.70
  21  -3   0    2.40    0.60
  21  -3   0    2.50    0.80
  21   3  -1   -0.80    0.50
  21  -3   1    0.50    0.50
  21   3  -1    0.50    0.50
  21  -3   1   -0.60    0.70
  21  -3  -1    2.90    0.80
  21   3   1    0.90    0.50
  21  -3  -1    0.80    0.50
  21   3   1   -1.10    0.60
  21   3   1    0.50    0.40
  21   3  -2   -0.40    0.50
  21   3  -2    0.10    0.50
  21  -3   2    0.50    0.60
 -21  -3   2    1.10    0.50
  21  -3  -2   -0.10    0.70
  21   3   2    0.80    0.60
  21   3   2    0.80    0.40
  21  -3  -2    0.00    0.40
  21   3  -3    2.10    0.60
  21  -3   3    3.00    0.80
  21   3   3    2.00    0.50
  21   3   3    2.10    0.70
 -21  -3   3    1.90    0.60
  21  -3   4    3.00    0.80
  21   3  -4    2.10    0.70
 -21  -3   4    2.50    0.70
  21   3   4    2.20    0.80
  21   3   4    2.80    0.60
  21  -3   5    2.90    0.90
  21   3   5    1.80    0.60
  21   3   5    1.80    0.90
  22   3   0    2.20    0.80
  22  -3   0    4.40    0.70
  22  -3   0    4.20    1.00
  22   3   0    4.40    0.70
  22   3  -1    8.90    1.30
  22   3  -1   11.70    1.10
  22  -3   1    8.30    1.40
  22  -3   1   11.50    1.10
  22  -3  -1    8.80    1.30
  22  -3  -1   13.00    1.10
  22   3   1   11.60    1.00
  22   3   1   12.70    1.20
  22  -3   2   96.99    5.10
  22   3  -2   99.19    5.10
  22   3   2  100.99    5.10
 -22  -3   2  102.99    5.10
  22   3   2  100.49    4.90
  22  -3  -2   98.69    5.10
  22  -3   3    7.80    1.00
  22   3  -3    5.50    0.80
  22   3   3    7.00    1.00
  22   3   3    6.30    0.70
 -22  -3   3    7.30    0.90
  22  -3   4    3.00    0.90
  22   3  -4    2.60    0.70
  22   3   4    2.40    0.60
  22   3   4    2.80    0.90
 -22  -3   4    4.20    0.80
  22  -3   5   14.00    1.60
  22   3   5   11.00    1.20
  22   3   5   13.20    1.60
  23   3   0    0.60    0.60
  23  -3   0    0.90    0.60
  23   3  -1    7.90    0.90
  23  -3   1    9.20    1.10
  23   3   1    9.40    1.10
  23  -3  -1    5.90    0.80
  23   3  -2   36.90    2.30
  23  -3   2   38.50    2.30
  23   3   2   38.80    2.40
  23   3   2   36.20    2.10
  23   3  -3    3.90    0.80
  23  -3   3    4.00    0.90
  23   3   3    4.70    0.70
 -23  -3   3    5.00    0.80
  23   3   3    5.20    0.90
  23   3  -4   -0.20    0.60
  23  -3   4    1.10    0.80
  23   3   4    0.60    0.80
 -23  -3   4    1.00    0.70
  23   3   4    1.00    0.60
  24  -3   0    4.90    0.80
  24   3   0    4.60    0.80
  24   3  -1    3.50    0.80
  24  -3   1    3.70    0.80
  24   3   1    4.70    0.80
  24  -3  -1    3.10    0.70
  24   3  -2   78.39    4.30
  24  -3   2   81.69    4.30
  24   3   2   86.09    4.40
  24   3  -3    6.00    0.90
  24  -3   3    7.20    1.00
  24   3   3    7.80    1.10
  25  -3   0   24.60    1.70
  25   3   0   24.50    1.80
  25  -3   1    6.20    0.90
  25   3  -1    6.20    0.90
  25   3   1    6.10    1.00
  25  -3  -1    5.80    0.80
  25   3  -2   16.60    1.50
  25  -3   2   18.60    1.50
  25   3   2   17.70    1.60
   0   4   0  153.88    7.30
   0  -4   0  154.68    7.30
   0  -4   1    0.20    0.20
   0   4   1    0.20    0.10
   0  -4  -1    0.30    0.10
   0  -4  -2 3611.24  158.68
   0   4  -2 3250.57  159.18
   0  -4  -2 3334.77  159.78
   0  -4  -3    0.10    0.10
   0   4  -3    0.30    0.10
   0  -4   3    0.50    0.30
   0  -4  -3    0.10    0.20
   0   4  -3    0.30    0.20
   0  -4   4   63.89    3.00
   0   4  -4   60.49    3.00
   0  -4  -4   64.79    3.10
   0  -4   4   57.49    3.10
   0   4  -4   60.69    3.00
   0  -4   4   61.49    3.00
   0   4   4   61.99    3.00
   0   4   4   63.29    3.00
   0   4   5    0.80    0.30
   0   4   5    0.10    0.30
   0  -4   5    0.10    0.20
   0   4  -5    0.00    0.20
   0  -4   5    0.00    0.30
   0  -4  -5    0.70    0.30
   0   4  -5    2.10    0.40
   0   4   5    0.50    0.20
   0  -4   5    0.20    0.30
   0   4   6  672.73   31.30
   0  -4   6  585.94   31.50
   0  -4   6  697.13   31.40
   0   4  -6  661.13   31.40
   0  -4   6  672.23   31.50
   0  -4   6  681.83   31.40
   0   4   6  678.43   31.40
   0   4   6  684.93   31.50
   0   4  -6  680.53   31.50
   0  -4  -6  682.83   31.40
   0   4   7    1.10    0.60
   0   4   7    0.90    0.40
   0   4   7    0.50    0.50
   0   4  -7    0.30    0.50
   0  -4  -7    0.90    0.50
   0  -4   7    0.20    0.50
   0  -4   7   -0.70    0.50
   0   4  -7   -0.10    0.40
   0  -4   7   -0.80    0.60
   0  -4   7    0.10    0.40
   0   4  -8   12.70    1.20
   0   4   8   12.70    1.20
   0  -4   8   12.70    1.20
   0  -4  -8   11.50    1.20
   0   4   8   12.50    1.10
   0  -4   8   10.00    1.30
   0  -4   8   11.20    1.40
   0   4  -8   11.50    1.30
   0  -4  -9   -0.30    0.90
   0  -4   9    0.30    0.90
   0   4   9    0.90    0.60
   0   4  -9    0.80    0.80
   0  -4   9    0.60    0.70
   0  -4   9   -1.20    0.90
   0   4   9   -0.20    0.70
   1  -4   0   41.10    2.10
  -1  -4   0   40.20    2.00
   1   4   0   47.20    2.10
  -1   4   0   39.70    2.10
  -1   4   1    0.50    0.10
   1  -4   1    0.50    0.20
  -1  -4  -1    0.70    0.10
   1  -4  -1    0.50    0.10
  -1   4  -1    0.30    0.10
  -1  -4  -2  669.23   28.60
  -1  -4  -2  582.34   28.70
   1   4  -2  601.84   28.80
  -1   4   2  581.14   28.80
  -1  -4  -2  596.94   28.80
   1   4  -2  635.14   28.60
  -1  -4   2  676.33   29.00
  -1   4  -2  585.14   28.70
   1  -4  -2  586.44   28.80
  -1   4  -2  625.44   28.60
   1  -4  -2  582.94   28.90
   1  -4  -2  649.24   28.60
   1   4   2  576.34   28.80
   1  -4   3    1.70    0.40
  -1  -4  -3    0.80    0.30
   1   4  -3    0.80    0.20
  -1  -4  -3    0.70    0.20
  -1  -4  -3    0.90    0.20
   1   4  -3    1.30    0.20
  -1   4  -3    0.70    0.20
  -1   4  -3    0.50    0.10
  -1  -4   3    0.90    0.30
   1  -4  -3    0.70    0.30
   1  -4  -3    0.70    0.20
   1  -4  -3    0.60    0.20
   1   4   3    0.60    0.30
  -1   4   4   19.00    1.00
  -1   4   4   18.70    1.00
   1  -4   4   18.50    1.00
   1  -4   4   16.60    1.10
   1  -4   4   15.70    1.00
   1  -4   4   19.70    1.00
  -1  -4  -4   19.30    1.10
   1   4  -4   18.50    1.00
   1   4   4   19.30    1.00
  -1  -4   4   16.20    1.10
  -1  -4   4   18.90    1.00
  -1   4  -4   17.90    1.00
  -1   4  -4   18.00    1.00
  -1  -4   4   18.70    1.10
   1   4   4   19.30    1.00
  -1  -4   4   17.70    1.00
   1  -4  -4   20.30    1.10
  -1   4   5    1.30    0.40
   1  -4   5    1.30    0.30
   1  -4   5    0.90    0.30
   1  -4   5    1.30    0.30
   1   4  -5    1.20    0.40
   1  -4   5    0.60    0.40
  -1   4   5    1.60    0.30
  -1   4   5    2.10    0.30
  -1  -4  -5    1.00    0.30
  -1  -4   5    1.80    0.40
   1   4   5    0.90    0.20
  -1  -4   5    1.50    0.30
  -1   4  -5    1.40    0.40
   1   4   5    0.90    0.30
   1   4   5    1.20    0.30
  -1   4  -5    0.90    0.30
  -1  -4   5    1.10    0.30
  -1  -4   5    1.50    0.30
   1  -4  -5    1.60    0.30
   1  -4   6  103.59    5.50
   1  -4   6  110.69    5.40
  -1   4   6  109.49    5.30
  -1  -4  -6  110.39    5.40
   1  -4   6  112.29    5.40
   1  -4   6   95.49    5.40
  -1   4   6  111.69    5.40
   1   4  -6  110.79    5.40
  -1   4   6  122.29    5.60
   1   4  -6  109.49    5.30
  -1  -4   6  110.39    5.30
   1   4   6  107.99    5.30
  -1  -4   6  105.29    5.50
  -1  -4   6  113.39    5.40
   1   4   6  111.09    5.30
  -1   4  -6  107.19    5.30
  -1   4  -6  108.99    5.40
   1   4   6  109.09    5.50
   1  -4  -6  113.89    5.40
   1   4  -7    1.10    0.60
  -1  -4  -7    0.90    0.50
  -1   4   7    0.70    0.40
  -1   4   7    0.40    0.60
   1  -4   7    0.40    0.60
  -1   4   7    1.20    0.50
   1  -4   7    0.40    0.60
   1  -4   7   -0.50    0.60
   1   4  -7    1.00    0.40
   1  -4   7    0.30    0.50
   1   4   7    0.60    0.60
   1   4   7    0.70    0.40
  -1   4  -7    0.20    0.40
  -1  -4   7    0.10    0.50
  -1  -4   7    0.50    0.60
   1   4   7    1.80    0.50
  -1   4  -7    1.30    0.60
   1  -4  -7    1.00    0.50
  -1  -4   7    0.00    0.60
  -1  -4   7    0.60    0.50
   1  -4   8    1.00    0.90
  -1   4   8    5.40    0.80
   1  -4   8    2.00    0.70
   1  -4   8    1.90    0.80
  -1  -4  -8    1.50    0.60
   1   4  -8    2.90    0.80
  -1   4   8    2.20    0.90
   1   4  -8    2.00    0.60
  -1   4   8    3.00    0.60
   1  -4  -8    2.80    0.60
  -1   4  -8    1.40    0.80
   1   4   8    2.30    0.60
   1   4   8    3.20    0.70
  -1  -4   8    2.80    0.70
  -1   4  -8    2.60    0.70
  -1  -4   8    2.80    0.90
  -1  -4   8    0.80    0.90
   1   4   8    1.90    0.80
  -1  -4  -9    3.00    1.00
  -1   4   9    1.70    0.70
   1   4  -9    1.60    0.90
  -1   4   9    2.40    0.90
   1  -4   9    1.60    0.80
   1  -4   9   -0.20    0.90
   1  -4   9    1.90    0.90
   1  -4  -9    0.80    0.90
   1   4   9    0.30    1.00
  -1  -4   9    2.40    1.00
  -1   4  -9    1.10    0.80
   1   4   9    1.70    0.80
  -1  -4   9    2.10    0.80
   1   4   9    1.30    0.70
  -1  -4   9   -0.50    1.00
  -2   4   0   24.20    1.30
   2  -4   0   25.80    1.30
   2   4   0   28.30    1.30
  -2  -4   0   23.60    1.30
  -2  -4  -1    8.00    0.40
  -2   4   1    8.10    0.50
  -2  -4  -1    7.50    0.50
   2  -4  -1    8.20    0.50
   2   4   1    7.30    0.40
  -2   4  -1    8.10    0.50
  -2  -4  -2   23.30    1.20
   2   4  -2   26.30    1.20
   2   4  -2   22.60    1.30
  -2  -4  -2   23.30    1.40
  -2   4   2   23.70    1.30
  -2  -4  -2   24.00    1.30
  -2   4  -2   24.70    1.20
   2   4   2   23.40    1.40
  -2   4  -2   22.50    1.30
   2  -4  -2   23.50    1.40
   2   4  -3   67.99    3.50
  -2  -4  -3   76.89    3.50
  -2   4   3   67.49    3.50
  -2  -4  -3   64.69    3.70
   2   4  -3   71.19    3.40
  -2  -4  -3   71.09    3.50
  -2  -4   3   73.79    3.60
  -2   4  -3   69.09    3.40
   2  -4  -3   73.59    3.50
  -2   4  -3   72.49    3.60
   2  -4  -3   69.59    3.80
   2   4   3   70.69    3.60
   2  -4   4   22.50    1.20
  -2  -4  -4   21.70    1.30
  -2   4   4   22.50    1.20
   2  -4   4   22.80    1.20
   2  -4   4   17.80    1.30
   2   4  -4   22.00    1.10
  -2   4   4   22.00    1.20
   2  -4  -4   24.50    1.30
  -2  -4   4   22.10    1.20
  -2  -4   4   23.90    1.20
  -2   4  -4   22.30    1.20
   2   4   4   20.70    1.20
   2   4   4   22.70    1.20
  -2  -4   4   21.40    1.30
  -2   4  -4   21.70    1.20
   2   4   4   22.70    1.10
  -2  -4   4   21.10    1.30
   2  -4   5    8.70    0.70
   2  -4   5   10.00    0.70
  -2   4   5    9.40    0.60
   2  -4   5    8.00    0.80
   2  -4   5    9.50    0.70
  -2  -4  -5   10.00    0.80
   2   4  -5   10.20    0.70
  -2   4   5   12.40    0.90
   2   4   5    9.90    0.80
  -2  -4   5    8.50    0.80
  -2  -4   5    9.90    0.70
  -2  -4   5    9.60    0.80
  -2  -4   5    9.00    0.70
  -2   4  -5   10.70    0.80
   2   4   5   10.50    0.70
  -2   4  -5   10.90    0.70
   2  -4  -5   10.00    0.70
   2   4   5   10.30    0.70
   2  -4   6    3.70    0.60
   2  -4   6    2.90    0.60
  -2   4   6    5.10    0.50
  -2  -4  -6    3.90    0.60
   2  -4   6    4.00    0.60
  -2   4   6    4.80    0.60
  -2   4   6    5.40    0.70
   2  -4   6    4.30    0.50
   2   4  -6    4.30    0.50
   2   4  -6    5.60    0.70
   2  -4  -6    4.70    0.60
  -2   4  -6    4.20    0.50
   2   4   6    4.30    0.60
  -2  -4   6    4.10    0.70
  -2  -4   6    4.00    0.70
   2   4   6    4.10    0.60
   2   4   6    3.90    0.50
  -2  -4   6    4.50    0.60
  -2  -4   6    3.90    0.50
  -2   4  -6    4.50    0.60
   2  -4   7   48.40    2.70
  -2  -4  -7   48.50    2.60
   2  -4   7   46.00    2.60
  -2   4   7   48.30    2.50
  -2   4   7   52.89    2.80
  -2   4   7   46.70    2.60
   2   4  -7   49.90    2.70
   2  -4   7   46.20    2.70
   2   4  -7   46.10    2.50
   2  -4   7   45.60    2.60
   2   4   7   46.90    2.50
   2   4   7   49.30    2.70
  -2  -4   7   48.40    2.60
  -2  -4   7   45.50    2.60
  -2   4  -7   46.00    2.60
   2  -4  -7   48.50    2.50
  -2  -4   7   44.90    2.80
  -2  -4   7   41.40    2.70
   2   4   7   51.29    2.60
  -2   4  -7   47.90    2.70
   2  -4   8    1.90    0.90
  -2   4   8    3.60    0.60
   2   4  -8    3.70    0.70
   2  -4   8    3.30    0.80
  -2   4   8    3.70    0.80
  -2  -4  -8    3.20    0.70
   2   4  -8    4.40    0.90
   2  -4   8    4.20    0.90
   2  -4   8    3.20    0.90
   2  -4  -8    4.40    0.70
   2   4   8    3.70    0.70
  -2  -4   8    3.10    0.90
  -2  -4   8    1.20    0.90
   2   4   8    3.30    0.90
   2   4   8    3.80    0.70
  -2  -4   8    3.30    0.70
  -2   4  -8    2.50    0.80
  -2   4  -8    3.00    0.70
  -2   4   9   11.40    1.30
   2  -4   9   16.10    1.70
   2  -4   9   13.70    1.50
  -2  -4  -9   11.90    1.50
   2  -4   9   11.20    1.40
  -2   4   9   13.30    1.40
   2   4  -9   11.70    1.40
  -2  -4   9    9.30    1.50
   2   4   9   13.50    1.30
   2   4   9   14.50    1.40
  -2  -4   9   13.70    1.70
   2   4   9   14.10    1.50
  -2  -4   9   11.90    1.40
  -2   4  -9   13.10    1.50
   3  -4   0    2.50    0.30
  -3   4   0    2.30    0.30
  -3   4   1   41.50    2.20
  -3  -4  -1   45.50    2.10
  -3  -4  -1   43.10    2.20
   3   4  -1   48.80    2.10
   3  -4  -1   41.10    2.10
   3   4   1   43.70    2.10
  -3  -4   1   41.00    2.10
  -3   4  -1   42.70    2.20
   3   4  -2   16.20    0.80
   3   4  -2   15.40    0.90
  -3  -4  -2   16.00    0.90
  -3  -4  -2   14.70    1.00
  -3   4   2   14.90    0.90
   3   4   2   14.70    0.90
   3  -4  -2   14.90    1.10
   3  -4  -2   14.20    0.80
  -3   4  -2   14.90    0.90
  -3   4  -2   15.70    0.80
  -3  -4   2   15.40    0.90
   3   4  -3   15.20    0.70
   3   4  -3   14.30    0.90
  -3  -4  -3   13.00    1.00
  -3   4   3   13.60    0.90
  -3  -4  -3   13.80    0.90
  -3  -4  -3   14.50    0.90
  -3  -4   3   16.50    1.10
   3  -4  -3   13.40    1.10
  -3   4  -3   14.40    0.80
   3  -4  -3   17.70    0.90
  -3   4  -3   13.70    1.00
   3   4   3   15.00    1.00
   3  -4   4    3.40    0.40
   3  -4   4    3.60    0.50
  -3  -4  -4    2.90    0.40
   3  -4   4    3.50    0.40
   3  -4   4    2.90    0.40
  -3   4   4    3.10    0.30
  -3   4   4    3.40    0.40
   3   4  -4    3.30    0.30
   3   4   4    3.10    0.30
   3  -4  -4    3.60    0.40
  -3  -4   4    3.40    0.40
   3   4   4    3.10    0.30
  -3  -4   4    3.60    0.40
  -3  -4   4    3.70    0.50
  -3  -4   4    3.40    0.30
   3   4   4    3.10    0.40
  -3   4  -4    3.50    0.40
  -3   4  -4    3.00    0.40
   3  -4   5   15.30    0.90
  -3   4   5   13.90    0.90
   3  -4   5   12.60    0.90
  -3   4   5   13.90    0.90
   3   4  -5   13.80    0.80
  -3  -4  -5   15.70    1.00
   3  -4   5   14.90    0.90
   3  -4   5   12.70    1.00
   3   4   5   15.30    1.00
  -3  -4   5   13.30    1.00
   3   4   5   15.00    0.90
  -3   4  -5   14.80    0.90
  -3  -4   5   14.10    0.90
  -3  -4   5   14.00    0.90
  -3   4  -5   14.80    1.00
  -3  -4   5   13.10    1.00
   3  -4  -5   14.80    0.90
   3   4   5   15.30    0.90
   3   4  -6    1.90    0.50
   3  -4   6    1.20    0.40
   3  -4   6    1.60    0.40
  -3   4   6    1.40    0.40
   3  -4   6    0.80    0.50
  -3  -4  -6    1.10    0.40
   3  -4   6    0.60    0.40
  -3   4   6    1.50    0.40
  -3   4   6    1.10    0.50
   3   4  -6    1.00    0.30
  -3  -4   6    1.30    0.50
  -3   4  -6    0.60    0.40
   3  -4  -6    0.80    0.40
  -3  -4   6    1.60    0.60
   3   4   6    1.00    0.30
   3   4   6    0.80    0.40
  -3   4  -6    0.90    0.40
  -3  -4   6    0.70    0.40
   3   4   6    1.50    0.40
  -3  -4   6    1.30    0.40
   3  -4   7    2.40    0.70
   3  -4   7    0.90    0.60
  -3  -4  -7    2.10    0.60
   3   4  -7    0.80    0.60
  -3   4   7    2.00    0.50
   3   4  -7    1.40    0.40
   3  -4   7    1.30    0.60
   3  -4   7    1.20    0.50
  -3   4   7    1.90    0.50
   3   4   7    2.00    0.50
  -3   4  -7    0.70    0.50
  -3  -4   7    0.70    0.50
   3  -4  -7    1.60    0.50
   3   4   7    1.40    0.60
  -3  -4   7    1.50    0.50
  -3  -4   7    1.50    0.60
  -3   4  -7    1.90    0.60
  -3  -4   7    1.40    0.70
   3   4   7    1.80    0.50
   3   4  -8    1.70    0.80
   3  -4   8    0.10    0.70
  -3   4   8    1.20    0.70
   3  -4   8    0.30    0.80
   3  -4   8    1.80    0.70
  -3  -4  -8    1.00    0.70
   3   4  -8    1.20    0.60
   3  -4   8    0.80    0.70
  -3   4   8    1.10    0.60
   3   4   8    0.70    0.80
   3   4   8    0.80    0.50
  -3  -4   8    0.80    0.80
  -3  -4   8    1.30    0.60
  -3   4  -8    1.10    0.70
  -3   4  -8    0.70    0.70
  -3  -4   8   -0.80    0.90
   3  -4  -8    1.90    0.50
   3   4   8    2.20    0.70
   3   4  -9    4.40    1.00
   3  -4   9    5.90    1.20
  -3   4   9    6.90    1.10
   3  -4   9    4.90    1.00
  -3  -4  -9    6.70    1.10
  -3   4   9    5.40    0.90
   3  -4   9    7.10    1.20
   3   4   9    6.20    1.00
   3   4   9    5.70    0.90
  -3  -4   9    2.30    1.20
  -3  -4   9    6.70    1.20
  -3  -4   9    4.90    0.90
  -3   4  -9    5.80    1.10
   3   4   9    6.80    1.20
   4  -4   0   29.00    1.50
  -4   4   0   27.90    1.50
  -4  -4  -1    1.10    0.10
  -4  -4  -1    1.10    0.20
   4  -4   1    1.90    0.40
   4   4  -1    1.60    0.20
   4  -4  -1    1.30    0.20
  -4  -4   1    1.00    0.20
   4  -4  -1    1.30    0.20
  -4   4  -1    1.00    0.20
  -4   4   2   10.00    0.70
  -4  -4  -2    9.10    0.70
   4   4  -2   10.40    0.60
  -4  -4  -2   10.30    0.60
  -4  -4   2   10.40    0.70
   4   4   2   10.50    0.70
  -4   4  -2    9.70    0.70
   4  -4  -2   10.80    0.60
   4  -4  -2   11.30    0.60
   4  -4  -2    9.80    0.80
   4   4  -3    5.50    0.50
  -4  -4  -3    4.80    0.50
  -4  -4  -3    5.50    0.60
  -4  -4  -3    4.90    0.40
  -4   4   3    5.30    0.50
   4   4  -3    5.10    0.50
   4   4  -3    6.10    0.30
   4  -4  -3    5.60    0.70
   4   4   3    5.10    0.60
  -4   4  -3    4.60    0.40
  -4   4  -3    4.30    0.50
   4   4  -4   11.50    0.60
  -4   4   4   10.40    0.70
   4  -4   4   10.90    0.70
   4  -4   4   11.40    0.70
  -4   4   4   11.60    0.70
  -4  -4  -4   11.10    0.80
   4  -4   4    8.40    0.80
   4  -4   4   10.80    0.70
  -4  -4   4   10.80    0.70
  -4  -4   4    9.90    0.80
   4   4   4   10.70    0.60
  -4  -4   4   10.60    0.60
  -4  -4   4   10.00    0.80
   4   4   4   11.10    0.60
  -4   4  -4    9.90    0.70
  -4   4  -4   10.10    0.70
   4   4   4   10.30    0.70
   4  -4   5    5.60    0.60
   4   4  -5    6.60    0.50
  -4   4   5    6.50    0.50
   4  -4   5    5.30    0.70
  -4   4   5    6.20    0.60
  -4   4   5    8.20    0.80
   4  -4   5    5.70    0.60
  -4  -4  -5    5.90    0.70
   4  -4   5    5.60    0.60
   4   4   5    6.40    0.50
   4  -4  -5    6.90    0.60
  -4  -4   5    6.70    0.60
  -4  -4   5    6.60    0.70
  -4  -4   5    7.10    0.70
   4   4   5    5.80    0.50
  -4  -4   5    5.40    0.50
   4   4   5    5.80    0.60
  -4   4  -5    5.50    0.60
  -4   4  -5    5.70    0.60
   4   4  -6    1.60    0.30
  -4   4   6    1.20    0.30
  -4   4   6    1.10    0.40
   4  -4   6    0.70    0.50
   4  -4   6    0.40    0.40
  -4  -4  -6    0.80    0.40
   4  -4   6    0.30    0.40
   4   4  -6    0.90    0.50
   4  -4   6    0.50    0.40
   4   4   6    1.10    0.40
  -4   4  -6    1.10    0.50
  -4   4  -6    0.80    0.40
  -4  -4   6    0.80    0.50
   4   4   6    0.90    0.30
  -4  -4   6    0.70    0.30
   4   4   6    1.70    0.40
  -4  -4   6    0.70    0.40
   4  -4   7    5.70    0.80
   4   4  -7    6.80    0.70
   4  -4   7    5.60    0.80
   4   4  -7    6.10    0.80
  -4   4   7    7.10    0.90
  -4  -4  -7    6.30    0.80
   4  -4   7    6.20    0.80
   4  -4   7    5.90    0.90
  -4   4   7    5.90    0.70
  -4   4  -7    5.80    0.80
   4   4   7    5.60    0.70
  -4  -4   7    5.90    0.70
   4   4   7    6.20    0.80
   4  -4  -7    7.20    0.80
  -4  -4   7    6.80    0.90
  -4  -4   7    4.30    0.80
  -4  -4   7    6.10    1.00
  -4   4  -7    5.80    0.80
   4   4   7    6.60    0.80
  -4   4   8    1.90    0.60
  -4  -4  -8    2.30    0.70
   4  -4   8    3.60    0.80
   4  -4   8    3.20    0.90
   4  -4   8    3.00    0.80
   4   4  -8    1.80    0.60
  -4  -4  -8    2.70    0.90
  -4   4   8    2.10    0.70
   4   4  -8    2.60    0.80
   4  -4   8    2.20    0.90
   4   4   8    2.40    0.80
   4  -4  -8    2.10    0.50
  -4  -4   8    1.60    1.00
   4   4   8    3.20    0.70
   4   4   8    2.90    0.70
  -4  -4   8    2.70    0.70
  -4   4  -8    1.90    0.70
  -4   4  -8    2.40    0.80
  -4  -4   8    1.10    0.80
   4   4  -9    4.60    1.00
  -4   4   9    5.50    0.90
  -4   4   9    5.90    1.00
   4  -4   9    6.60    1.10
  -4  -4  -9    4.30    1.00
   4  -4   9    5.10    1.00
   4  -4   9    6.00    1.20
   4   4   9    7.00    1.00
   4   4   9    6.70    0.90
  -4   4  -9    5.70    1.10
  -4  -4   9    5.50    1.00
   4   4   9    8.00    1.30
  -4  -4   9    5.10    1.20
   5  -4   0    8.20    0.60
   5  -4   0    7.90    0.50
   5   4   0    7.90    0.50
  -5   4   0    7.90    0.60
  -5  -4  -1    3.30    0.20
   5   4  -1    2.50    0.20
  -5   4   1    3.30    0.30
   5   4  -1    3.30    0.20
  -5   4  -1    3.30    0.40
   5  -4  -1    2.80    0.30
   5  -4  -1    2.60    0.30
  -5   4   2    3.50    0.40
   5   4  -2    3.70    0.30
  -5  -4  -2    4.40    0.40
  -5  -4  -2    4.30    0.30
  -5  -4  -2    3.30    0.40
   5   4  -2    3.70    0.30
   5   4  -2    4.00    0.30
  -5   4  -2    3.40    0.40
   5  -4  -2    3.60    0.30
   5  -4  -2    3.70    0.30
   5  -4  -2    3.80    0.50
   5   4   2    4.10    0.40
  -5  -4   2    3.60    0.40
  -5   4   3    0.90    0.30
   5   4  -3    0.90    0.10
   5   4  -3    0.90    0.30
  -5  -4  -3    0.90    0.20
  -5   4  -3    0.70    0.20
   5   4   3    1.00    0.30
   5  -4  -3    1.40    0.10
   5  -4  -3    0.90    0.40
  -5   4  -3    1.60    0.30
  -5  -4  -4    3.90    0.50
   5  -4   4    3.20    0.50
   5  -4   4    3.20    0.40
   5  -4   4    3.60    0.40
  -5   4   4    3.70    0.40
   5   4  -4    3.90    0.30
  -5   4   4    4.30    0.40
   5  -4   4    3.10    0.40
  -5  -4   4    4.00    0.40
   5   4   4    3.20    0.30
   5  -4  -4    3.90    0.50
  -5   4  -4    3.70    0.40
  -5   4  -4    3.30    0.40
   5   4   4    3.50    0.40
  -5  -4   4    4.00    0.40
   5   4   4    3.60    0.40
  -5  -4   4    3.80    0.50
  -5  -4   4    4.30    0.50
  -5   4   5    7.30    0.60
   5   4  -5    7.30    0.50
  -5   4   5    6.90    0.60
   5  -4   5    6.50    0.70
   5  -4   5    6.10    0.60
  -5  -4  -5    6.30    0.70
   5  -4   5    7.00    0.60
   5  -4   5    7.10    0.70
   5   4   5    7.20    0.50
  -5  -4   5    7.00    0.70
  -5  -4   5    7.10    0.70
   5   4   5    7.00    0.60
  -5  -4   5    6.80    0.80
  -5   4  -5    7.30    0.70
   5   4   5    6.90    0.60
   5  -4  -5    7.40    0.60
  -5  -4   5    7.00    0.60
  -5   4  -5    7.40    0.70
   5   4  -6    0.80    0.50
   5   4  -6    0.50    0.30
   5  -4   6    1.00    0.40
  -5  -4  -6    1.10    0.50
   5  -4   6    1.10    0.50
  -5   4   6    0.80    0.40
   5  -4   6    0.60    0.40
  -5   4   6    0.70    0.30
   5  -4   6    0.40    0.40
  -5  -4   6    0.50    0.30
   5  -4  -6    0.50    0.30
  -5  -4   6    0.60    0.50
  -5  -4   6    0.50    0.40
  -5  -4   6    1.30    0.40
   5   4   6    0.60    0.30
  -5   4  -6    0.30    0.40
  -5   4  -6    0.40    0.40
   5   4   6    1.00    0.40
   5   4   6    0.60    0.30
   5  -4   7    2.10    0.60
   5  -4   7    1.70    0.60
   5  -4   7    2.00    0.70
  -5  -4  -7    2.00    0.60
   5   4  -7    2.00    0.40
  -5   4   7    4.20    0.60
  -5   4   7    2.40    0.60
   5   4  -7    2.10    0.70
   5  -4   7    1.60    0.70
   5   4   7    2.20    0.50
   5   4   7    2.20    0.60
  -5  -4   7    2.10    0.70
   5   4   7    2.50    0.50
  -5  -4   7    1.70    0.60
  -5  -4   7    2.00    0.50
  -5   4  -7    1.50    0.60
  -5   4  -7    2.00    0.60
   5  -4  -7    2.40    0.50
  -5  -4   7    2.60    0.80
   5  -4   8    1.30    0.80
  -5  -4  -8   -0.10    0.70
   5   4  -8    1.00    0.80
   5  -4   8    1.80    0.80
   5   4  -8    1.40    0.50
   5  -4   8    0.60    0.70
  -5   4   8    1.70    0.70
  -5  -4  -8    0.90    0.70
  -5   4   8    1.30    0.60
   5   4   8    1.00    0.80
  -5  -4   8    0.50    0.90
  -5   4  -8    0.40    0.70
  -5   4  -8   -0.10    0.70
  -5  -4   8    1.30    0.60
   5   4   8    1.40    0.60
   5   4   8    1.30    0.60
  -5  -4   8    0.90    0.90
  -5  -4  -9    4.50    1.00
  -5   4   9    5.60    0.90
  -5   4   9    6.40    1.10
   5  -4   9    6.30    1.10
   5   4  -9    4.90    1.00
   5  -4   9    7.00    1.10
   5  -4   9    4.80    1.10
  -5  -4   9    2.40    1.20
   5   4   9    5.90    1.00
   5   4   9    6.10    0.90
  -5  -4   9    6.10    1.00
   5   4   9    7.00    1.20
  -5  -4   9    5.50    1.20
  -5   4  -9    5.90    1.10
  -5   4  -9    5.80    1.30
  -6   4   0 1146.49   57.09
   6   4   0 1247.78   57.09
   6  -4   0 1203.58   57.39
   6  -4   0 1278.37   56.79
   6   4  -1  164.98    7.90
  -6  -4  -1  171.08    7.80
   6  -4   1  172.78    8.00
  -6  -4  -1  166.08    7.90
  -6   4   1  163.48    8.00
  -6   4  -1  159.18    8.00
   6   4   1  175.38    7.90
   6  -4  -1  160.68    8.00
   6  -4  -1  170.28    7.90
  -6  -4  -2    4.10    0.30
  -6  -4  -2    3.50    0.40
   6   4  -2    4.30    0.30
  -6   4   2    4.00    0.40
   6   4   2    4.00    0.40
  -6   4  -2    4.00    0.40
   6  -4  -2    4.10    0.40
  -6  -4   2    5.40    0.50
   6   4  -3  138.89    6.70
  -6  -4  -3  142.79    6.70
  -6  -4  -3  141.39    6.70
  -6  -4  -3  133.29    6.80
   6  -4   3  132.59    6.70
  -6   4   3  142.29    6.70
   6   4  -3  150.18    6.70
  -6  -4   3  142.59    6.70
   6  -4  -3  138.49    7.00
  -6   4  -3  125.59    6.80
  -6  -4   3  135.99    6.70
   6   4   3  129.79    6.60
   6   4   3  153.58    6.80
  -6   4  -3  144.49    6.60
   6   4  -4  535.95   24.00
   6  -4   4  524.45   24.10
   6  -4   4  484.65   24.20
   6  -4   4  479.05   24.10
  -6   4   4  526.85   24.10
  -6  -4  -4  497.65   24.10
  -6   4   4  542.55   24.00
   6  -4   4  532.85   24.10
  -6   4  -4  501.55   24.10
   6   4   4  488.55   24.10
   6  -4  -4  592.34   24.10
  -6  -4   4  485.75   24.20
   6   4   4  533.85   24.00
  -6  -4   4  548.25   24.10
  -6  -4   4  483.55   24.10
   6   4   4  468.35   24.10
   6   4   4  507.35   24.00
  -6   4  -4  488.95   24.10
  -6  -4   4  544.25   24.00
   6   4  -5   28.20    1.40
  -6   4   5   28.60    1.50
   6  -4   5   28.50    1.60
   6  -4   5   27.40    1.60
   6  -4   5   28.60    1.70
  -6  -4  -5   29.90    1.70
   6  -4   5   29.40    1.60
  -6   4   5   28.20    1.60
  -6  -4   5   28.90    1.60
  -6   4  -5   27.40    1.60
   6   4   5   28.40    1.50
  -6   4  -5   28.30    1.60
   6  -4  -5   32.80    1.60
   6   4   5   30.70    1.50
   6   4   5   27.50    1.60
  -6  -4   5   27.80    1.70
  -6  -4   5   28.80    1.50
  -6  -4   5   27.80    1.70
   6  -4   6    1.40    0.50
  -6   4   6    0.80    0.30
  -6  -4  -6    0.50    0.50
  -6   4   6    0.70    0.40
   6  -4   6    0.00    0.50
   6  -4   6    0.60    0.40
   6  -4   6    0.50    0.40
   6   4  -6    1.30    0.50
  -6  -4   6    1.20    0.50
  -6   4  -6    0.00    0.40
  -6  -4   6    0.50    0.30
   6   4   6    0.50    0.40
   6   4   6    1.00    0.40
  -6  -4   6    1.50    0.50
   6   4   6    0.80    0.30
  -6  -4   6    0.80    0.50
  -6   4  -6    1.40    0.50
  -6  -4  -7   44.60    2.60
   6  -4   7   45.00    2.50
   6  -4   7   45.00    2.60
   6   4  -7   45.10    2.30
   6  -4   7   44.50    2.60
  -6   4   7   42.70    2.40
  -6  -4  -7   45.20    2.60
  -6   4   7   43.70    2.50
   6   4  -7   46.80    2.60
   6  -4   7   44.70    2.50
  -6  -4   7   36.70    2.50
  -6  -4   7   45.80    2.60
   6  -4  -7   45.30    2.30
  -6  -4   7   45.70    2.90
   6   4   7   47.90    2.60
   6   4   7   45.10    2.40
  -6   4  -7   44.50    2.50
  -6  -4   7   43.10    2.40
  -6   4  -7   44.10    2.60
   6   4   7   47.30    2.40
   6  -4   8   99.59    5.70
   6  -4   8  110.19    5.70
  -6   4   8  106.29    5.50
   6  -4   8  119.59    5.70
  -6  -4  -8  104.69    5.70
  -6  -4  -8  100.69    5.70
   6  -4   8  117.99    5.70
   6   4  -8  109.69    5.70
  -6   4   8  108.09    5.60
  -6   4  -8  106.79    5.70
  -6  -4   8  112.89    5.80
  -6  -4   8  110.39    5.60
  -6  -4   8  113.09    6.00
   6  -4  -8  110.39    5.40
   6   4   8  109.59    5.50
   6   4   8  130.19    5.80
  -6   4  -8  106.79    5.60
   6   4   8  111.29    5.50
  -6   4   9    3.10    0.80
   6  -4   9    5.60    1.00
  -6  -4  -9    2.90    0.90
   6  -4   9    3.30    1.00
   6   4  -9    3.10    0.90
   6   4  -9    0.90    1.10
  -6   4   9    2.80    1.00
   6   4   9    4.30    1.10
  -6   4  -9    2.90    1.00
  -6  -4   9    3.60    1.10
  -6  -4   9    1.40    1.10
   6   4   9    4.40    0.90
   6   4   9    3.80    0.90
  -6   4  -9    4.90    1.20
  -6  -4   9    4.30    0.90
   7   4   0   66.29    3.10
  -7   4   0   61.39    3.30
   7  -4   0   65.49    3.20
   7  -4   0   65.49    3.10
  -7   4   1    2.60    0.30
   7  -4   1    2.70    0.40
   7   4  -1    2.50    0.20
   7  -4  -1    2.90    0.30
   7   4   1    2.40    0.30
   7  -4  -1    2.10    0.30
  -7   4  -1    2.90    0.40
   7   4  -2   50.99    2.50
  -7  -4  -2   50.69    2.50
   7  -4   2   52.59    2.70
   7   4  -2   52.59    2.50
  -7  -4  -2   46.00    2.60
  -7   4   2   50.79    2.60
   7   4  -2   51.49    2.50
  -7   4  -2   44.90    2.60
   7   4   2   53.29    2.60
   7   4   2   51.69    2.50
   7  -4  -2   52.89    2.40
   7  -4  -2   50.39    2.60
  -7  -4  -3    1.00    0.30
   7   4  -3    0.40    0.20
  -7  -4  -3    0.30    0.30
  -7   4   3    0.40    0.20
   7  -4   3    0.30    0.20
   7   4  -3    0.50    0.20
  -7  -4  -3    0.40    0.20
   7   4  -3    0.40    0.10
  -7  -4   3    0.70    0.40
  -7   4  -3    0.40    0.20
   7   4   3    0.40    0.20
   7  -4  -3    0.30    0.40
  -7  -4   3    0.50    0.20
   7   4   3    0.70    0.30
   7  -4   4   25.80    1.60
   7  -4   4   28.20    1.60
  -7   4   4   28.40    1.50
   7  -4   4   25.60    1.50
   7  -4   4   29.70    1.50
  -7   4   4   28.80    1.40
  -7  -4  -4   26.20    1.60
  -7  -4   4   29.90    1.40
   7   4   4   24.40    1.40
  -7  -4   4   26.50    1.60
  -7  -4   4   30.70    1.50
   7   4   4   28.80    1.40
   7   4   4   26.60    1.60
   7   4   4   27.60    1.40
  -7  -4   4   26.20    1.50
  -7   4  -4   27.30    1.50
  -7   4  -4   25.60    1.50
   7  -4   5    1.80    0.40
  -7   4   5    1.90    0.40
   7  -4   5    1.30    0.40
  -7   4   5    1.90    0.30
  -7  -4  -5    1.60    0.40
   7  -4   5    1.60    0.50
   7  -4   5    1.60    0.40
   7   4  -5    1.90    0.20
  -7  -4   5    2.20    0.30
  -7   4  -5    1.40    0.40
  -7  -4   5    1.60    0.40
   7   4   5    1.80    0.30
  -7  -4   5    2.10    0.40
  -7   4  -5    1.20    0.40
   7   4   5    1.80    0.30
   7   4   5    1.60    0.30
  -7  -4   5    1.60    0.50
   7  -4   6    9.90    0.90
  -7  -4  -6    9.50    1.00
   7  -4   6    8.80    0.90
  -7   4   6    9.70    0.90
   7  -4   6    8.00    1.00
   7   4  -6    9.30    0.70
   7  -4   6    9.40    0.90
   7   4  -6    8.50    0.90
  -7   4   6    9.10    0.80
   7   4   6    9.70    0.80
  -7   4  -6   12.30    1.00
  -7  -4   6   10.30    1.20
   7   4   6   10.10    0.80
  -7   4  -6    8.60    0.90
   7  -4  -6   10.80    0.70
   7   4   6    8.40    0.90
  -7  -4   6    8.50    0.80
  -7  -4   6   10.30    1.00
  -7  -4   6    8.70    0.90
  -7  -4  -7    1.50    0.60
   7  -4   7    2.60    0.60
  -7   4   7    0.40    0.50
   7  -4   7   -0.50    0.60
   7  -4   7    0.10    0.60
  -7   4   7    0.10    0.40
   7   4  -7    0.20    0.60
  -7  -4  -7   -0.50    0.50
   7  -4   7   -0.10    0.50
  -7  -4   7    0.30    0.60
   7   4   7    0.80    0.50
   7   4   7   -0.10    0.60
   7  -4  -7    0.70    0.30
  -7   4  -7    0.10    0.60
  -7  -4   7    0.50    0.50
   7   4   7    0.40    0.50
  -7   4  -7    0.40    0.80
  -7  -4   7    1.10    0.80
  -7  -4   7   -0.20    0.40
   7  -4   8    4.50    1.00
   7   4  -8    4.60    0.70
   7  -4   8    3.00    0.90
  -7  -4  -8    4.10    0.90
   7  -4   8    4.20    0.90
  -7   4   8    4.10    0.90
  -7   4   8    4.40    0.70
   7  -4   8    6.00    1.10
   7   4  -8    5.40    0.90
  -7   4  -8    3.50    0.90
  -7  -4   8    5.40    1.10
   7   4   8    4.60    0.80
   7  -4  -8    4.30    0.60
   7   4   8    5.40    1.00
   7   4   8    4.40    0.80
  -7  -4   8    5.30    0.80
  -7  -4   8    4.60    1.20
  -7   4   9    1.50    0.90
   7  -4   9    0.70    0.90
   7   4  -9    0.00    1.10
  -7  -4  -9    0.80    0.80
  -7   4   9    1.20    0.70
   7   4  -9    0.00    0.80
   7   4   9    2.80    0.80
  -7   4  -9    0.70    0.90
  -7  -4   9   -1.50    1.00
   7   4   9    1.00    0.90
  -7  -4   9    2.10    0.80
  -7  -4   9    3.50    1.10
  -8   4   0    8.70    0.70
   8   4   0    9.10    0.60
   8  -4   0    9.20    0.70
   8  -4   0    9.20    0.60
  -8   4   1  328.37   15.20
   8   4  -1  330.67   15.00
   8  -4   1  326.67   15.20
  -8   4  -1  304.17   15.30
   8   4   1  321.57   15.10
   8  -4  -1  323.47   15.00
   8  -4  -1  313.87   15.20
   8  -4   2   95.29    5.00
   8   4  -2  106.59    4.90
  -8  -4  -2  104.29    4.90
   8  -4   2  107.19    5.10
  -8  -4  -2  101.99    5.10
  -8   4   2  105.59    5.00
   8   4  -2  103.39    4.90
   8  -4  -2  102.49    5.00
   8  -4  -2  106.39    4.90
   8   4   2  103.79    5.00
   8   4   2  112.09    5.00
   8   4   2   99.39    4.90
  -8   4  -2   95.39    5.10
  -8  -4  -3  348.27   16.90
  -8   4   3  398.86   16.70
   8  -4   3  336.47   16.80
   8  -4   3  345.97   16.70
   8   4  -3  338.17   16.60
   8   4   3  361.36   16.70
  -8  -4   3  369.16   16.80
  -8  -4   3  353.36   16.70
  -8   4  -3  360.96   16.70
   8   4   3  347.87   16.70
  -8   4   4    5.60    0.50
  -8   4   4    6.20    0.50
   8  -4   4    5.50    0.60
   8  -4   4    5.10    0.60
   8  -4   4    5.40    0.50
   8   4  -4    5.60    0.40
  -8  -4   4    5.40    0.60
  -8  -4   4    5.80    0.50
   8   4   4    4.70    0.50
  -8   4  -4    4.80    0.50
   8   4   4    5.70    0.60
  -8  -4   4    5.60    0.60
   8  -4   5   42.30    2.40
  -8   4   5   42.40    2.20
  -8   4   5   44.00    2.20
   8  -4   5   44.10    2.20
   8  -4   5   38.20    2.30
  -8  -4   5   41.50    2.40
  -8  -4   5   43.20    2.30
  -8   4  -5   40.70    2.30
   8   4   5   40.00    2.20
  -8  -4   5   46.50    2.20
   8   4   5   43.70    2.40
  -8  -4   5   41.80    2.30
  -8  -4  -6   33.40    2.00
   8  -4   6   31.20    1.90
  -8   4   6   30.20    1.70
   8   4  -6   30.80    1.80
   8  -4   6   32.30    2.00
   8  -4   6   31.20    1.80
  -8   4   6   29.90    1.80
   8   4   6   32.40    1.90
   8  -4  -6   30.90    1.60
   8   4   6   33.10    1.80
  -8  -4   6   28.20    1.90
  -8  -4   6   29.70    1.70
  -8  -4   6   30.30    1.90
  -8   4  -6   31.00    1.90
  -8  -4   6   32.10    2.10
   8   4  -7  177.38    8.50
  -8  -4  -7  161.18    8.50
   8  -4   7  175.08    8.50
   8   4  -7  169.68    8.30
  -8   4   7  167.38    8.50
   8  -4   7  158.98    8.50
   8  -4   7  189.88    8.60
  -8   4   7  165.88    8.40
  -8  -4   7  184.38    8.80
   8   4   7  175.68    8.40
   8   4   7  187.98    8.50
  -8  -4   7  183.18    8.60
  -8  -4   7  166.88    8.40
  -8   4  -7  169.18    8.50
   8  -4  -7  175.48    8.30
  -8   4   8    1.90    0.80
  -8   4   8    2.50    0.60
   8   4  -8    1.50    0.80
   8  -4   8    2.50    0.90
   8  -4   8    2.30    0.80
   8   4  -8    1.30    0.80
   8   4   8    3.90    0.80
  -8  -4   8    3.70    1.00
  -8  -4   8    1.30    1.00
  -8  -4   8    2.20    0.70
   8  -4  -8    2.70    0.50
   8   4   8    2.30    0.90
  -8   4  -8    2.00    0.80
   8   4  -9    2.50    1.20
   8   4  -9    2.40    1.20
  -8   4   9    3.10    0.80
  -8   4   9    3.40    1.00
   8  -4   9    3.00    1.00
  -8   4  -9    1.80    0.90
   8   4   9    4.30    1.10
  -8  -4   9    1.70    1.20
  -8  -4   9    6.60    1.20
   9   4   0   58.79    2.80
   9  -4   0   60.39    3.00
   9  -4   0   58.89    2.90
  -9   4   0   53.89    3.00
   9  -4   1  465.35   22.10
  -9   4   1  458.15   22.10
  -9   4  -1  436.96   22.20
   9  -4  -1  502.35   22.10
   9   4   1  473.15   22.00
   9  -4  -1  484.95   22.00
   9  -4   2  316.47   14.70
   9   4  -2  332.97   14.60
  -9   4   2  319.87   14.70
   9  -4   2  294.87   14.60
   9   4   2  306.17   14.60
  -9   4  -2  301.57   14.70
   9   4   2  312.87   14.60
  -9  -4   2  312.97   14.70
  -9  -4   2  303.77   14.60
   9  -4  -2  320.17   14.50
   9   4   2  289.77   14.50
  -9   4   3  307.87   13.10
   9   4  -3  292.07   13.10
   9  -4   3  272.37   13.10
   9  -4   3  259.97   13.20
  -9  -4   3  269.37   13.20
   9   4   3  267.37   13.10
  -9  -4   3  288.27   13.30
   9   4   3  275.37   13.20
  -9   4  -3  277.87   13.10
   9  -4   4   23.90    1.30
  -9   4   4   26.20    1.30
   9  -4   4   22.70    1.40
  -9   4   4   25.90    1.30
   9   4  -4   21.80    1.20
  -9   4  -4   22.50    1.40
   9   4   4   23.60    1.40
  -9  -4   4   26.30    1.40
  -9  -4   4   24.40    1.40
   9   4   4   22.30    1.30
  -9  -4   4   24.20    1.50
   9  -4   5  183.18    8.70
  -9   4   5  182.68    8.50
   9  -4   5  172.48    8.50
  -9   4   5  184.48    8.50
   9   4   5  189.98    8.70
  -9  -4   5  174.58    8.70
   9   4   5  177.38    8.50
  -9  -4   5  172.88    8.60
  -9  -4   5  177.68    8.60
  -9   4  -5  169.68    8.60
  -9   4   6   91.79    4.40
   9  -4   6   90.69    4.50
  -9   4   6   89.79    4.30
   9   4  -6   83.29    4.20
   9  -4   6   85.39    4.40
  -9   4  -6   86.49    4.50
  -9  -4   6   87.59    4.50
  -9  -4   6   86.29    4.70
   9   4   6   89.89    4.40
  -9  -4   6   81.09    4.50
   9   4  -7   67.09    3.60
  -9   4   7   68.89    3.70
   9  -4   7   79.19    4.00
  -9   4   7   70.59    3.80
   9  -4   7   71.59    3.80
  -9  -4   7   72.89    4.00
  -9   4  -7   71.59    3.90
   9   4   7   79.69    3.90
  -9  -4   7   74.79    4.20
  -9   4   8    7.80    1.00
   9  -4   8    7.50    1.10
   9   4  -8    7.90    1.30
  -9   4   8    9.10    1.30
   9  -4   8    7.00    1.00
  -9  -4   8   11.60    1.50
  -9   4  -8    7.30    1.10
   9   4   8    8.70    1.10
  -9  -4   8    7.60    1.40
  -9   4   9   49.60    3.10
   9  -4   9   58.69    3.30
   9   4  -9   51.79    3.50
  -9   4  -9   50.89    3.20
   9   4   9   65.99    3.40
  -9  -4   9   61.39    3.60
  10  -4   0  269.17   11.50
  10  -4   0  244.28   11.40
  10   4   0  232.88   11.30
 -10   4   0  231.28   11.50
 -10  -4   0  243.38   11.30
  10   4   0  242.38   11.30
  10   4   0  205.58   11.30
 -10  -4   0  253.37   11.40
  10  -4   1   10.50    0.70
 -10  -4  -1    9.90    0.60
  10  -4   1   10.90    0.80
  10   4  -1   10.50    0.60
 -10   4   1   10.80    0.80
  10   4  -1    9.50    0.60
 -10  -4   1   10.30    0.60
  10   4   1    9.90    0.60
  10  -4  -1   10.60    0.70
  10  -4  -1   12.30    0.80
  10   4   1   10.50    0.70
  10   4   1   10.00    0.70
 -10  -4   1   11.50    0.70
 -10   4  -1   10.00    0.90
  10  -4   2 2168.38  102.29
  10   4  -2 2402.16  102.49
  10  -4   2 2070.99  102.39
 -10   4   2 2268.97  102.69
  10  -4   2 2257.37  102.59
 -10   4  -2 2119.69  102.59
 -10  -4   2 2191.28  102.39
  10   4   2 2175.48  102.59
  10   4   2 2185.18  102.49
  10  -4  -2 2207.68  102.79
 -10  -4   2 2200.68  102.49
  10  -4  -2 2272.27  102.49
  10   4   2 2058.49  102.49
  10  -4   3    8.10    0.60
 -10   4   3    9.70    0.60
  10  -4   3    7.20    0.70
  10   4  -3    8.30    0.60
  10  -4  -3    9.50    0.50
 -10  -4   3    8.30    0.70
  10   4   3    6.80    0.60
  10   4   3    7.30    0.60
 -10  -4   3    7.70    0.60
 -10   4  -3    6.40    0.60
  10  -4   4  111.29    5.50
 -10   4   4  122.19    5.50
  10   4  -4  117.69    5.40
  10  -4   4  109.69    5.60
 -10   4  -4  108.69    5.50
 -10  -4   4  112.39    5.70
  10   4   4  108.19    5.50
  10   4   4  112.59    5.60
 -10  -4   4  125.99    5.60
 -10   4   5    3.70    0.50
  10  -4   5    2.90    0.60
  10  -4   5    2.90    0.50
 -10  -4   5    3.90    0.60
 -10  -4   5    3.40    0.50
 -10   4  -5    2.90    0.50
  10   4   5    3.70    0.60
  10   4   5    3.00    0.50
 -10  -4   5    2.10    0.60
  10  -4   6  761.02   34.00
 -10   4   6  721.83   33.80
  10  -4   6  726.93   33.80
 -10   4   6  704.13   33.90
 -10  -4   6  709.43   34.10
 -10  -4   6  688.73   33.90
  10   4   6  753.52   33.90
 -10  -4   6  687.33   33.90
 -10   4  -6  739.73   33.90
  10  -4   7    2.80    0.90
 -10   4   7    2.00    0.70
 -10   4   7    1.50    0.50
  10  -4   7    2.00    0.70
 -10   4  -7    2.00    0.70
  10   4   7    1.50    0.70
 -10  -4   7    3.30    0.80
 -10  -4   7    1.40    0.90
  10  -4   8   30.50    2.10
  10   4  -8   28.30    2.30
 -10   4   8   29.20    2.20
 -10   4   8   28.80    1.90
  10  -4   8   33.30    2.30
 -10  -4   8   31.50    2.60
  10   4   8   39.30    2.30
 -10  -4   8   31.90    2.30
 -10   4  -8   27.80    2.10
  10   4  -9    1.10    1.20
  10  -4   9    1.00    0.90
 -10   4   9    0.70    0.70
  10   4   9    1.00    0.90
 -11  -4   0   43.40    2.20
 -11  -4   0   47.70    2.30
  11  -4   0   44.80    2.30
  11   4   0   40.00    2.20
  11  -4   0   43.50    2.20
 -11   4   0   44.60    2.40
  11   4   0   41.70    2.20
  11   4   0   45.10    2.20
 -11   4   1    7.40    0.50
  11   4  -1    6.70    0.50
 -11   4   1    6.60    0.60
  11   4  -1    8.00    0.50
  11  -4   1    5.90    0.60
 -11  -4  -1    6.30    0.50
  11  -4   1    6.30    0.50
 -11  -4   1    6.90    0.50
  11  -4  -1    8.60    0.60
 -11   4  -1    5.60    0.70
  11   4   1    6.20    0.50
  11  -4  -1    7.40    0.50
  11   4   1    5.80    0.40
  11   4   1    5.80    0.50
 -11  -4   1    6.90    0.60
  11   4  -2  328.17   13.90
 -11   4   2  315.07   13.80
  11  -4   2  290.97   14.10
  11  -4   2  287.87   13.80
  11   4  -2  269.97   13.90
  11  -4   2  278.67   13.90
  11   4   2  278.87   13.90
  11  -4  -2  301.87   13.80
 -11  -4   2  296.17   13.90
 -11  -4   2  297.57   14.00
  11  -4  -2  303.87   13.90
  11   4   2  292.57   13.90
  11   4   2  294.27   14.00
  11  -4   3    0.60    0.30
  11   4  -3    1.00    0.30
  11  -4   3    0.80    0.20
  11  -4  -3    1.50    0.30
 -11  -4   3    0.90    0.30
  11   4   3    0.80    0.20
 -11  -4   3    1.20    0.30
  11   4   3    1.50    0.30
  11  -4   4   22.30    1.30
  11   4  -4   24.00    1.30
  11  -4   4   21.50    1.40
  11   4   4   25.70    1.30
 -11  -4   4   22.10    1.40
 -11  -4   4   22.50    1.50
  11   4   4   23.30    1.40
 -11   4   5    8.10    0.70
  11  -4   5    7.20    0.70
  11  -4   5    7.10    0.80
  11   4   5    7.20    0.80
 -11  -4   5    7.20    0.80
 -11  -4   5    6.60    0.90
  11   4   5    7.90    0.90
  11  -4   6  107.89    5.20
 -11   4   6   98.19    4.90
  11  -4   6  101.99    5.00
 -11  -4   6  100.99    5.30
  11   4   6  103.39    5.10
 -11  -4   6   92.69    5.10
  11  -4   7   -0.20    0.60
  11  -4   7    1.10    0.80
 -11   4   7    0.60    0.50
 -11  -4   7    1.30    0.90
  11   4   7    0.60    0.70
  11  -4   8    8.60    1.10
  11  -4   8    9.20    1.30
  11   4   8    9.70    1.20
  12  -4   0    8.20    0.70
  12  -4   0   10.20    0.60
  12   4   0    7.70    0.60
 -12  -4   0    8.50    0.60
  12   4   0    7.60    0.60
  12   4   0    8.80    0.60
  12   4  -1   43.70    2.00
  12  -4   1   37.80    2.00
 -12  -4  -1   38.10    2.00
  12  -4   1   38.20    2.10
 -12   4   1   39.30    1.90
  12   4  -1   34.20    1.90
  12  -4  -1   38.60    1.90
  12  -4  -1   39.90    2.00
 -12  -4   1   41.10    2.10
  12   4   1   34.60    1.90
  12   4   1   39.30    2.00
 -12  -4   1   40.10    2.00
  12  -4   2    7.80    0.90
  12   4  -2    9.60    0.60
  12  -4   2    7.70    0.60
  12   4  -2    7.90    0.60
  12  -4   2    8.00    0.50
 -12   4   2    7.90    0.60
  12  -4  -2    8.40    0.60
  12   4   2    7.40    0.70
  12   4   2    8.20    0.60
  12   4   2    8.30    0.60
 -12  -4   2    8.70    0.60
 -12  -4   2    8.90    0.70
  12  -4  -2    8.50    0.60
  12   4  -3    4.70    0.50
  12   4   3    4.70    0.50
  12  -4  -3    6.10    0.50
 -12  -4   3    3.90    0.60
 -12  -4   3    6.60    0.60
  12   4   3    6.20    0.60
  12   4  -4    4.90    0.50
  12  -4   4    4.80    0.60
  12  -4   4    5.10    0.70
  12   4   4    5.70    0.70
 -12  -4   4    4.50    0.70
  12   4   4    5.30    0.60
 -12  -4   4    5.20    0.70
  12  -4   5   44.50    2.50
  12  -4   5   44.60    2.30
  12   4   5   46.50    2.50
  12   4   5   44.40    2.40
 -12  -4   5   42.10    2.60
 -12  -4   5   42.80    2.40
  12  -4   6    4.00    0.80
  12  -4   6    3.20    0.60
 -12  -4   6    3.10    0.60
  12   4   6    3.50    0.70
 -12  -4   6    3.40    0.90
  12  -4   7    1.50    0.70
  12  -4   7    1.60    0.90
  12   4   7    1.50    0.70
 -12  -4   7    0.50    0.80
  12  -4   8    1.30    0.80
  12  -4   8    1.60    1.00
  12   4   8    3.00    0.90
  13   4   0   20.30    1.20
 -13  -4   0   20.20    1.10
  13   4   0   18.90    1.10
  13   4   0   18.70    1.10
  13  -4   0   20.40    1.10
  13  -4   0   20.70    1.20
  13   4  -1    1.60    0.30
  13  -4   1    1.30    0.40
 -13   4   1    1.30    0.30
 -13  -4  -1    1.00    0.30
  13  -4   1    1.50    0.30
  13   4  -1    1.20    0.30
  13   4  -1    1.80    0.30
 -13  -4   1    2.10    0.40
  13   4   1    1.30    0.30
  13  -4  -1    2.20    0.40
  13  -4  -1    1.60    0.30
  13   4   1    1.60    0.30
  13   4   1    1.30    0.20
  13   4  -2   19.20    1.10
  13  -4   2   17.50    1.30
  13  -4   2   16.90    1.10
 -13   4   2   18.90    1.00
  13  -4   2   17.10    1.00
  13   4  -2   20.60    1.10
  13  -4  -2   18.80    1.00
  13   4   2   16.80    1.00
  13   4   2   17.30    1.10
 -13  -4   2   19.70    1.20
  13   4   2   17.00    1.20
 -13  -4   2   20.90    1.10
  13  -4  -2   18.50    1.10
  13   4  -3    5.80    0.50
  13  -4   3    4.90    0.60
  13  -4   3    5.60    0.50
  13   4  -3    5.70    0.60
  13   4   3    6.30    0.60
  13   4   3    5.90    0.60
  13  -4  -3    6.40    0.60
 -13  -4   3    5.90    0.60
 -13  -4   3    5.30    0.70
  13  -4   4   10.10    1.00
  13   4  -4   12.20    0.80
  13  -4   4   10.50    0.80
  13   4   4   11.60    0.80
 -13  -4   4   10.10    1.10
  13   4   4   11.20    1.00
 -13  -4   4   10.90    0.90
  13  -4   5    0.30    0.60
  13  -4   5    1.10    0.40
 -13  -4   5    0.70    0.40
  13   4   5    0.60    0.40
 -13  -4   5    0.90    0.60
  13   4   5    1.50    0.60
  13  -4   6   11.90    1.40
  13  -4   6   10.70    1.10
 -13  -4   6   10.50    1.10
  13   4   6   12.80    1.20
 -13  -4   6   12.20    1.40
  13  -4   7    6.30    1.10
  13  -4   7    5.50    0.80
  13   4   7    6.60    0.90
  13  -4   8    4.40    1.10
  13  -4   8    3.90    0.90
  13   4   8    3.70    0.90
  14   4   0   15.30    0.90
 -14  -4   0   16.90    1.00
  14   4   0   16.50    1.00
  14  -4   0   18.10    1.10
  14   4   0   17.20    1.00
  14  -4   0   16.70    1.00
  14  -4   1    6.30    0.60
 -14   4   1    6.00    0.50
  14   4  -1    6.30    0.60
  14   4  -1    5.90    0.60
  14   4  -1    7.10    0.50
 -14  -4  -1    6.00    0.60
  14  -4   1    5.90    0.80
  14   4   1    8.20    0.60
  14  -4  -1    6.10    0.50
  14   4   1    6.50    0.60
 -14  -4   1    6.40    0.60
  14  -4  -1    6.00    0.60
  14   4   1    6.30    0.50
 -14  -4   1    7.30    0.70
 -14   4   2  247.38   11.30
  14   4  -2  214.18   11.30
  14  -4   2  236.38   11.40
  14  -4   2  239.78   11.30
  14   4  -2  260.77   11.40
  14  -4   2  241.68   11.60
 -14  -4   2  245.18   11.50
  14  -4  -2  240.98   11.40
  14   4   2  238.38   11.30
  14  -4  -2  244.28   11.30
 -14  -4   2  238.68   11.40
  14   4   2  233.68   11.40
  14   4  -3   15.50    1.10
  14  -4   3   15.00    1.10
  14   4  -3   18.10    1.00
  14  -4   3   14.40    1.00
  14   4   3   16.00    1.10
  14  -4  -3   17.00    1.10
  14   4   3   16.40    1.00
 -14  -4   3   17.90    1.10
 -14  -4   3   16.30    1.20
  14   4  -4   10.30    0.70
  14  -4   4    9.00    0.80
  14  -4   4    8.60    1.00
 -14  -4   4    9.30    1.00
  14  -4  -4   10.90    0.90
 -14  -4   4    9.50    0.90
  14   4   4    8.60    0.90
  14   4   4    9.70    0.80
  14  -4   5    1.70    0.50
  14  -4   5    0.90    0.60
 -14  -4   5    0.70    0.50
  14   4   5    0.90    0.60
 -14  -4   5    0.60    0.60
  14   4   5    0.60    0.40
  14  -4   6  120.59    5.80
  14  -4   6  111.09    5.60
 -14  -4   6  103.79    5.60
 -14  -4   6  108.19    6.10
  14   4   6  115.99    5.60
  14  -4   7   17.80    1.50
  14  -4   7   20.40    1.80
  14   4   7   20.60    1.70
  14  -4   8    3.20    1.00
  14  -4   8    2.30    0.80
  14   4   8    3.40    0.90
  15   4   0    5.20    0.60
  15  -4   0    6.40    0.80
 -15  -4   0    6.10    0.60
  15   4   0    6.20    0.60
  15  -4   0    5.50    0.60
  15   4   0    6.70    0.50
  15   4  -1   83.29    4.20
  15   4  -1   82.59    4.10
  15  -4   1   84.39    4.30
  15   4  -1   86.79    4.20
 -15  -4  -1   83.49    4.20
  15  -4   1   83.79    4.10
  15   4   1   82.79    4.20
 -15  -4   1   88.49    4.20
 -15  -4   1   84.29    4.20
  15   4   1   82.39    4.20
  15   4   1   80.49    4.10
  15  -4  -1   88.49    4.20
  15  -4  -1   85.79    4.10
  15   4  -2   11.70    0.90
  15  -4   2   10.30    0.90
  15   4  -2   10.10    0.80
  15   4  -2   11.00    0.80
 -15   4   2   11.40    0.80
  15  -4  -2   10.70    0.80
 -15  -4   2   11.20    0.80
  15   4   2   10.70    0.80
  15  -4  -2   10.80    0.90
 -15  -4   2   11.10    0.90
  15   4   2   10.70    0.90
  15   4  -3   80.99    3.70
  15   4  -3   70.89    3.70
  15  -4   3   75.69    3.70
  15  -4   3   74.59    3.80
  15   4   3   76.59    3.70
 -15  -4   3   72.69    3.90
  15  -4  -3   76.09    3.80
  15   4   3   75.09    3.80
 -15  -4   3   72.49    3.80
  15   4  -4    3.80    0.60
  15  -4   4    3.80    0.50
  15   4  -4    4.00    0.50
  15  -4   4    4.50    0.70
  15  -4  -4    3.80    0.60
 -15  -4   4    3.90    0.60
  15   4   4    3.40    0.60
 -15  -4   4    3.90    0.70
  15   4   4    4.20    0.50
  15  -4   5   43.20    2.50
  15  -4   5   38.20    2.20
 -15  -4   5   38.90    2.50
  15   4   5   42.40    2.40
  15   4   5   40.30    2.30
 -15  -4   5   37.80    2.30
  15  -4   6    6.10    1.00
  15  -4   6    4.70    0.70
 -15  -4   6    5.30    0.80
  15   4   6    5.40    1.10
  15   4   6    5.60    0.80
  15  -4   7   41.90    2.60
  15  -4   7   33.80    2.30
  15   4   7   40.00    2.40
  15   4   8    1.60    1.20
  16   4   0   63.39    3.20
  16   4   0   60.29    3.20
  16   4   0   61.59    3.10
  16  -4   0   63.79    3.10
 -16  -4   0   61.29    3.10
  16  -4   0   62.69    3.30
  16   4  -1   26.70    1.30
  16   4  -1   22.80    1.40
  16   4  -1   22.70    1.40
  16  -4   1   23.60    1.60
  16  -4   1   24.20    1.40
 -16  -4   1   23.40    1.40
  16   4   1   22.10    1.30
  16   4   1   23.10    1.40
  16  -4  -1   22.80    1.30
  16   4   1   21.20    1.40
  16  -4  -1   22.20    1.50
 -16   4   2  160.68    7.60
  16   4  -2  162.58    7.60
  16  -4   2  157.38    7.70
  16   4  -2  154.38    7.60
  16   4  -2  161.38    7.70
  16   4   2  154.58    7.70
  16  -4  -2  159.28    7.70
 -16  -4   2  157.68    7.70
  16   4   2  159.48    7.60
  16  -4  -2  160.28    7.60
 -16  -4   2  161.58    7.80
  16  -4   3   26.70    1.70
  16   4  -3   25.00    1.50
  16  -4   3   26.30    1.50
  16   4  -3   28.30    1.50
 -16  -4   3   26.80    1.70
  16  -4  -3   27.10    1.60
  16   4   3   25.70    1.60
 -16  -4   3   27.10    1.60
  16   4   3   27.60    1.50
  16  -4   4   43.40    2.50
  16   4  -4   44.10    2.20
  16  -4   4   39.50    2.20
  16   4  -4   42.70    2.30
 -16  -4   4   39.70    2.50
  16   4   4   41.90    2.30
 -16  -4   4   43.30    2.40
  16  -4  -4   42.00    2.40
  16   4   4   42.20    2.40
  16  -4   5    9.50    1.00
  16  -4   5   10.50    1.30
 -16  -4   5    9.10    1.10
  16   4   5    9.80    1.00
  16   4   5   10.30    1.20
  16  -4   6   93.39    4.80
  16  -4   6   84.59    4.60
  16   4   6   87.79    4.60
  16   4   6   96.99    4.90
  16  -4   7   19.40    1.60
  16  -4   7   21.60    1.90
  16   4   7   19.70    1.70
  17   4   0   41.40    2.20
  17   4   0   44.40    2.30
  17   4   0   44.30    2.40
 -17  -4   0   43.30    2.30
  17  -4   0   45.20    2.30
  17  -4   0   44.30    2.50
  17   4  -1    6.90    0.60
  17  -4   1    7.30    0.70
  17   4  -1    6.70    0.70
  17   4  -1    6.30    0.70
  17  -4   1    7.40    0.90
  17   4   1    7.30    0.70
 -17  -4   1    6.70    0.70
  17  -4  -1    6.50    0.90
  17  -4  -1    7.50    0.70
  17   4   1    6.30    0.80
  17   4   1    7.70    0.60
  17   4  -2   71.49    3.60
  17  -4   2   72.09    3.60
  17   4  -2   73.19    3.70
 -17   4   2   71.89    3.60
  17   4  -2   69.19    3.60
  17  -4  -2   71.09    3.60
  17  -4  -2   69.59    3.70
 -17  -4   2   72.79    3.70
 -17  -4   2   70.19    3.60
  17   4   2   73.99    3.60
  17   4   2   69.99    3.70
  17   4  -3    8.50    0.80
  17  -4   3    9.10    1.00
  17   4  -3    9.20    0.90
  17   4  -3   10.00    1.00
 -17  -4   3    9.90    0.90
 -17  -4   3    9.80    1.00
  17   4   3    9.70    1.00
  17  -4  -3    8.90    1.00
  17   4   3    9.20    0.80
  17  -4   4   29.30    1.70
  17  -4   4   29.60    1.90
  17   4  -4   29.30    1.60
  17  -4  -4   28.30    1.90
  17   4   4   27.60    1.90
  17   4   4   32.10    1.70
 -17  -4   4   28.50    1.80
  17  -4   5    2.90    0.60
  17  -4   5    3.00    0.90
  17   4   5    3.20    0.60
  17   4   5    3.30    0.80
 -17  -4   5    3.30    0.70
  17  -4   6   37.60    2.30
  17  -4   6   40.80    2.60
  17   4   6   38.30    2.30
  17   4   6   43.00    2.60
  17  -4   7    9.00    1.20
  17  -4   7    7.60    0.90
  17   4   7    9.40    1.10
  18  -4   0    1.90    0.60
  18  -4   0    1.70    0.40
  18   4   0    1.20    0.50
  18   4   0    2.20    0.50
  18   4   0    1.90    0.40
 -18  -4   0    1.80    0.50
  18   4  -1   40.20    2.30
  18  -4   1   46.70    2.30
  18   4  -1   42.00    2.20
  18  -4   1   42.70    2.60
  18   4  -1   41.70    2.30
  18   4   1   44.80    2.20
  18   4   1   39.20    2.40
  18  -4  -1   41.60    2.40
 -18  -4   1   41.70    2.30
  18   4   1   39.90    2.30
  18  -4  -1   41.70    2.20
  18   4  -2   11.90    1.00
  18   4  -2   13.60    1.10
  18  -4   2   12.80    1.10
  18   4  -2   13.30    1.00
  18  -4  -2   12.70    1.20
  18   4   2   14.70    0.90
 -18  -4   2   13.40    1.10
  18  -4  -2   13.60    1.00
  18   4   2   13.20    1.10
  18   4  -3   68.99    3.60
  18   4  -3   66.49    3.50
  18   4  -3   69.89    3.50
  18  -4   3   69.29    3.60
  18   4   3   70.49    3.50
  18   4   3   70.99    3.60
 -18  -4   3   67.39    3.60
  18  -4  -3   67.89    3.70
 -18  -4   3   67.59    3.70
  18  -4   4    0.80    0.60
  18   4  -4    0.80    0.40
  18   4  -4    1.40    0.60
  18   4   4    1.60    0.50
 -18  -4   4    1.70    0.60
  18   4   4    1.60    0.70
  18  -4  -4    0.70    0.70
  18   4  -5    8.30    1.00
  18  -4   5    9.90    1.20
  18  -4   5    8.70    1.00
  18   4   5    9.80    1.10
  18   4   5   10.20    1.20
 -18  -4   5    9.30    1.10
  18  -4   6   13.20    1.70
  18  -4   6   11.30    1.20
  18   4   6   12.10    1.30
  18   4   6   12.90    1.40
  18  -4   7   66.29    4.20
  18   4   7   62.89    3.70
  19  -4   0    6.50    0.80
  19   4   0    8.50    0.90
  19   4   0    6.70    0.90
  19   4   0    8.40    0.70
  19  -4   0    7.00    1.00
 -19  -4   0    8.60    0.90
  19  -4   1   10.70    1.30
  19  -4   1   11.20    1.00
  19   4  -1   11.20    0.80
  19   4  -1   10.60    1.00
  19   4  -1    8.80    1.00
  19   4   1   11.70    0.80
  19  -4  -1   10.50    0.90
  19   4   1    9.30    1.10
  19  -4  -1    8.50    1.10
 -19  -4   1   11.00    0.90
  19   4   1   10.40    1.00
  19   4  -2    3.50    0.50
  19  -4   2    1.30    0.50
  19   4  -2    5.20    0.70
  19   4   2    3.10    0.50
  19  -4  -2    1.10    0.60
  19  -4  -2    1.70    0.40
  19   4   2    1.70    0.50
 -19  -4   2    6.10    0.70
  19  -4   3    3.90    0.70
  19   4  -3    3.40    0.60
  19   4  -3    3.90    0.70
  19   4   3    3.30    0.50
 -19  -4   3    3.10    0.60
  19   4   3    4.70    0.70
  19  -4  -3    3.10    0.80
  19  -4   4    6.10    0.90
  19   4  -4    5.60    0.80
  19   4  -4    3.70    0.60
 -19  -4   4    5.50    0.80
  19  -4  -4    5.10    0.90
  19   4   4    5.60    0.70
  19   4   4    6.00    0.90
  19  -4   5   18.00    1.70
  19   4  -5   16.70    1.50
  19   4   5   19.10    1.40
  19   4   5   18.60    1.70
 -19  -4   5   15.40    1.40
  19  -4   6    2.10    1.00
  19  -4   6    1.40    0.60
  19   4   6    1.40    0.70
  19   4   6    1.60    1.00
  20   4   0    0.80    0.50
  20  -4   0    0.30    0.70
  20  -4   0    1.20    0.50
  20   4   0    1.00    0.60
  20   4   0    1.20    0.40
  20  -4   1   -0.20    0.70
  20   4  -1    0.50    0.50
  20   4  -1    1.40    0.40
  20  -4   1    1.10    0.50
  20   4  -1    1.10    0.50
  20  -4  -1    1.00    0.70
  20   4   1   -0.20    0.60
  20   4   1    1.80    0.50
 -20  -4   1    1.00    0.50
  20   4   1    1.20    0.40
  20  -4  -1    0.90    0.40
  20   4  -2   15.40    1.30
  20   4  -2   13.70    1.20
  20  -4   2   16.50    1.30
  20   4   2   15.80    1.10
  20   4   2   14.50    1.30
 -20  -4   2   15.50    1.20
  20  -4  -2   16.80    1.50
  20   4  -3    0.80    0.60
  20   4  -3    0.60    0.50
  20  -4   3    1.20    0.70
  20   4   3    0.80    0.40
  20  -4  -3    1.00    0.70
 -20  -4   3    0.90    0.60
  20   4   3    0.60    0.60
  20  -4   4    0.80    0.70
  20   4  -4    0.70    0.60
  20   4   4    1.40    0.70
 -20  -4   4    0.50    0.60
  20   4   4    0.50    0.50
  20  -4   5    1.20    0.90
  20   4  -5    1.10    0.70
  20   4   5    1.50    0.90
 -20  -4   5    0.90    0.70
  20   4   5    0.80    0.60
  20  -4   6   10.00    1.30
  20   4   6   10.80    1.20
  20   4   6    9.20    1.30
  21   4   0    5.30    0.90
  21  -4   0    7.70    1.20
  21   4   0    7.40    0.80
  21  -4   0    8.30    0.90
  21   4   0    8.40    1.00
  21   4  -1    1.70    0.60
  21   4  -1    1.50    0.60
  21  -4   1    2.10    0.60
  21  -4   1    0.90    0.90
  21   4   1    0.30    0.70
  21   4   1    2.30    0.60
  21  -4  -1    1.20    0.80
  21  -4  -1    1.70    0.50
  21   4   1    2.40    0.50
 -21  -4   1    1.50    0.60
  21   4  -2   75.09    3.90
  21  -4   2   72.59    3.90
  21   4  -2   70.39    3.90
  21   4   2   76.99    3.80
 -21  -4   2   74.69    3.90
  21   4   2   76.69    3.90
  21  -4  -2   73.49    4.20
  21  -4   3    0.90    0.70
  21   4  -3    0.90    0.60
  21   4   3    1.20    0.50
  21   4   3    0.60    0.60
 -21  -4   3    1.00    0.60
  21  -4   4    7.40    1.00
  21   4  -4    6.00    0.90
  21   4   4    8.90    1.00
 -21  -4   4    6.30    0.90
  21   4   4    7.60    1.00
  21  -4   5    3.20    1.00
  21   4   5    3.50    0.70
  21   4   5    3.00    1.00
 -21  -4   5    3.50    1.10
  22   4   0   19.00    1.50
  22   4   0   21.80    1.40
  22   4   0   15.70    1.60
  22  -4   0   19.50    1.40
  22  -4   0   18.60    1.90
  22  -4   1   30.60    1.90
  22  -4   1   24.80    2.70
  22   4  -1   26.70    2.00
  22   4  -1   29.00    1.90
  22  -4  -1   32.20    1.80
  22   4   1   27.70    1.90
  22  -4  -1   25.90    2.20
  22   4   1   29.10    1.70
  22   4  -2   41.90    2.50
  22  -4   2   44.50    2.50
  22   4   2   43.70    2.40
  22   4   2   43.20    2.60
 -22  -4   2   44.20    2.50
  22  -4   3   14.80    1.50
  22   4  -3   14.70    1.40
  22   4   3   14.70    1.20
 -22  -4   3   16.80    1.40
  22   4   3   15.00    1.50
  22   4  -4   14.20    1.40
  22  -4   4   17.70    1.60
  22   4   4   16.50    1.60
  22   4   4   15.40    1.30
 -22  -4   4   15.10    1.40
  22  -4   5   35.90    2.40
  22   4   5   35.10    2.60
  22   4   5   30.70    2.10
  23  -4   0    9.40    1.00
  23   4   0    9.40    1.20
  23   4  -1   14.80    1.30
  23  -4   1   13.00    1.30
  23   4   1   14.30    1.20
  23   4   1   13.60    1.30
  23  -4  -1   13.20    1.20
  23   4  -2   34.60    2.30
  23  -4   2   38.20    2.30
  23   4   2   39.10    2.40
  23   4   2   37.60    2.10
  23   4  -3    5.90    0.90
  23  -4   3    5.80    1.00
  23   4   3    6.20    0.70
  23   4   3    6.80    1.00
 -23  -4   3    7.10    1.00
  23   4  -4    6.40    1.00
  23  -4   4    7.30    1.10
  23   4   4    8.90    1.20
  23   4   4    7.00    0.80
 -23  -4   4    7.00    1.00
  24  -4   0    6.10    0.80
  24   4   0    7.00    0.90
  24  -4   1   22.60    1.60
  24   4  -1   20.30    1.60
  24  -4  -1   19.30    1.50
  24   4   1   22.00    1.70
  24  -4   2   52.89    3.00
  24   4  -2   50.59    3.00
  24   4   2   54.89    3.10
  24   4  -3   26.00    1.90
  24  -4   3   29.10    2.00
  24   4   3   30.00    2.10
  24   4   3   29.60    1.80
  25  -4   0    2.10    0.70
  25   4   0    2.60    0.80
  25   4  -1    0.70    0.70
  25  -4   1    2.10    0.70
  25   4   1    0.70    0.70
  25  -4   2    3.20    0.90
  25   4  -2    2.40    0.80
  25   4   2    2.90    0.90
   0  -5   0    0.10    0.10
   0   5   0    0.10    0.10
   0   5  -1    1.60    0.20
   0   5   1    1.80    0.20
   0  -5  -1    1.60    0.20
   0  -5  -2    0.20    0.20
   0   5  -2    0.30    0.20
   0  -5  -2    0.70    0.20
   0   5  -2    0.60    0.10
   0  -5   2    0.30    0.20
   0  -5  -2    0.20    0.10
   0   5   2    0.20    0.10
   0  -5  -3    4.40    0.40
   0  -5   3    5.00    0.60
   0   5  -3    4.30    0.50
   0  -5  -3    4.00    0.60
   0  -5  -4    0.10    0.20
   0   5   4    0.40    0.20
   0  -5   4    0.20    0.20
   0  -5   4    0.20    0.30
   0   5  -4    1.00    0.20
   0  -5   4    0.50    0.20
   0  -5   4    0.30    0.20
   0   5  -4    0.30    0.20
   0   5   4    0.20    0.20
   0   5   5    0.20    0.20
   0  -5   5    0.30    0.30
   0   5  -5    0.20    0.30
   0  -5   5    0.10    0.20
   0   5   5    0.40    0.20
   0   5   5    0.40    0.30
   0   5  -5    0.30    0.20
   0  -5  -5    0.40    0.30
   0  -5   5    0.10    0.30
   0  -5   5    0.20    0.30
   0   5   6    0.20    0.40
   0  -5   6    0.50    0.40
   0   5   6    0.70    0.30
   0   5  -6    0.40    0.40
   0   5  -6    0.20    0.30
   0  -5   6   -0.10    0.50
   0  -5   6    0.20    0.30
   0   5   6    0.70    0.30
   0  -5   6    0.20    0.40
   0  -5  -6   -0.20    0.40
   0  -5   7    2.00    0.70
   0   5   7    2.30    0.50
   0  -5   7    2.20    0.70
   0   5  -7    2.30    0.60
   0   5   7    2.30    0.70
   0  -5   7    1.90    0.70
   0   5   7    2.50    0.60
   0  -5   7    1.80    0.50
   0  -5  -7    2.60    0.60
   0   5  -7    1.90    0.50
   0   5   8    0.50    0.60
   0   5   8    0.00    0.50
   0   5  -8   -0.60    0.50
   0  -5   8   -0.10    0.60
   0   5  -8    0.50    0.70
   0   5   8   -1.00    1.20
   0  -5   8   -1.50    0.70
   0  -5  -8   -0.80    0.50
   0  -5   8   -0.10    0.60
   0  -5   8   -2.20    0.70
   0  -5   9   -1.10    0.90
   0  -5   9   -0.20    0.70
   0   5  -9    0.80    0.80
   0   5   9    0.30    0.80
   0   5   9    0.40    0.60
   0  -5   9    0.30    0.90
  -1  -5   0   22.80    1.20
   1  -5   0   23.40    1.20
  -1   5   0   22.60    1.20
   1   5   0   24.80    1.20
  -1  -5  -1    5.30    0.30
  -1   5   1    4.90    0.40
   1   5  -1    6.10    0.40
   1  -5  -1    5.10    0.40
   1   5   1    5.00    0.30
  -1   5  -1    5.30    0.40
  -1  -5  -2 1529.65   74.19
  -1   5   2 1517.65   73.89
   1   5  -2 1608.64   73.29
   1   5  -2 1569.64   73.89
  -1  -5  -2 1683.83   73.49
  -1  -5  -2 1547.15   73.79
  -1   5  -2 1622.94   73.29
   1   5   2 1492.95   73.79
  -1   5  -2 1539.85   73.79
   1  -5  -2 1687.83   73.29
   1  -5  -2 1537.75   74.09
   1  -5  -2 1502.85   73.69
  -1   5   3   20.90    1.20
   1   5  -3   22.30    1.10
   1   5  -3   20.90    1.30
  -1  -5  -3   22.60    1.30
  -1  -5  -3   20.60    1.40
  -1  -5  -3   22.70    1.20
  -1   5  -3   21.20    1.10
   1  -5  -3   23.60    1.20
   1  -5  -3   19.80    1.40
  -1  -5   3   25.60    1.40
  -1   5  -3   20.70    1.30
   1  -5   4   14.70    0.90
   1   5  -4   14.70    0.90
   1   5  -4   14.90    0.80
  -1   5   4   14.70    0.80
  -1  -5  -4   15.30    1.00
   1  -5   4   14.10    0.90
   1  -5   4   15.60    0.90
   1  -5   4   13.40    1.00
  -1   5   4   15.20    0.90
   1   5   4   15.70    0.90
   1   5   4   15.10    0.80
  -1  -5   4   15.90    0.90
  -1   5  -4   14.40    0.90
  -1   5  -4   15.50    0.90
  -1  -5   4   17.20    1.00
  -1  -5   4   14.90    0.90
  -1  -5   4   13.10    0.90
   1  -5  -4   18.00    1.00
   1  -5   5    0.10    0.30
  -1   5   5    0.50    0.30
   1  -5   5    0.70    0.30
  -1   5   5    0.10    0.20
   1   5  -5    0.20    0.30
   1   5  -5    0.50    0.20
   1  -5   5   -0.40    0.30
   1  -5   5    0.40    0.30
  -1   5   5    0.50    0.20
  -1  -5  -5    0.10    0.30
   1  -5  -5    0.50    0.30
  -1  -5   5    1.00    0.30
   1   5   5    0.20    0.30
  -1   5  -5    0.40    0.30
   1   5   5    0.20    0.20
  -1  -5   5    0.00    0.30
  -1  -5   5    0.30    0.30
  -1  -5   5    0.20    0.20
  -1   5  -5    0.50    0.20
   1   5   5    0.40    0.20
   1   5  -6  317.27   14.80
   1  -5   6  313.07   14.80
   1  -5   6  275.07   14.80
  -1   5   6  351.96   14.90
  -1  -5  -6  303.47   14.80
  -1   5   6  314.67   14.70
   1   5  -6  306.77   14.70
  -1   5   6  319.37   14.70
   1  -5   6  301.87   14.80
   1  -5   6  314.57   14.80
   1   5   6  312.47   14.70
  -1   5  -6  305.07   14.70
  -1  -5   6  319.87   14.80
   1  -5  -6  328.17   14.80
   1   5   6  332.07   14.90
  -1  -5   6  311.87   14.90
  -1   5  -6  312.97   14.80
  -1  -5   6  316.97   14.70
  -1  -5   6  271.57   14.90
   1   5   6  304.27   14.70
   1  -5   7   10.90    1.00
  -1   5   7   12.20    0.90
   1   5  -7   10.90    1.00
  -1   5   7   11.30    1.20
  -1  -5  -7   10.60    1.10
   1  -5   7   10.10    1.10
   1  -5   7   10.90    1.10
   1  -5   7   11.20    1.20
  -1   5   7   11.60    1.00
   1   5   7   11.60    0.90
   1   5   7   11.80    1.20
  -1  -5   7   10.30    1.20
  -1  -5   7   10.20    1.10
  -1   5  -7   11.90    1.10
   1   5   7   10.90    1.00
  -1  -5   7   12.50    1.00
  -1  -5   7    9.90    1.10
   1  -5  -7   11.40    1.00
  -1   5  -7    9.90    1.00
   1  -5   8    6.00    1.00
   1   5  -8    4.50    0.90
  -1  -5  -8    4.40    0.80
   1  -5   8    3.30    0.80
   1   5  -8    4.10    0.70
   1  -5   8    2.50    0.90
  -1   5   8    3.60    0.70
  -1   5   8    3.90    0.80
  -1   5  -8    4.10    0.80
   1   5   8    4.40    0.80
   1   5   8    4.10    0.70
  -1  -5   8    3.30    0.90
   1  -5  -8    3.40    0.70
  -1  -5   8    3.10    0.80
  -1   5  -8    3.30    0.80
  -1  -5   8    3.50    0.80
  -1  -5   8    2.20    0.90
   1  -5   9    1.80    1.00
  -1   5   9    1.40    0.80
  -1  -5  -9    1.80    1.00
   1   5  -9    1.20    0.80
   1  -5   9    1.30    1.00
  -1   5   9    1.60    0.70
   1  -5   9    1.50    0.80
  -1   5  -9    0.50    1.10
   1   5   9    1.40    0.70
  -1   5  -9    1.70    0.90
   1   5   9    2.40    0.80
  -1  -5   9   -0.70    1.00
  -1  -5   9    1.30    1.00
  -1  -5   9    1.60    0.80
   2   5   0    0.30    0.10
  -2   5   0    0.30    0.10
   2  -5   0    0.20    0.10
  -2  -5   0    0.20    0.10
  -2  -5  -1    2.70    0.30
  -2   5   1    2.60    0.30
   2   5  -1    2.60    0.20
  -2  -5  -1    2.30    0.20
   2  -5  -1    2.70    0.30
   2   5   1    2.30    0.20
  -2   5  -1    2.40    0.30
  -2   5   2  114.09    5.50
  -2  -5  -2  113.39    5.70
  -2  -5  -2  113.69    5.50
   2   5  -2  119.59    5.40
   2   5  -2  115.89    5.50
  -2  -5  -2  122.29    5.50
  -2   5  -2  109.79    5.50
   2   5   2  109.29    5.50
   2  -5  -2  108.69    5.50
   2  -5  -2  115.19    5.70
  -2   5  -2  120.49    5.40
  -2  -5  -3    2.60    0.50
   2   5  -3    3.40    0.30
   2   5  -3    3.50    0.40
  -2  -5  -3    3.80    0.40
  -2  -5  -3    3.10    0.30
  -2   5   3    3.50    0.40
  -2   5  -3    3.30    0.40
  -2  -5   3    3.70    0.50
   2  -5  -3    3.70    0.60
  -2   5  -3    4.00    0.30
   2  -5  -3    3.40    0.40
   2  -5   4    0.20    0.20
   2   5  -4    0.40    0.10
  -2   5   4    0.50    0.20
  -2  -5  -4    0.40    0.20
   2  -5   4    0.40    0.20
   2   5  -4    0.20    0.20
   2  -5   4   -0.30    0.30
   2  -5   4    0.30    0.20
  -2   5  -4    0.20    0.20
  -2  -5   4    0.20    0.20
   2  -5  -4    1.00    0.30
  -2  -5   4    0.50    0.20
   2   5   4    0.20    0.20
   2   5   4    0.30    0.20
  -2  -5   4    0.50    0.30
  -2   5  -4    0.90    0.20
  -2  -5   4    0.30    0.20
   2   5   4    0.10    0.20
   2   5  -5    0.60    0.30
   2   5  -5    0.20    0.20
  -2   5   5    0.70    0.40
  -2   5   5    0.40    0.20
   2  -5   5    0.30    0.30
  -2   5   5    0.40    0.30
  -2  -5  -5    0.20    0.30
   2  -5   5    0.10    0.30
   2  -5   5    0.10    0.30
  -2  -5   5    0.50    0.30
  -2  -5   5    0.30    0.30
   2   5   5    0.50    0.20
   2   5   5    0.40    0.30
   2   5   5    0.50    0.20
  -2   5  -5    0.10    0.20
   2  -5  -5    0.20    0.30
  -2  -5   5    0.40    0.30
  -2  -5   5    0.20    0.20
  -2   5  -5    0.50    0.30
  -2   5   6   24.40    1.50
   2   5  -6   20.60    1.30
   2  -5   6   17.00    1.40
  -2   5   6   21.20    1.30
  -2   5   6   20.40    1.20
   2  -5   6   19.00    1.40
  -2  -5  -6   19.60    1.30
   2   5  -6   19.50    1.20
   2  -5   6   20.90    1.30
   2  -5   6   20.00    1.30
   2   5   6   20.00    1.30
  -2  -5   6   20.00    1.30
   2  -5  -6   21.00    1.30
   2   5   6   20.20    1.20
  -2   5  -6   20.40    1.30
  -2  -5   6   20.00    1.50
  -2  -5   6   15.00    1.40
  -2  -5   6   19.60    1.20
  -2   5  -6   18.90    1.20
   2   5   6   19.80    1.20
  -2   5   7    2.00    0.50
   2   5  -7    1.40    0.40
   2  -5   7    0.70    0.60
  -2   5   7    1.60    0.50
   2  -5   7    1.10    0.60
  -2  -5  -7    2.10    0.60
   2  -5   7    1.20    0.50
   2   5  -7    2.10    0.60
   2  -5   7   -0.30    0.60
   2   5   7    1.30    0.40
   2   5   7    1.00    0.60
  -2  -5   7    0.70    0.60
   2  -5  -7    1.80    0.50
  -2   5  -7    2.00    0.60
  -2  -5   7    1.50    0.50
  -2   5  -7    0.60    0.50
   2   5   7    1.80    0.50
  -2  -5   7    1.20    0.60
  -2  -5   7    1.00    0.70
   2  -5   8   -0.70    0.70
   2  -5   8   -0.20    0.70
   2  -5   8    0.40    0.70
  -2   5   8    0.50    0.60
  -2   5   8    0.20    0.50
  -2  -5  -8    0.40    0.60
   2   5  -8    0.20    0.70
   2   5  -8    0.30    0.50
   2  -5   8   -1.30    0.70
  -2   5  -8    0.50    0.60
  -2  -5   8   -1.80    0.70
  -2  -5   8    0.20    0.80
   2  -5  -8    0.70    0.50
   2   5   8   -0.10    0.70
  -2   5  -8    0.00    0.70
  -2  -5   8    0.20    0.60
  -2  -5   8    0.40    0.70
   2   5   8    0.60    0.60
   2   5   8    0.30    0.50
  -2  -5  -9    0.40    0.80
   2  -5   9   -1.10    0.90
   2  -5   9    1.00    0.90
   2   5  -9   -1.70    1.00
  -2   5   9    0.70    0.80
   2   5  -9    0.40    0.80
  -2   5   9    0.80    0.60
   2  -5   9    0.70    0.80
   2   5   9    1.00    0.70
  -2  -5   9    0.90    1.00
  -2  -5   9   -2.00    0.90
  -2   5  -9   -0.70    1.00
   2   5   9    0.90    0.80
  -2   5  -9   -0.10    0.80
  -2  -5   9    1.20    0.80
  -3   5   0   12.30    0.80
   3   5   0   14.10    0.70
   3  -5   0   13.70    0.80
  -3  -5   0   11.00    0.70
  -3  -5  -1 3284.07  156.98
   3   5  -1 3299.97  156.28
   3  -5  -1 3644.34  156.38
  -3   5  -1 3174.48  157.08
   3   5  -2  109.29    4.90
  -3  -5  -2  112.09    5.00
  -3   5   2  101.19    5.00
   3   5  -2  105.89    5.00
  -3  -5  -2   99.39    5.10
  -3   5  -2  106.19    4.90
   3  -5  -2  100.39    5.20
  -3  -5   2  108.79    5.10
   3  -5  -2  101.19    5.00
  -3   5  -2   93.19    5.00
  -3  -5  -3 1527.75   72.09
  -3  -5  -3 1607.04   71.59
   3   5  -3 1543.95   71.59
  -3  -5  -3 1419.86   71.69
  -3   5   3 1488.25   72.09
   3   5  -3 1510.95   71.89
   3   5   3 1615.94   72.49
  -3   5  -3 1403.06   71.89
  -3  -5   3 1645.84   72.09
  -3   5  -3 1508.55   71.59
   3  -5  -3 1662.73   71.59
   3  -5  -3 1479.65   71.89
  -3  -5  -4    4.20    0.50
   3  -5   4    3.90    0.40
  -3   5   4    4.10    0.40
   3   5  -4    3.90    0.30
   3  -5   4    4.10    0.40
  -3   5   4    4.20    0.40
   3   5  -4    3.80    0.40
   3  -5   4    3.30    0.50
   3   5   4    4.30    0.40
   3   5   4    3.60    0.40
   3  -5  -4    3.90    0.50
  -3  -5   4    3.70    0.40
  -3  -5   4    3.60    0.50
  -3  -5   4    3.90    0.40
   3   5   4    4.20    0.40
  -3   5  -4    5.10    0.50
  -3  -5   4    4.40    0.50
  -3   5  -4    3.80    0.40
   3   5  -5 1006.50   45.50
   3  -5   5 1001.10   45.50
   3  -5   5  886.41   45.50
  -3  -5  -5 1016.20   45.60
   3   5  -5  948.41   45.40
  -3   5   5  985.70   45.50
   3  -5   5  871.11   45.60
  -3   5   5 1008.80   45.40
   3  -5   5 1004.60   45.50
   3  -5  -5 1089.49   45.50
  -3  -5   5 1012.40   45.50
  -3  -5   5  912.11   45.60
   3   5   5  974.40   45.40
  -3  -5   5  906.81   45.60
   3   5   5  933.61   45.50
  -3   5  -5  964.90   45.50
   3   5   5  998.10   45.40
  -3   5  -5  963.70   45.50
  -3  -5   5 1012.60   45.50
  -3  -5  -6   28.50    1.70
   3  -5   6   28.80    1.70
   3  -5   6   29.60    1.70
   3  -5   6   25.00    1.80
  -3   5   6   30.80    1.70
   3   5  -6   28.20    1.60
   3   5  -6   33.00    1.70
   3  -5   6   27.20    1.70
  -3   5   6   28.60    1.60
  -3  -5   6   31.00    1.60
   3   5   6   28.80    1.60
  -3  -5   6   26.20    1.80
  -3   5  -6   29.70    1.70
   3   5   6   29.90    1.60
  -3  -5   6   29.70    1.70
   3   5   6   31.20    1.70
   3  -5  -6   29.10    1.70
  -3  -5   6   27.50    1.90
  -3   5  -6   27.90    1.70
   3  -5   7  249.28   12.30
  -3  -5  -7  257.57   12.40
   3  -5   7  255.57   12.40
   3   5  -7  256.97   12.40
   3  -5   7  247.88   12.40
   3   5  -7  250.77   12.20
  -3   5   7  252.37   12.20
   3  -5   7  296.47   12.40
  -3   5   7  244.18   12.30
   3   5   7  292.47   12.50
   3   5   7  249.38   12.20
   3  -5  -7  269.47   12.30
  -3   5  -7  280.67   12.40
   3   5   7  250.37   12.20
  -3  -5   7  240.18   12.40
  -3  -5   7  248.38   12.50
  -3   5  -7  246.28   12.30
  -3  -5   7  247.08   12.30
   3  -5   8    2.50    0.80
  -3   5   8    1.90    0.60
  -3  -5  -8    2.10    0.70
  -3   5   8    2.20    0.70
   3  -5   8    2.10    0.90
   3   5  -8    2.10    0.70
   3  -5   8    3.00    0.80
   3   5  -8    2.10    0.60
   3  -5   8    2.00    0.90
  -3   5  -8    3.00    0.80
   3  -5  -8    3.50    0.60
   3   5   8    2.60    0.60
  -3  -5   8    1.60    0.90
   3   5   8    3.20    0.90
  -3   5  -8    1.20    0.70
  -3  -5   8    0.00    0.90
  -3  -5   8    2.20    0.70
   3   5   8    2.60    0.70
  -3   5   9  254.77   12.90
  -3   5   9  273.17   13.10
   3  -5   9  278.37   13.20
   3   5  -9  269.97   13.10
   3  -5   9  236.68   13.10
   3   5  -9  264.07   13.30
   3  -5   9  298.37   13.20
  -3  -5  -9  245.28   13.10
  -3  -5   9  292.17   13.40
  -3   5  -9  275.17   13.20
   3   5   9  276.87   13.00
  -4   5   0   20.70    1.20
   4  -5   0   22.20    1.20
  -4  -5  -1   61.99    2.90
  -4  -5  -1   60.99    3.00
   4   5  -1   61.19    2.90
   4   5  -1   67.19    2.90
  -4   5   1   60.39    3.00
  -4  -5   1   58.69    2.90
   4  -5  -1   58.19    3.00
   4  -5  -1   60.49    3.00
  -4   5  -1   60.49    3.10
   4   5  -2    5.50    0.40
  -4  -5  -2    5.40    0.50
   4   5  -2    5.70    0.30
  -4  -5  -2    5.50    0.40
  -4   5   2    5.40    0.50
  -4  -5  -2    5.90    0.50
  -4  -5   2    5.40    0.50
  -4   5  -2    5.20    0.50
   4  -5  -2    5.30    0.40
   4  -5  -2    6.80    0.50
   4   5  -3   61.29    2.70
  -4  -5  -3   52.59    3.00
   4   5  -3   58.79    2.90
  -4  -5  -3   58.99    2.90
  -4   5   3   56.79    2.90
  -4  -5  -3   55.49    2.80
  -4  -5   3   61.79    3.10
   4   5   3   59.19    3.00
  -4   5  -3   52.89    3.00
  -4   5  -3   56.89    2.80
   4  -5  -3   56.89    3.20
  -4   5   4    7.50    0.60
   4  -5   4    7.00    0.60
   4  -5   4    7.70    0.60
   4   5  -4    7.20    0.50
   4  -5   4    5.70    0.70
   4  -5   4    7.70    0.60
  -4   5   4    7.70    0.50
  -4  -5  -4    7.70    0.70
   4   5   4    8.50    0.50
  -4   5  -4    7.70    0.60
  -4  -5   4    9.00    0.70
   4  -5  -4    7.50    0.60
   4   5   4    7.60    0.50
  -4  -5   4    8.20    0.50
  -4  -5   4    7.90    0.70
  -4   5  -4    7.00    0.60
  -4   5   5   10.60    0.70
  -4   5   5    9.30    0.60
   4  -5   5    8.40    0.70
   4   5  -5    8.60    0.60
   4  -5   5    7.70    0.70
   4   5  -5    9.00    0.70
   4  -5   5    9.90    0.70
  -4  -5  -5    8.50    0.80
   4  -5   5    7.50    0.80
  -4   5  -5    8.60    0.70
   4   5   5    8.10    0.70
   4   5   5    9.10    0.60
  -4  -5   5    8.80    0.70
  -4   5  -5    8.20    0.70
   4   5   5    9.00    0.60
  -4  -5   5    9.10    0.80
  -4  -5   5    8.20    0.60
   4  -5  -5    9.60    0.70
  -4  -5   5   11.40    0.90
   4   5  -6    1.10    0.40
  -4   5   6    1.10    0.40
   4  -5   6    0.60    0.50
   4  -5   6    0.50    0.50
  -4  -5  -6    0.90    0.40
   4  -5   6    0.80    0.40
   4   5  -6    0.90    0.30
  -4   5   6    1.10    0.30
   4  -5   6    0.70    0.40
  -4   5  -6    1.50    0.50
   4   5   6    1.30    0.40
  -4  -5   6    1.60    0.40
  -4  -5   6    0.90    0.50
  -4  -5   6    1.00    0.50
  -4  -5   6    0.90    0.50
   4   5   6    1.20    0.30
   4  -5  -6    1.10    0.40
   4   5   6    1.00    0.40
   4  -5   7   16.10    1.30
  -4   5   7   17.40    1.20
  -4   5   7   18.80    1.30
   4  -5   7   16.30    1.40
   4   5  -7   18.50    1.20
   4   5  -7   18.70    1.40
  -4  -5  -7   19.00    1.40
   4  -5   7   16.00    1.40
   4  -5   7   16.70    1.50
   4  -5  -7   19.00    1.20
  -4   5  -7   18.70    1.30
  -4   5  -7   17.20    1.40
   4   5   7   17.30    1.20
  -4  -5   7   13.70    1.40
   4   5   7   16.30    1.20
  -4  -5   7   19.10    1.50
   4   5   7   19.70    1.40
  -4  -5   7   17.90    1.30
  -4  -5   7   17.80    1.60
   4  -5   8    1.00    0.80
   4  -5   8    1.20    0.80
  -4   5   8    1.90    0.60
  -4  -5  -8    0.80    0.70
   4   5  -8    1.50    0.70
   4   5  -8    2.40    0.60
   4  -5   8    0.90    0.70
   4  -5   8    0.20    0.80
  -4   5   8    1.40    0.70
   4   5   8    1.00    0.70
  -4   5  -8    1.50    0.70
  -4  -5   8    1.60    0.90
  -4  -5   8    1.40    0.70
   4   5   8    1.80    0.60
   4  -5  -8    2.30    0.50
  -4   5  -8    1.00    0.70
   4   5   8    1.50    0.60
  -4  -5   8    0.10    0.90
  -4   5   9    1.10    0.80
   4   5  -9   -1.40    1.00
   4  -5   9    1.90    1.00
  -4  -5  -9    0.80    0.80
   4  -5   9   -0.30    0.90
   4   5  -9    0.90    0.80
   4  -5   9    1.10    0.80
  -4   5   9    0.70    0.70
   4   5   9    1.90    0.80
   4   5   9    0.90    1.00
  -4  -5   9   -0.60    1.00
  -4   5  -9   -0.70    1.10
  -4  -5   9    1.70    1.00
   4   5   9    1.90    0.70
  -4  -5   9    1.70    0.80
  -4   5  -9    1.70    0.90
   5   5   0 5990.10  282.87
  -5   5   0 5878.91  283.77
   5  -5   0 6340.57  283.17
  -5   5   1    2.60    0.30
  -5  -5  -1    2.00    0.20
  -5  -5  -1    2.10    0.20
   5   5  -1    2.20    0.20
  -5   5  -1    2.00    0.40
   5  -5  -1    2.20    0.30
   5  -5  -1    2.30    0.30
   5   5  -3    2.30    0.40
   5  -5   3    2.40    0.40
  -5   5   3    2.60    0.40
  -5  -5  -3    2.30    0.40
   5   5  -3    2.50    0.40
  -5  -5  -3    2.70    0.40
  -5  -5   3    2.80    0.40
  -5  -5   3    3.20    0.50
   5   5   3    2.80    0.50
  -5   5  -3    2.60    0.40
  -5   5  -3    2.50    0.30
   5  -5  -3    2.10    0.50
   5  -5  -3    3.80    0.40
   5  -5   4 2413.66  117.39
  -5   5   4 2623.84  117.59
  -5   5   4 2638.84  117.69
   5  -5   4 2592.54  117.49
   5  -5   4 2374.36  117.29
  -5  -5  -4 2555.74  117.49
   5   5  -4 2466.65  117.39
   5  -5   4 2627.64  117.49
  -5  -5   4 2635.64  117.39
  -5  -5   4 2398.66  117.39
   5  -5  -4 2671.13  117.29
  -5   5  -4 2413.26  117.29
  -5   5  -4 2463.45  117.39
   5   5   4 2627.34  117.49
  -5  -5   4 2352.66  117.29
   5   5   4 2483.95  117.59
   5   5   4 2307.87  117.29
  -5  -5   4 2688.83  117.59
  -5   5   5    1.30    0.30
  -5   5   5    1.20    0.30
   5   5  -5    1.50    0.40
  -5  -5  -5    0.90    0.40
   5   5  -5    0.90    0.20
   5  -5   5    0.50    0.30
   5  -5   5    1.40    0.40
   5  -5   5    1.00    0.30
   5  -5   5    0.80    0.40
  -5  -5   5    0.80    0.40
  -5   5  -5    0.80    0.30
  -5  -5   5    0.80    0.40
  -5   5  -5    1.30    0.40
  -5  -5   5    0.90    0.40
   5   5   5    1.00    0.30
   5   5   5    0.90    0.20
   5   5   5    1.10    0.30
  -5  -5   5    0.80    0.30
   5  -5  -5    1.10    0.30
   5  -5   6    1.10    0.40
   5   5  -6    1.80    0.30
  -5  -5  -6    1.50    0.50
  -5   5   6    2.50    0.40
   5  -5   6    0.90    0.50
  -5   5   6    1.90    0.50
   5   5  -6    1.30    0.50
   5  -5   6    0.70    0.50
  -5   5  -6    1.80    0.50
   5   5   6    1.60    0.40
   5   5   6    1.70    0.40
   5   5   6    1.90    0.50
  -5  -5   6    1.00    0.50
  -5  -5   6    1.50    0.40
  -5  -5   6    2.10    0.50
  -5   5   7    1.20    0.60
   5  -5   7    0.20    0.50
  -5   5   7    0.80    0.40
   5   5  -7    0.70    0.40
   5  -5   7    0.80    0.60
   5  -5   7    0.00    0.60
   5   5  -7    0.80    0.60
   5  -5   7    0.20    0.60
  -5  -5  -7    0.50    0.60
   5   5   7    0.90    0.60
   5  -5  -7    1.10    0.40
  -5  -5   7    0.20    0.50
   5   5   7    0.70    0.50
  -5  -5   7    0.10    0.60
  -5  -5   7    0.50    0.70
  -5   5  -7    0.20    0.60
   5   5   7    1.00    0.40
  -5  -5   7   -0.20    0.60
  -5   5  -7    0.70    0.60
   5  -5   8  555.44   25.80
  -5  -5  -8  538.65   25.80
  -5  -5  -8  529.25   25.90
  -5   5   8  539.05   25.80
   5  -5   8  597.44   25.90
   5  -5   8  500.25   25.80
   5   5  -8  551.04   25.80
  -5   5   8  532.05   25.70
   5  -5   8  575.24   25.80
  -5   5  -8  542.25   25.90
   5  -5  -8  531.25   25.60
  -5  -5   8  538.45   25.80
  -5   5  -8  554.64   25.80
   5   5   8  544.65   25.70
  -5  -5   8  536.45   25.90
   5   5   8  559.34   25.70
  -5  -5   8  538.55   26.10
  -5   5   9    0.30    0.80
  -5  -5  -9    0.30    0.80
   5   5  -9    0.30    0.80
  -5   5   9    0.40    0.60
   5  -5   9    2.70    1.00
   5  -5   9    0.20    0.90
   5   5  -9   -1.60    1.00
  -5   5  -9    0.70    0.90
   5   5   9    0.10    1.00
   5   5   9    0.70    0.70
  -5  -5   9    0.90    0.80
  -5  -5   9   -2.40    0.90
  -5  -5   9    1.10    1.00
   5   5   9    0.60    0.80
  -5   5  -9   -0.40    1.00
  -6   5   0  149.88    7.40
   6  -5   0  150.48    7.30
   6  -5   0  159.78    7.40
   6   5   0  151.48    7.20
   6  -5   1    2.10    0.30
  -6  -5  -1    2.20    0.20
  -6  -5  -1    2.40    0.20
  -6   5   1    2.80    0.40
   6   5  -1    2.40    0.20
   6  -5   1    3.40    0.50
  -6   5  -1    2.20    0.40
   6   5   1    2.10    0.30
   6  -5  -1    2.00    0.30
   6  -5  -1    2.30    0.30
   6   5  -2    1.30    0.20
   6  -5   2    2.50    0.50
  -6  -5  -2    1.10    0.20
  -6  -5  -2    1.40    0.30
   6   5  -2    1.30    0.20
  -6   5   2    1.60    0.30
   6   5  -2    1.30    0.20
  -6  -5  -2    1.00    0.20
   6  -5  -2    1.30    0.30
  -6   5  -2    1.00    0.30
  -6  -5   2    1.40    0.30
   6   5   2    1.00    0.30
   6  -5  -2    1.90    0.30
  -6   5   3    2.00    0.30
  -6  -5  -3    1.20    0.30
   6   5  -3    1.50    0.30
  -6   5   3    1.50    0.40
  -6  -5  -3    1.70    0.40
   6   5  -3    1.50    0.20
   6   5  -3    1.70    0.30
   6  -5   3    1.50    0.30
  -6  -5  -3    1.40    0.30
  -6  -5   3    1.50    0.40
   6  -5  -3    1.60    0.70
  -6  -5   3    1.40    0.30
   6   5   3    1.30    0.30
  -6   5  -3    1.00    0.20
  -6  -5   3    1.30    0.30
   6  -5  -3    1.90    0.30
  -6   5  -3    1.20    0.30
   6   5   3    1.60    0.20
   6  -5   4   60.89    3.10
   6  -5   4   61.99    3.20
   6  -5   4   65.79    3.10
  -6  -5  -4   60.29    3.20
  -6   5   4   63.69    3.10
  -6   5   4   64.19    3.00
   6   5  -4   58.59    3.00
   6  -5   4   63.59    3.20
  -6  -5   4   59.49    3.20
   6   5   4   62.39    3.00
   6   5   4   57.99    3.10
  -6   5  -4   57.99    3.10
  -6   5  -4   62.29    3.10
   6   5   4   64.89    3.00
   6  -5  -4   68.59    3.20
  -6  -5   4   65.29    3.10
  -6  -5   4   66.19    3.00
  -6  -5   4   57.09    3.20
   6  -5   5    0.50    0.30
  -6  -5  -5    0.10    0.30
   6  -5   5    0.30    0.40
  -6   5   5    0.50    0.30
   6  -5   5    0.40    0.30
   6  -5   5    0.50    0.30
  -6   5   5    0.50    0.30
   6   5   5    0.40    0.30
   6   5   5    0.80    0.30
  -6   5  -5    0.60    0.30
   6   5   5    0.40    0.20
   6  -5  -5    0.30    0.30
  -6  -5   5    1.20    0.40
  -6   5  -5    0.50    0.30
   6  -5   6    0.00    0.40
   6   5  -6    0.50    0.30
   6  -5   6    0.30    0.40
   6  -5   6   -0.40    0.50
  -6  -5  -6   -0.20    0.40
  -6   5   6    0.10    0.40
   6  -5   6   -0.30    0.40
   6   5  -6   -0.10    0.40
  -6   5   6    0.80    0.30
   6   5   6   -0.20    0.30
  -6  -5   6    2.70    0.70
  -6  -5   6    0.20    0.30
  -6   5  -6   -0.40    0.40
   6  -5  -6    1.10    0.40
  -6   5  -6    1.10    0.50
  -6  -5   6    0.90    0.50
  -6  -5   6    0.50    0.50
   6   5   6    0.30    0.30
   6   5   6    0.10    0.40
   6  -5   7   -0.10    0.60
  -6  -5  -7    0.20    0.60
   6   5  -7    0.80    0.60
  -6   5   7    1.00    0.60
   6  -5   7   -0.50    0.50
   6  -5   7    0.00    0.60
  -6   5   7    0.90    0.50
   6  -5   7    0.20    0.60
  -6  -5   7    0.80    0.70
   6  -5  -7    0.70    0.40
  -6   5  -7    0.30    0.60
  -6  -5   7    0.50    0.60
  -6  -5   7    0.30    0.50
   6   5   7    0.90    0.50
   6   5   7    1.20    0.60
  -6   5  -7   -0.30    0.50
  -6  -5   7    0.30    0.50
   6   5   7    0.60    0.40
   6  -5   8   13.30    1.50
  -6   5   8   14.30    1.20
  -6  -5  -8   13.90    1.40
  -6   5   8   13.70    1.30
   6   5  -8   13.10    1.30
  -6  -5  -8   10.10    1.40
   6  -5   8   14.30    1.50
   6  -5   8   12.40    1.40
   6   5  -8   11.90    1.20
   6  -5   8   12.70    1.50
  -6   5  -8   13.60    1.40
  -6  -5   8   12.80    1.60
  -6  -5   8   13.40    1.30
  -6  -5   8   13.30    1.60
   6   5   8   15.70    1.20
  -6   5  -8   13.70    1.40
   6  -5  -8   13.90    1.10
   6   5   8   15.20    1.30
   6   5   8   18.10    1.60
  -6  -5  -9    0.00    0.80
   6   5  -9    0.30    0.80
  -6   5   9    0.40    0.70
   6  -5   9    3.00    0.90
   6  -5   9   -0.80    0.90
  -6   5   9    0.10    0.80
   6   5  -9   -0.60    1.10
  -6  -5   9   -1.90    1.00
  -6  -5   9    1.00    0.70
   6   5   9    1.00    0.70
   6   5   9    0.90    0.80
   6   5   9    0.10    1.00
  -6   5  -9   -0.70    0.80
  -6   5  -9    0.50    1.00
  -6  -5   9    1.70    1.10
   7  -5   0    0.30    0.20
   7  -5   0    0.20    0.20
   7   5   0    0.20    0.10
   7   5  -2   22.80    1.20
  -7  -5  -2   20.10    1.20
  -7  -5  -2   21.70    1.10
   7   5  -2   22.50    1.20
   7   5  -2   20.50    1.10
  -7   5   2   21.60    1.30
   7   5   2   23.00    1.30
   7   5   2   22.30    1.20
  -7  -5   2   25.60    1.30
  -7   5  -2   19.10    1.30
   7  -5  -2   21.80    1.20
  -7   5   3   17.00    0.90
  -7  -5  -3   16.00    1.20
   7   5  -3   16.70    0.90
  -7  -5  -3   17.20    1.00
  -7  -5  -3   17.90    1.00
   7   5  -3   16.50    1.00
   7  -5   3   15.70    0.90
  -7  -5   3   16.40    1.10
   7  -5  -3   18.20    1.00
  -7   5  -3   16.90    1.00
  -7   5  -3   15.70    0.90
   7   5   3   15.70    0.90
  -7  -5   3   15.30    1.00
   7   5   3   17.90    1.10
  -7   5   4    0.10    0.20
   7  -5   4    0.20    0.30
   7  -5   4    0.20    0.20
   7   5  -4    0.20    0.20
  -7   5   4    0.30    0.20
   7  -5   4    1.60    0.30
   7  -5   4    0.30    0.30
  -7  -5  -4    0.70    0.30
  -7  -5   4    0.40    0.20
  -7  -5   4    0.30    0.30
  -7   5  -4    1.30    0.30
   7   5   4    0.60    0.20
   7   5   4    0.40    0.20
  -7  -5   4    0.20    0.30
  -7  -5   4    0.20    0.30
   7  -5  -4    0.00    0.40
   7   5   4    0.10    0.30
  -7   5  -4   -0.10    0.20
   7   5   4    0.10    0.20
  -7   5   5    3.30    0.50
   7  -5   5    3.50    0.50
  -7  -5  -5    4.50    0.60
   7  -5   5    3.00    0.50
   7  -5   5    2.90    0.50
   7   5  -5    5.10    0.50
  -7   5   5    3.80    0.50
   7   5   5    3.10    0.40
  -7  -5   5    3.50    0.50
  -7   5  -5    2.60    0.50
  -7  -5   5    3.70    0.40
  -7  -5   5    3.10    0.50
  -7   5  -5    4.40    0.50
  -7  -5   5    3.50    0.60
   7   5   5    3.50    0.40
   7   5   5    3.20    0.40
   7  -5   6    6.20    0.80
  -7   5   6    8.30    0.70
   7  -5   6    6.80    0.80
   7  -5   6    7.00    0.90
  -7  -5  -6    7.40    0.90
   7   5  -6    7.00    0.80
   7  -5   6    7.20    0.90
  -7   5   6    7.90    0.80
   7   5   6    7.00    0.70
   7  -5  -6    8.60    0.70
  -7  -5   6    7.40    0.70
   7   5   6    7.50    0.70
   7   5   6    7.20    0.80
  -7  -5   6    7.50    1.00
  -7   5  -6    7.80    0.90
  -7  -5   6    7.10    0.90
  -7  -5   6    8.50    0.90
  -7   5  -6    6.20    0.70
   7   5  -7   13.50    1.20
  -7   5   7   14.10    1.20
  -7   5   7   15.50    1.10
  -7  -5  -7   15.70    1.30
   7  -5   7   12.10    1.40
   7   5  -7   13.20    1.00
   7  -5   7   12.60    1.20
   7  -5   7   11.70    1.30
   7  -5   7   13.20    1.20
  -7  -5  -7   13.30    1.30
   7   5   7   16.10    1.30
  -7  -5   7   12.70    1.10
  -7  -5   7   10.90    1.20
   7   5   7   14.20    1.10
  -7  -5   7   13.30    1.60
  -7   5  -7   12.80    1.30
  -7  -5   7   15.30    1.40
   7   5   7   13.10    1.10
  -7  -5  -8    0.40    0.60
   7   5  -8    0.00    0.50
   7  -5   8    0.00    0.70
  -7   5   8    0.80    0.60
   7  -5   8    0.30    0.80
  -7   5   8    0.60    0.70
   7   5  -8    1.00    0.70
   7  -5   8    0.50    1.20
  -7   5  -8    0.80    1.30
   7   5   8    0.80    0.60
  -7  -5   8   -0.10    0.90
   7  -5  -8    1.00    0.40
  -7  -5   8    1.00    0.90
  -7   5  -8    0.70    0.80
   7   5   8    0.70    0.80
   7   5   8    0.70    0.60
  -7  -5   8    1.20    0.60
   7   5  -9    7.40    1.10
   7  -5   9    8.40    1.20
  -7  -5  -9    7.00    1.30
  -7   5   9    6.90    1.20
   7   5  -9    6.90    1.40
  -7   5   9    7.20    1.00
  -7  -5   9    8.80    1.40
   7   5   9    9.10    1.30
  -7  -5   9    4.90    1.30
  -7   5  -9    6.40    1.10
   7   5   9    8.30    1.10
  -7  -5   9    7.70    1.10
   8   5   0    4.10    0.30
  -8   5   0    4.20    0.50
   8  -5   0    3.70    0.40
   8  -5   0    4.60    0.50
   8   5  -1    3.30    0.30
  -8   5   1    3.30    0.40
   8  -5   1    2.40    0.40
   8  -5  -1    2.70    0.40
  -8   5  -1    2.80    0.50
   8   5   1    2.30    0.30
   8  -5  -1    2.80    0.30
  -8  -5  -2   63.59    3.30
  -8   5   2   68.09    3.30
   8  -5   2   61.29    3.20
   8   5  -2   68.59    3.20
   8  -5   2   69.59    3.40
   8   5   2   62.59    3.20
  -8   5  -2   66.39    3.40
   8  -5  -2   68.29    3.20
  -8  -5   2   63.39    3.20
   8   5   2   69.49    3.30
  -8  -5   2   64.29    3.30
  -8   5   3   11.10    0.70
   8   5  -3   10.10    0.60
   8  -5   3   11.80    0.70
   8  -5   3   10.80    0.80
   8   5   3   11.50    0.70
   8  -5  -3   11.40    0.70
  -8  -5   3   10.80    0.80
  -8   5  -3   10.80    0.70
  -8  -5   3   10.10    0.70
   8   5   3   11.60    0.70
  -8   5   4    2.40    0.30
  -8   5   4    2.70    0.40
   8  -5   4    2.50    0.40
   8  -5   4    2.30    0.30
   8   5  -4    2.20    0.30
  -8  -5   4    1.90    0.40
   8   5   4    2.30    0.30
  -8   5  -4    2.20    0.40
   8   5   4    2.40    0.40
  -8  -5   4    2.80    0.40
  -8  -5   4    2.30    0.40
   8   5  -5    1.00    0.30
   8  -5   5    0.90    0.50
   8  -5   5    0.80    0.30
  -8   5   5    0.90    0.40
  -8   5   5    0.90    0.30
   8   5   5    1.10    0.30
  -8  -5   5    0.90    0.40
  -8   5  -5    0.60    0.40
   8  -5  -5    1.00    0.40
  -8  -5   5    0.90    0.40
  -8  -5   5    1.20    0.40
   8   5  -6   15.50    1.20
  -8   5   6   15.70    1.10
   8  -5   6   16.90    1.30
  -8   5   6   16.00    1.20
   8  -5   6   16.10    1.20
   8   5  -6   15.10    1.00
  -8  -5   6   15.90    1.10
  -8  -5   6   17.10    1.40
  -8   5  -6   15.80    1.20
  -8  -5   6   16.00    1.30
   8  -5  -6   17.40    1.00
   8   5   6   16.90    1.20
  -8  -5   6   15.50    1.30
   8  -5   7   10.20    1.20
  -8   5   7    9.20    1.10
   8  -5   7   10.50    1.20
   8   5  -7    8.90    0.90
  -8   5   7    9.50    0.90
   8   5  -7    9.10    1.00
  -8  -5   7    9.40    1.00
  -8  -5   7   10.70    1.30
   8  -5  -7   10.60    0.80
   8   5   7   12.50    1.40
  -8  -5   7    8.00    1.00
  -8  -5   7   10.30    1.20
  -8   5  -7    9.90    1.20
   8   5   7   11.90    1.20
   8   5  -8    1.00    1.00
  -8   5   8    1.20    0.60
   8  -5   8    1.50    0.90
   8  -5   8    0.90    0.80
  -8   5   8    1.20    0.70
   8   5  -8    0.30    0.70
  -8   5  -8    1.80    0.80
  -8  -5   8    1.20    0.80
  -8  -5   8    2.70    1.00
   8   5   8    1.80    0.80
  -8  -5   8    0.90    1.00
  -8   5   9    3.80    1.00
   8   5  -9    1.20    1.10
  -8   5   9    2.30    0.70
   8  -5   9    2.10    1.00
  -8   5  -9    2.70    1.00
  -8  -5   9    5.90    1.20
  -8  -5   9   -0.80    1.10
   8   5   9    3.50    1.10
   9  -5   0   83.49    4.30
   9  -5   0   96.99    4.50
  -9   5   0   85.89    4.50
   9   5   0   89.39    4.30
   9   5  -1  167.08    8.80
   9  -5   1  183.18    8.90
   9   5  -1  189.58    8.80
  -9   5   1  187.68    8.90
   9  -5  -1  183.58    8.80
   9   5   1  186.28    8.80
  -9  -5   1  196.88    8.90
   9  -5  -1  202.18    8.90
  -9   5  -1  179.48    9.00
   9   5   1  182.68    8.70
  -9  -5   1  182.48    8.80
   9  -5   2   49.70    2.70
  -9   5   2   48.30    2.60
   9  -5   2   51.39    2.50
   9   5  -2   51.09    2.40
   9   5   2   46.10    2.40
   9   5   2   46.70    2.50
  -9  -5   2   47.10    2.40
  -9   5  -2   48.40    2.60
   9  -5  -2   50.09    2.40
  -9  -5   2   49.99    2.50
   9   5   2   48.70    2.40
   9  -5   3   85.09    4.00
  -9   5   3   88.19    4.00
   9   5  -3   88.99    4.00
   9  -5   3   77.79    4.10
  -9  -5   3   87.89    4.20
   9   5   3   83.39    4.10
   9   5   3   81.69    4.10
  -9   5  -3   81.09    4.10
  -9  -5   3   80.39    4.10
   9  -5  -3   85.39    4.10
   9  -5   4   47.40    2.40
  -9   5   4   50.99    2.50
   9  -5   4   49.99    2.60
  -9   5   4   51.89    2.40
   9   5  -4   45.30    2.40
   9   5   4   46.90    2.40
  -9  -5   4   46.00    2.50
  -9  -5   4   50.89    2.50
   9   5   4   48.20    2.50
  -9   5  -4   45.90    2.50
  -9  -5   4   47.30    2.60
   9  -5   5   93.09    4.50
  -9   5   5   96.49    4.50
   9   5  -5   82.89    4.40
  -9   5   5   96.29    4.50
   9  -5   5   91.39    4.60
  -9  -5   5   91.09    4.60
  -9  -5   5   92.59    4.70
  -9   5  -5   88.39    4.60
  -9  -5   5   90.99    4.60
   9   5   5   95.59    4.50
   9  -5   6   13.30    1.30
   9  -5   6   10.90    1.10
   9   5  -6   13.00    0.90
  -9   5   6   13.10    1.10
  -9   5   6   12.40    0.90
  -9   5  -6   11.90    1.10
  -9  -5   6   13.60    1.40
   9   5   6   14.30    1.10
  -9  -5   6   12.70    1.20
  -9  -5   6   13.30    1.20
   9  -5   7   14.20    1.30
   9  -5   7   14.90    1.50
   9   5  -7   12.40    1.00
  -9   5   7   14.00    1.30
  -9   5   7   13.60    1.10
   9   5   7   17.60    1.40
  -9   5  -7   12.50    1.30
  -9  -5   7   18.50    1.80
  -9  -5   7   14.70    1.40
  -9  -5   7   12.60    1.30
  -9   5   8   15.30    1.30
   9  -5   8   18.80    1.70
  -9   5   8   17.80    1.60
   9   5  -8   14.20    1.70
   9  -5   8   17.80    1.60
  -9  -5   8   16.60    2.00
   9   5   8   19.80    1.70
  -9  -5   8   19.70    1.80
  -9   5  -8   16.80    1.60
  -9   5   9   36.00    2.50
  -9   5   9   33.70    2.20
   9  -5   9   37.00    2.40
  -9  -5   9   41.40    2.80
  -9  -5   9   32.40    2.80
  -9   5  -9   32.40    2.30
  10  -5   0    0.20    0.20
 -10  -5   0    0.80    0.20
 -10  -5   0    0.40    0.20
 -10   5   0    0.60    0.30
  10  -5   0    0.40    0.30
  10   5   0    0.30    0.20
  10   5   0    0.00    0.20
  10   5   0    0.20    0.10
  10   5  -1    4.60    0.40
  10  -5   1    5.20    0.60
 -10  -5  -1    5.30    0.40
 -10   5   1    5.80    0.60
  10   5  -1    4.70    0.40
  10  -5   1    5.10    0.40
  10  -5  -1    5.00    0.50
  10   5   1    5.50    0.40
  10   5   1    4.80    0.50
  10   5   1    5.40    0.40
 -10   5  -1    5.00    0.70
 -10  -5   1    5.20    0.40
 -10  -5   1    5.80    0.50
  10   5  -2   16.30    0.90
  10  -5   2   15.50    1.20
  10  -5   2   14.70    0.80
  10  -5   2   14.20    0.90
 -10   5   2   16.90    1.10
 -10  -5   2   16.40    1.00
  10  -5  -2   16.40    0.90
  10   5   2   13.60    1.00
 -10  -5   2   16.20    0.90
  10   5   2   15.90    0.90
  10   5   2   15.50    0.90
 -10   5   3    4.30    0.40
  10  -5   3    2.90    0.40
  10   5  -3    4.00    0.40
  10  -5   3    2.80    0.40
  10  -5  -3    4.10    0.50
 -10   5  -3    3.30    0.40
  10   5   3    3.20    0.40
 -10  -5   3    3.40    0.40
  10   5   3    3.10    0.40
 -10  -5   3    4.00    0.50
  10   5  -4    0.20    0.20
  10  -5   4    0.30    0.30
 -10   5   4    0.40    0.20
  10  -5   4    0.40    0.40
  10   5   4    0.40    0.30
 -10  -5   4    0.30    0.30
 -10   5  -4   -0.10    0.30
  10   5   4    0.20    0.30
 -10  -5   4    0.00    0.40
  10  -5   5    1.90    0.40
  10  -5   5    2.00    0.60
 -10   5   5    1.60    0.40
  10   5  -5    1.30    0.30
  10   5   5    1.80    0.40
 -10   5  -5    2.20    0.50
 -10  -5   5    2.70    0.50
 -10  -5   5    1.70    0.60
 -10  -5   5    2.60    0.50
 -10   5   6    5.90    0.70
 -10   5   6    6.80    0.80
  10  -5   6    4.90    0.70
  10   5  -6    4.30    0.50
  10  -5   6    6.60    0.90
 -10  -5   6    7.00    1.00
 -10  -5   6    5.00    0.90
  10   5   6    5.60    0.70
 -10   5  -6    5.10    0.80
 -10  -5   6    5.40    0.80
  10  -5   7    0.60    0.60
  10  -5   7    0.80    0.80
 -10   5   7    1.10    0.50
  10   5  -7    1.90    0.80
 -10   5   7    0.90    0.60
 -10   5  -7    1.00    0.70
 -10  -5   7    0.50    0.80
 -10  -5   7    3.10    0.80
 -10  -5   7    0.70    0.60
  10   5   7    0.90    0.70
  10  -5   8    0.10    0.90
 -10   5   8    0.30    0.80
 -10   5   8    0.40    0.60
  10  -5   8    0.20    0.80
  10   5  -8    0.60    0.90
 -10  -5   8   -0.20    1.00
 -10   5  -8   -0.70    0.80
  10   5   8    0.50    0.80
 -10  -5   8    2.80    1.00
 -10   5   9    0.70    0.90
  10  -5   9    1.50    1.10
  10   5   9    1.40    1.20
  11  -5   0  143.59    6.80
 -11  -5   0  149.09    6.80
  11   5   0  128.09    6.70
  11  -5   0  145.49    6.70
 -11   5   0  142.59    7.00
  11   5   0  146.19    6.80
 -11  -5   0  140.69    6.70
  11   5   0  135.69    6.70
  11   5  -1   92.09    4.20
  11  -5   1   84.99    4.20
 -11   5   1   90.29    4.20
 -11   5   1   89.99    4.40
 -11  -5  -1   83.29    4.20
  11   5  -1   78.19    4.20
  11  -5   1   86.39    4.30
  11  -5  -1   90.79    4.20
 -11  -5   1   86.89    4.20
  11   5   1   85.89    4.20
  11   5   1   78.99    4.20
  11  -5  -1   90.69    4.20
  11   5   1   84.29    4.20
 -11   5  -1   85.89    4.50
 -11  -5   1   93.89    4.30
  11   5  -2  658.03   27.60
  11  -5   2  586.94   27.60
  11  -5   2  600.74   27.90
  11  -5   2  567.24   27.70
  11   5  -2  563.14   27.60
  11   5   2  556.74   27.60
  11   5   2  597.54   27.60
 -11  -5   2  590.54   27.70
 -11  -5   2  602.44   27.80
  11  -5  -2  611.34   27.60
  11   5   2  562.84   27.70
  11   5  -3   44.90    2.10
  11  -5   3   39.80    2.20
  11  -5   3   40.70    2.10
 -11  -5   3   40.20    2.30
  11   5   3   40.20    2.10
  11  -5  -3   43.70    2.10
 -11  -5   3   41.20    2.20
  11   5   3   39.90    2.20
  11  -5   4   74.19    3.70
  11  -5   4   72.49    3.80
  11   5  -4   83.89    3.70
 -11   5   4   79.69    3.70
  11   5   4   71.39    3.80
  11  -5  -4   69.89    3.70
 -11  -5   4   74.89    3.80
  11   5   4   72.09    3.70
  11  -5   5   47.50    2.70
  11   5  -5   50.89    2.50
 -11   5   5   51.29    2.60
  11  -5   5   47.50    2.60
  11   5   5   51.09    2.60
 -11  -5   5   47.50    2.70
 -11   5  -5   50.09    2.70
  11   5   5   52.09    2.80
 -11  -5   5   49.20    2.90
 -11   5   6  207.38   10.20
  11  -5   6  204.78   10.20
  11  -5   6  224.68   10.40
 -11  -5   6  204.68   10.30
  11   5   6  222.88   10.30
 -11   5  -6  214.28   10.30
 -11  -5   6  211.58   10.50
  11  -5   7    7.30    1.10
  11  -5   7    6.00    0.90
 -11   5   7    6.20    0.80
 -11  -5   7    6.50    1.20
 -11  -5   7    5.70    1.30
  11   5   7    6.80    0.90
 -11   5  -7    5.40    1.00
  11  -5   8   27.70    1.90
 -11   5   8   23.20    1.70
  11  -5   8   28.90    2.10
 -11  -5   8   23.70    2.40
  11   5   8   29.80    2.10
  12   5   0  132.29    6.60
  12   5   0  142.09    6.70
 -12  -5   0  139.49    6.70
  12   5   0  136.99    6.70
  12  -5   0  144.19    6.80
  12  -5   0  142.49    6.60
 -12  -5  -1    0.50    0.20
 -12   5   1    1.10    0.20
  12   5  -1    1.00    0.30
  12  -5   1    1.00    0.30
  12  -5   1    0.80    0.40
  12   5  -1    0.80    0.20
  12   5   1    0.40    0.20
  12  -5  -1    0.90    0.20
  12   5   1    0.70    0.20
 -12  -5   1    0.70    0.30
  12  -5  -1    1.10    0.30
 -12  -5   1    1.20    0.30
  12   5   1    0.70    0.20
  12   5  -2    0.70    0.30
  12   5  -2    1.20    0.30
 -12   5   2    1.10    0.30
  12  -5   2    0.90    0.20
  12  -5   2    1.50    0.50
  12  -5   2    0.90    0.30
 -12  -5   2    0.80    0.30
  12  -5  -2    1.40    0.30
  12   5   2    1.20    0.30
  12   5   2    1.00    0.20
 -12  -5   2    1.40    0.40
  12   5   2    0.60    0.30
  12   5  -3    0.20    0.20
  12  -5   3    0.40    0.30
  12  -5   3    0.20    0.20
 -12  -5   3    0.40    0.40
  12   5   3    0.40    0.20
  12   5   3    0.70    0.30
  12  -5  -3    0.40    0.30
 -12  -5   3    0.40    0.30
  12  -5   4   77.89    3.80
  12  -5   4   77.39    3.90
 -12  -5   4   83.19    3.90
  12   5   4   76.79    3.90
  12  -5  -4   72.59    3.90
  12   5   4   76.69    3.80
 -12  -5   4   75.79    4.00
  12  -5   5    1.20    0.60
  12  -5   5    0.60    0.40
  12   5  -5    1.10    0.40
 -12  -5   5    1.30    0.50
 -12  -5   5    1.00    0.60
  12   5   5    1.30    0.40
  12   5   5    0.90    0.60
  12  -5   6    1.40    0.70
  12  -5   6    0.90    0.50
 -12  -5   6    0.80    0.50
  12   5   6    1.10    0.60
 -12  -5   6    1.20    0.70
  12  -5   7    0.30    0.80
  12  -5   7   -0.20    0.60
  12   5   7   -0.50    0.60
 -12  -5   7    0.80    0.90
  12  -5   8   26.50    2.00
  12  -5   8   28.40    2.20
  12   5   8   28.10    2.10
  13   5   0   44.60    2.30
  13   5   0   46.40    2.30
  13  -5   0   45.90    2.40
  13   5   0   42.10    2.30
 -13  -5   0   45.80    2.30
  13  -5   0   47.10    2.30
  13  -5   1  147.49    7.20
 -13  -5  -1  141.09    7.00
  13   5  -1  139.79    7.00
  13   5  -1  158.18    7.00
  13  -5   1  148.09    7.00
  13   5   1  143.99    7.10
  13   5   1  138.19    7.00
  13  -5  -1  150.38    7.10
 -13  -5   1  150.68    7.00
  13   5   1  134.49    7.00
 -13  -5   1  159.68    7.10
  13  -5  -1  151.08    7.00
 -13   5   2    0.20    0.20
  13   5  -2    0.10    0.20
  13  -5   2   -0.10    0.30
  13  -5   2    0.30    0.50
  13   5   2   -0.10    0.20
  13   5   2    0.20    0.20
 -13  -5   2    0.00    0.20
  13  -5  -2    0.50    0.30
  13   5  -3   88.39    3.80
  13   5  -3   69.79    3.80
  13  -5   3   75.29    3.70
  13  -5   3   73.69    3.80
  13   5   3   74.69    3.70
 -13  -5   3   73.59    3.90
 -13  -5   3   77.99    3.80
  13   5   3   73.29    3.80
  13  -5  -3   76.09    3.80
  13  -5   4   30.70    1.60
  13  -5   4   29.50    1.80
  13   5  -4   31.50    1.60
  13   5   4   30.40    1.80
  13  -5  -4   26.60    1.80
  13   5   4   29.90    1.70
 -13  -5   4   28.70    1.70
 -13  -5   4   29.40    1.90
  13  -5   5  111.99    5.50
  13  -5   5  113.09    5.70
  13   5   5  121.69    5.70
 -13  -5   5  112.69    5.80
 -13  -5   5  111.69    5.70
  13   5   5  110.99    5.60
  13  -5   6    1.20    0.80
  13  -5   6    0.40    0.50
 -13  -5   6    0.40    0.70
  13   5   6    0.10    0.50
 -13  -5   6    0.40    0.60
  13  -5   7   19.70    1.60
  13  -5   7   21.80    1.80
 -13  -5   7   19.50    2.00
  13   5   7   22.00    1.70
  13  -5   8   17.70    1.80
  13  -5   8   16.00    1.50
  13   5   8   17.60    1.70
  14  -5   0    2.00    0.50
  14   5   0    2.30    0.40
  14   5   0    2.00    0.30
 -14  -5   0    1.90    0.30
  14  -5   0    1.80    0.30
  14   5   0    2.00    0.30
  14   5  -1   60.19    3.10
 -14  -5  -1   61.09    3.20
  14  -5   1   63.09    3.20
  14   5  -1   64.49    3.20
  14  -5   1   63.29    3.40
  14   5  -1   64.79    3.20
  14   5   1   60.59    3.20
  14   5   1   60.99    3.20
 -14  -5   1   65.99    3.20
 -14  -5   1   66.89    3.30
  14  -5  -1   67.49    3.30
  14  -5  -1   66.19    3.10
  14   5   1   57.69    3.10
  14   5  -2    0.00    0.30
  14  -5   2    1.10    0.70
  14  -5   2    0.30    0.30
 -14   5   2    0.10    0.20
  14   5  -2    0.20    0.20
  14   5   2    0.20    0.30
 -14  -5   2    0.20    0.30
  14  -5  -2    0.00    0.30
 -14  -5   2    0.30    0.30
  14   5   2    0.10    0.20
  14   5  -3   82.39    4.30
  14   5  -3   95.39    4.20
  14  -5   3   86.29    4.20
  14  -5   3   85.39    4.30
 -14  -5   3   81.89    4.40
  14   5   3   83.59    4.30
  14   5   3   87.59    4.20
  14  -5  -3   87.99    4.30
 -14  -5   3   86.99    4.30
  14  -5   4    1.50    0.40
  14  -5   4    1.40    0.50
  14   5  -4    1.30    0.40
  14  -5  -4    1.40    0.60
  14   5   4    1.20    0.50
 -14  -5   4    1.50    0.60
  14   5   4    1.00    0.40
 -14  -5   4    1.50    0.50
  14  -5   5   15.50    1.40
  14  -5   5   14.00    1.10
  14   5   5   14.80    1.30
 -14  -5   5   14.60    1.40
  14   5   5   14.80    1.20
 -14  -5   5   15.50    1.20
  14  -5   6    0.30    0.50
  14  -5   6    1.10    0.80
 -14  -5   6    0.30    0.60
  14   5   6    0.90    0.60
 -14  -5   6    0.20    0.70
  14  -5   7   66.99    3.60
  14  -5   7   56.99    3.40
  14   5   7   64.79    3.50
  14  -5   8    1.90    0.80
  14  -5   8    1.60    1.00
  14   5   8    2.30    0.90
  15   5   0  524.75   25.50
  15   5   0  541.25   25.60
 -15  -5   0  542.15   25.60
  15  -5   0  562.34   25.60
  15  -5   0  552.34   25.70
  15   5   0  550.04   25.60
  15   5  -1    0.50    0.30
  15  -5   1    2.40    0.60
 -15  -5  -1    0.90    0.30
  15   5  -1    0.70    0.30
  15  -5   1    0.50    0.30
  15  -5  -1    0.50    0.30
  15   5   1    0.60    0.30
 -15  -5   1    0.70    0.40
  15   5   1    0.60    0.20
  15   5   1    0.10    0.30
  15  -5  -1    0.70    0.40
  15   5  -2    1.50    0.30
 -15   5   2    0.40    0.40
  15  -5  -2    2.40    0.50
 -15  -5   2    0.50    0.30
 -15  -5   2    0.70    0.40
  15  -5   3    0.90    0.50
  15   5  -3    0.30    0.40
  15   5  -3    0.30    0.30
  15   5   3    0.50    0.40
  15   5   3    0.60    0.30
 -15  -5   3    0.80    0.40
 -15  -5   3    0.80    0.50
  15  -5  -3    1.00    0.50
  15  -5   4  356.86   16.80
  15  -5   4  357.86   16.60
  15   5  -4  341.17   16.70
  15   5  -4  384.56   16.60
  15   5   4  353.46   16.70
  15  -5  -4  340.67   16.80
  15   5   4  350.86   16.80
 -15  -5   4  348.37   16.80
 -15  -5   4  344.47   16.90
  15  -5   5    0.20    0.40
  15  -5   5    0.70    0.60
  15   5  -5    0.50    0.30
 -15  -5   5    0.00    0.50
  15   5   5    0.70    0.60
 -15  -5   5    0.60    0.60
  15   5   5    0.40    0.50
  15  -5   6    1.80    0.90
  15  -5   6    0.60    0.60
 -15  -5   6    0.40    0.60
 -15  -5   6    1.10    0.80
  15   5   6    2.10    0.70
  15  -5   7    0.70    0.70
  15  -5   7    2.00    0.90
  15   5   7    0.80    0.70
 -16  -5   0   12.30    0.90
  16   5   0   13.00    0.90
  16  -5   0   13.40    0.90
  16  -5   0   13.60    1.20
  16   5   0   12.90    1.00
  16   5   0   13.50    0.90
  16   5  -1    5.00    0.60
  16  -5   1    4.80    0.60
  16   5  -1    5.10    0.50
  16   5  -1    4.70    0.60
  16  -5   1    6.10    0.80
  16   5   1    5.40    0.50
  16   5   1    5.10    0.60
 -16  -5   1    5.50    0.60
  16  -5  -1    6.00    0.80
  16  -5  -1    5.30    0.60
  16   5   1    5.00    0.60
  16   5  -2  142.49    6.60
  16   5  -2  132.79    6.60
  16  -5   2  138.59    6.70
  16   5  -2  137.29    6.70
 -16  -5   2  136.49    6.80
  16   5   2  138.49    6.60
  16   5   2  134.09    6.70
  16  -5  -2  135.89    6.70
 -16  -5   2  138.79    6.70
  16   5  -3    3.80    0.50
  16   5  -3    4.10    0.50
  16  -5   3    4.30    0.60
  16  -5  -3    4.00    0.70
 -16  -5   3    3.80    0.60
  16   5   3    3.70    0.60
  16   5   3    3.70    0.50
 -16  -5   3    3.40    0.70
  16   5  -4    9.80    0.80
  16  -5   4    9.40    1.10
  16  -5   4    9.00    0.80
  16   5  -4    9.00    1.00
 -16  -5   4    9.20    1.10
 -16  -5   4    9.50    1.00
  16  -5  -4   10.30    1.20
  16   5   4    9.70    1.00
  16   5   4   10.40    0.90
  16   5  -5    3.00    0.70
  16  -5   5    3.60    0.60
  16  -5   5    4.00    0.80
 -16  -5   5    3.90    0.90
  16   5   5    5.00    0.90
  16   5   5    3.90    0.60
 -16  -5   5    3.30    0.70
  16  -5   6   77.19    4.00
  16  -5   6   71.39    3.70
 -16  -5   6   64.09    3.80
  16   5   6   74.29    3.80
  16  -5   7    1.10    0.90
  16  -5   7    1.60    0.70
  16   5   7    1.30    0.70
  17  -5   0   16.90    1.40
 -17  -5   0   16.80    1.10
  17   5   0   16.80    1.10
  17   5   0   15.80    1.20
  17  -5   0   17.70    1.10
  17   5   0   17.40    1.00
  17   5  -1   11.80    0.90
  17  -5   1   11.80    1.20
  17   5  -1   13.80    0.90
  17  -5   1   12.10    0.90
  17   5  -1   11.90    1.00
 -17  -5   1   11.60    0.90
  17   5   1   12.20    1.00
  17   5   1   12.10    0.80
  17  -5  -1   12.20    0.90
  17   5   1   11.20    1.00
  17  -5  -1   12.50    1.10
  17   5  -2    6.20    0.70
  17   5  -2    5.20    0.70
  17  -5   2    8.20    0.80
  17  -5  -2    5.10    0.70
  17   5   2    5.30    0.60
  17   5   2    5.30    0.70
 -17  -5   2    7.20    0.90
 -17  -5   2    8.30    0.80
  17  -5   3    2.90    0.60
  17   5  -3    2.50    0.60
  17   5  -3    3.10    0.50
  17   5  -3    2.80    0.50
  17  -5  -3    3.20    0.70
  17   5   3    3.30    0.60
 -17  -5   3    3.30    0.60
 -17  -5   3    2.20    0.60
  17   5   3    3.20    0.50
  17   5  -4   12.20    0.90
  17   5  -4   12.50    1.10
  17  -5   4   12.80    1.30
  17   5   4   12.20    1.20
  17   5   4   13.00    1.00
  17  -5  -4   11.90    1.40
 -17  -5   4   11.00    1.20
 -17  -5   4   12.30    1.10
  17  -5   5   15.30    1.20
  17  -5   5   16.60    1.60
  17   5   5   19.20    1.60
 -17  -5   5   16.20    1.40
  17   5   5   18.10    1.30
  17  -5   6    2.50    0.70
  17  -5   6    3.40    1.00
 -17  -5   6    3.20    0.80
  17   5   6    2.80    0.70
  17  -5   7    1.30    0.70
  17  -5   7    1.00    0.90
  17   5   7   -0.10    0.70
  18  -5   0   31.30    2.10
  18   5   0   31.00    1.80
 -18  -5   0   30.40    1.80
  18  -5   0   31.00    1.70
  18   5   0   29.50    1.80
  18   5   0   31.70    1.70
  18   5  -1    1.20    0.50
  18  -5   1    1.90    0.50
  18   5  -1    1.80    0.50
  18  -5   1    1.40    0.70
  18   5  -1    1.60    0.40
  18   5   1    1.40    0.50
 -18  -5   1    1.60    0.40
  18  -5  -1    1.20    0.60
  18   5   1    1.80    0.50
  18  -5  -1    0.90    0.40
  18   5   1    2.00    0.40
  18  -5   2    1.00    0.50
  18   5  -2    0.80    0.40
  18   5  -2    0.80    0.40
  18   5  -2    0.90    0.40
  18   5   2    0.90    0.40
  18  -5  -2    0.90    0.60
  18   5   2    0.90    0.50
 -18  -5   2    0.80    0.40
  18   5  -3    0.40    0.40
  18  -5   3    1.10    0.60
  18   5  -3    1.10    0.50
  18   5  -3    0.50    0.40
  18   5   3    1.30    0.40
 -18  -5   3    0.90    0.50
  18  -5  -3    0.60    0.60
  18   5   3    0.70    0.50
 -18  -5   3    0.50    0.50
  18   5  -4   22.00    2.00
  18   5  -4   23.10    1.60
  18   5  -4   20.70    1.30
  18  -5   4   22.30    1.70
  18  -5  -4   19.70    1.80
  18   5   4   22.40    1.60
 -18  -5   4   19.80    1.90
 -18  -5   4   21.60    1.50
  18   5   4   21.40    1.40
  18  -5   5    7.50    1.10
 -18  -5   5    6.30    0.90
  18   5   5    7.70    1.10
  18   5   5    6.90    0.80
  18  -5   6    1.00    0.60
  18  -5   6    1.70    0.90
  18   5   6    1.00    0.70
  19   5   0   58.99    3.00
  19   5   0   54.09    3.10
  19   5   0   57.79    3.10
  19  -5   0   59.59    3.00
  19  -5   0   60.29    3.40
 -19  -5   0   57.39    3.10
  19   5  -1   25.10    1.60
  19  -5   1   25.40    1.60
  19   5  -1   23.40    1.60
  19   5  -1   25.20    1.50
  19  -5   1   24.00    2.00
  19  -5  -1   24.70    1.80
 -19  -5   1   24.40    1.60
  19   5   1   21.60    1.70
  19  -5  -1   25.00    1.50
  19   5   1   25.60    1.60
  19   5   1   28.50    1.50
  19   5  -2    4.00    0.60
  19   5  -2    4.40    0.60
  19  -5   2    4.90    0.70
  19   5  -2    4.90    0.70
  19   5   2    4.90    0.60
  19   5   2    5.90    0.80
 -19  -5   2    4.60    0.70
  19  -5  -2    5.00    0.90
  19   5  -3   13.70    1.10
  19  -5   3   16.10    1.30
  19   5  -3   13.90    1.10
  19   5  -3   13.90    1.30
  19   5   3   15.00    1.10
 -19  -5   3   13.20    1.30
  19   5   3   15.50    1.30
 -19  -5   3   14.00    1.20
  19  -5  -3   14.50    1.50
  19   5  -4   41.40    2.40
  19  -5   4   47.00    2.70
  19   5  -4   45.00    2.70
  19  -5  -4   42.80    2.90
  19   5   4   47.90    2.50
  19   5   4   49.50    2.70
 -19  -5   4   47.10    2.60
  19   5  -5   24.70    1.90
  19  -5   5   31.20    2.10
  19   5   5   28.40    1.80
  19   5   5   30.90    2.10
 -19  -5   5   26.10    1.90
  19  -5   6    5.20    1.10
  19   5   6    5.40    0.80
  20   5   0    2.40    0.50
  20   5   0    1.70    0.60
  20  -5   0    3.00    0.90
  20  -5   0    2.10    0.50
  20   5   0    2.90    0.60
  20  -5   1    2.70    1.00
  20  -5   1    2.90    0.60
  20   5  -1    2.70    0.60
  20   5  -1    2.40    0.50
  20   5  -1    2.40    0.60
  20  -5  -1    2.70    0.80
  20   5   1    2.10    0.60
 -20  -5   1    3.60    0.60
  20   5   1    1.90    0.70
  20   5   1    2.40    0.50
  20  -5  -1    3.00    0.50
  20   5  -2    2.40    0.50
  20  -5   2    1.90    0.60
  20   5  -2    1.90    0.60
  20   5  -2    2.50    0.60
 -20  -5   2    1.80    0.60
  20   5   2    2.00    0.60
  20  -5  -2    0.90    0.80
  20   5   2    2.40    0.50
  20   5  -3    0.40    0.60
  20   5  -3    1.10    0.50
  20  -5   3    0.80    0.60
  20   5   3    0.70    0.60
 -20  -5   3    1.30    0.60
  20   5   3    0.50    0.40
  20  -5  -3    1.10    0.80
  20   5  -4    1.80    0.70
  20  -5   4    2.10    0.80
 -20  -5   4    2.00    0.70
  20   5   4    2.10    0.80
  20   5   4    1.60    0.60
  20  -5   5    5.20    1.00
  20   5  -5    4.70    0.90
  20   5   5    4.00    1.00
  20   5   5    5.70    0.80
 -20  -5   5    4.60    0.90
  20  -5   6    2.60    1.00
  20   5   6    2.10    0.70
  21   5   0   32.80    2.20
  21   5   0   33.00    2.00
  21  -5   0   33.30    2.00
  21  -5   0   31.30    2.40
  21   5   0   34.80    1.90
  21   5  -1   22.00    1.30
  21   5  -1   20.70    1.50
  21  -5   1   22.60    1.50
  21   5  -1   18.40    1.50
  21  -5   1   19.50    2.00
 -21  -5   1   19.70    1.50
  21  -5  -1   20.80    1.90
  21   5   1   20.10    1.50
  21  -5  -1   20.20    1.40
  21   5   1   21.80    1.30
  21   5   1   13.30    1.90
  21  -5   2  142.49    7.00
  21   5  -2  134.79    7.00
  21   5  -2  142.09    7.10
 -21  -5   2  141.89    7.00
  21   5   2  145.59    7.10
  21   5   2  148.39    6.90
  21  -5  -2  140.69    7.30
  21   5  -3   14.00    1.40
  21  -5   3   14.90    1.50
 -21  -5   3   15.40    1.30
  21   5   3   15.00    1.20
  21   5   3   16.30    1.40
  21  -5   4   27.40    2.00
  21   5  -4   25.70    1.90
  21   5   4   27.20    2.00
  21   5   4   25.30    1.70
 -21  -5   4   26.20    1.90
  21   5  -5   18.70    1.70
  21  -5   5   21.30    1.80
  21   5   5   24.20    1.90
  21   5   5   20.20    1.50
 -21  -5   5   19.80    1.70
  22   5   0   36.00    1.90
  22   5   0   34.90    2.10
  22   5   0   28.80    2.20
  22  -5   0   31.90    2.50
  22  -5   0   34.20    2.00
  22   5  -1    3.90    0.70
  22  -5   1    3.40    0.70
  22   5  -1    1.80    0.80
  22  -5  -1    2.50    1.20
  22  -5  -1    3.40    0.60
  22   5   1    3.50    0.60
  22   5   1    4.10    0.70
  22  -5   2  171.68    8.50
  22   5  -2  170.18    8.50
  22   5   2  174.38    8.40
  22   5   2  179.28    8.60
 -22  -5   2  171.48    8.50
  22   5  -3    1.70    0.70
  22  -5   3    2.70    0.80
 -22  -5   3    2.40    0.70
  22   5   3    2.50    0.60
  22   5   3    2.00    0.80
  22  -5   4   30.40    2.10
  22   5  -4   26.20    2.00
  22   5   4   28.30    1.80
 -22  -5   4   27.00    2.00
  22   5   4   28.50    2.10
  22  -5   5    3.60    1.30
  23   5   0    3.60    0.80
  23  -5   0    3.70    0.70
  23   5   0    4.60    0.80
  23   5  -1   49.70    3.00
  23  -5   1   54.29    2.90
  23   5   1   52.69    2.80
  23   5   1   53.29    3.00
  23   5  -2    2.50    0.70
  23  -5   2    3.70    0.80
 -23  -5   2    3.30    0.80
  23   5   2    3.60    0.80
  23   5   2    3.20    0.60
  23  -5   3   34.60    2.30
  23   5  -3   32.70    2.30
  23   5   3   37.50    2.30
  23   5   3   35.40    2.10
 -23  -5   3   36.00    2.30
  23  -5   4    4.30    0.90
  23   5  -4    2.50    0.80
  23   5   4    3.40    0.70
 -23  -5   4    3.20    0.80
  23   5   4    4.10    1.00
  24   5   0    2.40    0.70
  24  -5   0    1.60    0.60
  24   5  -1   18.60    1.50
  24  -5   1   17.70    1.40
  24   5   1   17.90    1.60
  24   5   1   18.50    1.80
  24   5  -2    4.20    0.90
  24  -5   2    5.40    0.90
  24   5   2    6.30    1.00
  24   5   2    5.00    0.70
  24  -5   3   33.40    2.20
  24   5  -3   33.40    2.20
  24   5   3   35.50    2.00
 -24  -5   3   35.70    2.30
  24   5   3   35.70    2.40
  25  -5   0    6.70    0.90
  25   5   0    7.70    1.00
  25   5  -1    0.30    0.70
  25  -5   1    0.60    0.60
  25   5   1   -0.30    0.70
  25   5  -2   -0.20    0.90
  25  -5   2    0.40    0.90
  25   5   2    1.10    1.00
   0   6   1    0.90    0.20
   0  -6   1    0.50    0.30
   0   6  -1    0.60    0.20
   0  -6  -2  182.58    8.80
   0  -6  -2  187.88    8.90
   0   6  -2  194.08    8.80
   0  -6  -2  181.08    9.10
   0   6   2  186.58    8.80
   0   6  -2  186.28    8.90
   0  -6  -3    1.00    0.40
   0  -6  -3   -0.10    0.20
   0   6  -3    0.20    0.10
   0   6  -3    0.30    0.20
   0   6   4    0.50    0.20
   0  -6   4    0.30    0.20
   0   6   4    0.80    0.20
   0  -6   4    0.30    0.20
   0  -6   4    1.70    0.30
   0  -6  -4    1.00    0.30
   0   6  -4    0.40    0.20
   0   6  -4    0.50    0.20
   0   6  -5    0.10    0.20
   0  -6  -5    0.50    0.30
   0   6   5    0.30    0.30
   0   6  -5   -0.10    0.30
   0  -6   5    0.30    0.30
   0   6   5    0.80    0.30
   0  -6   5    0.20    0.30
   0  -6   5    0.00    0.20
   0  -6   5    0.00    0.30
   0   6   5    0.20    0.20
   0   6   6   52.69    2.70
   0  -6   6   42.60    2.80
   0   6  -6   50.89    2.60
   0   6  -6   50.99    2.70
   0   6   6   55.99    2.80
   0   6   6   51.69    2.60
   0  -6  -6   52.59    2.70
   0  -6   6   50.19    2.70
   0  -6   6   51.29    2.70
   0  -6   6   49.90    2.80
   0   6  -7    0.70    0.50
   0  -6   7   -0.30    0.60
   0  -6   7   -0.10    0.50
   0   6   7    0.10    0.60
   0  -6   7   -0.30    0.60
   0   6  -7    0.50    0.50
   0   6   7    0.70    0.50
   0   6   7    0.60    0.40
   0  -6  -7    0.90    0.50
   0  -6   7   -0.20    0.60
   0   6  -8    2.30    0.80
   0   6   8    2.40    0.70
   0   6   8    1.60    0.60
   0  -6   8   -0.10    0.80
   0  -6  -8    1.60    0.60
   0  -6   8    0.70    0.90
   0   6  -8    1.10    0.60
   0  -6   8    1.90    0.80
   0  -6   8    1.80    0.70
   0  -6   9   -0.90    0.90
   0   6  -9   -1.10    1.10
   0   6  -9    0.70    0.80
   0   6   9    0.50    0.60
   0  -6   9    1.10    1.00
   0  -6   9    0.90    0.80
   0   6   9    0.70    0.80
   1  -6   0    6.20    0.50
  -1  -6   0    6.80    0.40
   1   6   0    6.30    0.40
  -1   6   0    6.20    0.50
  -1  -6  -1    7.70    0.50
   1   6  -1    8.30    0.50
   1  -6  -1    7.90    0.50
  -1   6  -1    7.10    0.60
   1   6   1    8.80    0.50
  -1  -6  -2  139.49    6.80
   1   6  -2  147.49    6.90
  -1  -6  -2  153.48    6.90
  -1  -6  -2  138.69    7.00
  -1   6   2  141.19    6.80
   1   6   2  138.89    6.80
  -1   6  -2  152.48    6.80
   1  -6  -2  137.79    7.10
   1  -6  -2  152.98    6.90
  -1   6  -2  135.09    6.90
   1  -6  -2  140.99    6.80
   1   6  -3    6.90    0.60
   1   6  -3    7.20    0.40
  -1  -6  -3    6.90    0.60
  -1   6   3    7.10    0.60
  -1   6  -3    6.30    0.40
  -1   6  -3    6.60    0.60
   1  -6  -3    6.60    0.80
   1  -6  -3    7.90    0.60
  -1   6   4    2.50    0.30
   1  -6   4    1.40    0.40
  -1   6   4    2.50    0.30
  -1  -6  -4    1.70    0.30
   1  -6   4    2.60    0.30
   1   6  -4    3.20    0.40
   1  -6   4    2.90    0.40
   1  -6   4    1.80    0.30
   1   6  -4    2.10    0.30
   1   6   4    2.20    0.30
   1  -6  -4    2.30    0.40
  -1   6  -4    1.90    0.30
   1   6   4    2.40    0.30
  -1  -6   4    2.20    0.30
  -1  -6   4    2.80    0.30
  -1   6  -4    3.00    0.30
  -1  -6   4    1.90    0.40
  -1   6   5   27.90    1.50
  -1  -6  -5   28.00    1.60
   1  -6   5   25.40    1.60
   1  -6   5   28.10    1.50
   1  -6   5   22.90    1.60
   1  -6   5   28.10    1.60
   1   6  -5   27.60    1.50
  -1   6   5   28.20    1.50
   1   6  -5   27.60    1.60
  -1   6   5   33.00    1.70
   1   6   5   28.70    1.60
  -1  -6   5   25.40    1.60
   1   6   5   28.00    1.50
  -1  -6   5   26.50    1.70
  -1   6  -5   28.80    1.60
  -1   6  -5   28.20    1.50
  -1  -6   5   28.30    1.60
  -1  -6   5   29.10    1.50
   1   6   5   27.90    1.50
   1  -6  -5   29.80    1.60
   1  -6   6   34.90    1.90
  -1   6   6   33.80    1.80
   1   6  -6   31.50    1.80
   1   6  -6   33.10    1.90
   1  -6   6   33.20    2.00
  -1   6   6   34.10    1.80
  -1  -6  -6   33.30    1.90
   1  -6   6   33.50    1.90
   1  -6   6   27.40    2.00
   1   6   6   34.10    1.80
  -1   6  -6   33.60    1.90
   1   6   6   34.30    1.80
  -1  -6   6   30.50    2.00
  -1  -6   6   32.50    1.90
   1  -6  -6   33.80    1.90
  -1  -6   6   32.90    2.00
  -1  -6   6   33.80    1.90
  -1   6  -6   32.90    1.80
   1  -6   7   10.70    1.20
   1  -6   7    8.70    1.10
  -1  -6  -7   12.20    1.10
   1  -6   7   11.40    1.10
   1  -6   7    9.90    1.10
   1   6  -7   11.90    1.00
  -1   6   7   12.40    0.90
  -1   6   7   12.20    1.00
   1   6  -7   11.80    1.10
   1   6   7   12.30    0.90
  -1   6  -7   11.40    1.00
  -1  -6   7   11.00    1.20
  -1  -6   7   11.50    1.10
  -1  -6   7   10.40    1.20
   1   6   7   11.60    1.00
   1  -6  -7   11.50    1.00
  -1   6  -7   11.50    1.10
   1   6   7   13.40    1.20
  -1  -6   7   11.00    1.10
   1  -6   8   -0.10    0.70
  -1   6   8    0.50    0.50
   1  -6   8    1.30    0.80
  -1  -6  -8    2.60    0.70
   1  -6   8   -0.70    0.80
   1   6  -8    1.00    0.70
   1  -6   8    0.60    0.80
  -1   6   8    1.90    0.70
   1   6  -8    0.80    0.60
  -1   6  -8    0.80    0.70
   1   6   8    1.00    0.60
  -1  -6   8    0.50    0.70
   1  -6  -8    1.20    0.60
   1   6   8    1.00    0.50
  -1  -6   8    1.40    0.70
  -1  -6   8    0.10    0.80
  -1  -6   8   -1.30    0.80
  -1   6  -8    1.10    0.60
  -1   6   9   21.50    1.70
   1  -6   9   17.30    1.90
   1   6  -9   15.90    2.00
   1  -6   9   18.50    1.70
   1  -6   9   18.60    1.90
   1   6  -9   18.40    1.70
  -1   6   9   18.40    1.50
  -1  -6   9   20.40    2.00
  -1  -6   9   18.20    1.70
   1   6   9   19.30    1.60
   1   6   9   18.80    1.50
  -1  -6   9   16.50    2.00
  -1   6  -9   15.90    2.00
  -1   6  -9   19.50    1.70
   2   6   0   57.79    2.70
  -2   6   0   55.49    2.80
   2  -6   0   56.79    2.80
  -2  -6   0   51.49    2.70
  -2   6   1    0.80    0.20
   2   6  -1    0.30    0.10
   2   6  -1    1.30    0.20
   2  -6   1    0.60    0.30
  -2   6  -1    0.40    0.20
  -2  -6   1    0.90    0.20
   2  -6  -1    0.50    0.30
  -2  -6  -2  245.38   12.10
  -2  -6  -2  264.67   12.00
   2   6  -2  260.97   12.00
   2   6  -2  267.47   11.90
  -2   6   2  256.97   12.00
  -2  -6  -2  249.38   11.90
  -2   6  -2  262.97   11.90
   2  -6  -2  251.67   11.90
  -2   6  -2  221.08   12.00
   2   6   2  252.57   11.90
  -2  -6  -3   20.90    1.20
   2   6  -3   18.60    1.20
  -2   6   3   18.80    1.10
   2   6  -3   19.80    1.00
  -2  -6  -3   18.60    1.30
   2  -6  -3   20.40    1.20
  -2   6  -3   19.40    1.00
  -2  -6   3   22.90    1.30
  -2   6  -3   18.40    1.20
   2  -6  -3   18.50    1.40
  -2   6   4   21.80    1.20
  -2  -6  -4   21.80    1.30
   2   6  -4   22.70    1.20
   2  -6   4   22.30    1.20
  -2   6   4   22.00    1.10
   2   6  -4   22.00    1.10
   2  -6   4   18.40    1.20
   2  -6   4   17.70    1.30
   2  -6   4   21.00    1.20
  -2   6  -4   21.10    1.20
  -2  -6   4   22.60    1.20
   2  -6  -4   22.90    1.30
   2   6   4   20.10    1.20
   2   6   4   21.80    1.10
  -2  -6   4   22.10    1.20
  -2  -6   4   20.90    1.20
   2   6   4   21.50    1.20
  -2  -6   4   20.50    1.30
   2   6  -5    9.00    0.70
   2  -6   5    8.90    0.70
   2  -6   5    6.90    0.70
   2  -6   5    6.60    0.80
  -2   6   5    9.30    0.60
  -2   6   5    9.70    0.70
   2   6  -5    8.50    0.60
  -2  -6  -5    9.20    0.80
   2  -6   5    8.70    0.70
  -2  -6   5    8.60    0.80
   2   6   5    9.10    0.70
  -2  -6   5    7.40    0.80
  -2   6  -5    8.70    0.70
   2  -6  -5    8.50    0.80
  -2  -6   5    8.60    0.70
  -2   6  -5    7.90    0.70
   2   6   5    9.60    0.60
   2   6   5    7.90    0.70
  -2  -6   5    9.70    0.70
   2  -6   6   52.09    2.90
   2  -6   6   53.49    2.80
   2   6  -6   56.79    2.80
  -2   6   6   54.79    2.70
   2  -6   6   45.20    2.90
   2   6  -6   53.19    2.70
  -2  -6  -6   53.49    2.90
   2  -6   6   53.29    2.80
  -2   6   6   55.99    2.80
   2  -6  -6   55.89    2.80
  -2  -6   6   54.79    2.80
   2   6   6   56.19    2.90
  -2  -6   6   46.40    2.90
  -2  -6   6   55.29    2.90
  -2  -6   6   53.99    3.00
  -2   6  -6   52.89    2.80
   2   6   6   55.09    2.80
  -2   6  -6   51.69    2.80
   2   6   6   55.89    2.70
  -2  -6  -7   16.20    1.30
   2   6  -7   14.70    1.20
   2  -6   7   12.70    1.30
   2  -6   7   14.30    1.30
   2   6  -7   15.90    1.10
   2  -6   7   14.80    1.40
  -2   6   7   14.80    1.20
  -2   6   7   14.60    1.10
   2  -6   7   14.10    1.20
  -2   6  -7   15.90    1.20
  -2  -6   7   14.60    1.30
   2   6   7   14.50    1.10
  -2  -6   7   13.30    1.20
   2   6   7   15.60    1.10
  -2  -6   7   11.90    1.50
   2  -6  -7   16.00    1.20
   2   6   7   18.80    1.40
  -2  -6   7   13.60    1.40
  -2   6  -7   15.60    1.30
   2   6  -8    5.50    0.90
   2  -6   8    5.80    1.10
  -2   6   8    7.20    1.00
   2  -6   8    5.60    1.10
  -2  -6  -8    6.50    0.90
   2   6  -8    6.20    0.80
  -2   6   8    5.50    0.80
   2  -6   8    6.60    1.00
   2  -6   8    4.60    0.90
  -2  -6   8    5.60    1.10
  -2  -6   8    5.80    0.90
   2   6   8    8.30    1.10
  -2   6  -8    5.80    0.90
   2   6   8    6.00    0.80
   2   6   8    7.30    1.00
  -2  -6   8    7.00    1.00
   2  -6  -8    6.90    0.80
  -2  -6   8    4.90    1.10
  -2   6  -8    5.70    1.00
  -2   6   9   12.10    1.20
   2   6  -9   10.50    1.60
   2  -6   9    9.50    1.30
   2   6  -9   10.90    1.40
   2  -6   9    9.70    1.40
  -2   6   9   11.00    1.40
  -2  -6  -9   10.00    1.40
   2  -6   9   11.40    1.60
  -2   6  -9    9.70    1.50
   2   6   9   12.20    1.40
  -2  -6   9    8.70    1.40
  -2  -6   9   10.70    1.40
  -2   6  -9   11.20    1.40
   2   6   9   11.70    1.20
  -2  -6   9   12.30    1.70
   3  -6   0  211.88    9.60
   3   6   0  222.78    9.50
  -3   6   0  200.28    9.70
  -3  -6   0  175.28    9.50
   3   6  -1  174.38    7.60
  -3   6   1  158.38    7.70
  -3  -6  -1  158.58    7.60
   3   6  -1  163.18    7.60
  -3  -6  -1  154.08    7.70
  -3   6  -1  158.78    7.70
   3   6   1  160.48    7.60
   3  -6  -1  160.58    7.70
  -3  -6  -2  305.37   15.10
  -3   6   2  320.17   15.00
   3   6  -2  320.97   14.90
   3   6  -2  331.07   15.00
  -3  -6  -2  328.17   15.00
  -3   6  -2  326.57   14.90
   3  -6  -2  312.97   15.00
   3   6   2  305.67   14.90
  -3   6  -2  292.97   15.00
  -3  -6   2  340.57   15.10
  -3  -6  -3   71.99    3.40
  -3  -6  -3   65.09    3.60
   3   6  -3   68.69    3.40
   3   6  -3   68.09    3.30
  -3   6   3   65.99    3.40
  -3   6  -3   63.59    3.50
  -3  -6   3   76.49    3.60
   3  -6  -3   64.69    3.70
   3  -6  -3   72.49    3.50
  -3   6  -3   70.99    3.30
   3  -6   4   81.49    3.90
   3   6  -4   83.39    3.90
  -3  -6  -4   79.99    4.00
   3  -6   4   76.89    4.00
  -3   6   4   81.89    3.90
   3  -6   4   74.69    3.90
   3  -6   4   83.09    4.00
   3   6  -4   79.99    3.80
   3   6   4   81.29    3.90
  -3  -6   4   84.29    4.00
   3   6   4   76.19    3.90
   3  -6  -4   85.19    4.00
  -3  -6   4   85.79    3.90
  -3   6  -4   78.99    3.90
  -3  -6   4   72.29    4.00
   3   6   4   82.79    3.90
  -3   6  -4   78.79    3.90
   3  -6   5   43.80    2.20
  -3   6   5   41.60    2.20
   3  -6   5   38.00    2.30
   3  -6   5   41.50    2.20
   3  -6   5   39.60    2.20
  -3  -6  -5   42.60    2.30
   3   6  -5   41.20    2.10
   3   6  -5   42.60    2.20
  -3   6   5   43.70    2.10
  -3  -6   5   42.90    2.20
   3  -6  -5   43.90    2.30
  -3  -6   5   42.10    2.30
  -3   6  -5   40.60    2.20
  -3   6  -5   42.90    2.20
  -3  -6   5   42.60    2.20
   3   6   5   41.10    2.20
   3   6   5   43.90    2.10
   3   6   5   43.20    2.20
  -3  -6   5   39.90    2.30
  -3  -6  -6   72.09    3.80
   3  -6   6   71.09    3.80
  -3   6   6   75.79    3.80
  -3   6   6   79.09    3.70
   3  -6   6   66.69    3.90
   3  -6   6   73.79    3.80
   3  -6   6   74.09    3.80
   3   6  -6   73.99    3.70
   3   6  -6   77.39    3.80
   3   6   6   75.09    3.70
   3   6   6   74.19    3.70
  -3   6  -6   74.49    3.80
  -3  -6   6   75.99    3.70
  -3  -6   6   76.79    3.80
   3   6   6   78.69    3.80
   3  -6  -6   78.09    3.80
  -3  -6   6   73.19    3.90
  -3   6  -6   73.89    3.80
  -3  -6   6   69.89    3.90
  -3   6   7   11.90    1.00
   3  -6   7   10.80    1.10
   3   6  -7   12.10    1.00
   3  -6   7   11.30    1.30
   3  -6   7   10.50    1.20
   3  -6   7   10.60    1.30
  -3  -6  -7   13.40    1.20
   3   6  -7   11.20    1.10
  -3   6   7   13.10    1.10
   3  -6  -7   11.00    1.00
   3   6   7   11.70    0.90
  -3   6  -7   10.60    1.10
  -3  -6   7   11.70    1.40
   3   6   7   13.70    1.00
  -3   6  -7   11.50    1.20
  -3  -6   7    9.20    1.10
  -3  -6   7   10.80    1.20
   3   6   7   14.10    1.20
  -3  -6   7   10.40    1.00
  -3  -6  -8   25.70    1.90
   3  -6   8   26.00    2.00
   3  -6   8   28.40    2.00
   3   6  -8   27.40    1.90
   3   6  -8   28.30    1.70
  -3   6   8   26.60    1.80
  -3   6   8   26.50    1.70
   3  -6   8   23.40    1.90
   3  -6   8   27.40    2.10
   3   6   8   26.00    1.70
  -3  -6   8   24.40    1.90
  -3  -6   8   25.10    2.10
   3  -6  -8   27.70    1.70
   3   6   8   33.10    2.10
  -3   6  -8   27.10    1.80
  -3  -6   8   24.60    2.20
  -3  -6   8   25.20    1.80
   3   6   8   27.20    1.80
  -3   6  -8   25.70    1.90
  -3   6   9   13.60    1.30
  -3  -6  -9   13.40    1.50
   3   6  -9   13.90    1.50
   3  -6   9   15.00    1.70
   3   6  -9   10.80    1.70
  -3   6   9   14.70    1.50
   3  -6   9   13.90    1.70
  -3   6  -9   14.30    1.70
  -3  -6   9   10.80    1.60
  -3  -6   9   14.10    1.90
  -3   6  -9   11.70    1.50
   3   6   9   16.30    1.40
  -3  -6   9   11.90    1.50
   3   6   9   16.50    1.50
   4   6   0  387.06   18.30
   4  -6   0  400.16   18.40
  -4   6   0  380.96   18.40
   4  -6   0  383.76   18.40
  -4  -6   0  400.56   18.40
  -4  -6  -1  234.38   11.20
   4   6  -1  259.77   11.20
  -4   6   1  233.68   11.30
   4   6  -1  233.08   11.20
  -4  -6  -1  238.18   11.10
  -4  -6   1  259.47   11.20
   4   6   1  232.98   11.10
   4  -6  -1  225.48   11.20
   4  -6  -1  231.98   11.20
  -4   6  -1  225.48   11.30
  -4   6   2   68.59    3.30
  -4  -6  -2   66.99    3.20
   4   6  -2   70.49    3.30
  -4  -6  -2   63.79    3.40
  -4  -6  -2   71.59    3.30
   4   6  -2   64.39    3.20
  -4   6  -2   61.59    3.30
  -4  -6   2   70.09    3.40
   4  -6  -2   65.09    3.30
  -4  -6  -3  197.38    8.90
   4   6  -3  186.18    8.80
  -4   6   3  183.88    8.90
  -4  -6  -3  198.88    8.90
  -4  -6  -3  175.08    9.00
   4  -6   3  191.28    8.90
  -4  -6   3  171.48    8.90
  -4  -6   3  180.88    8.80
  -4   6  -3  190.58    8.70
  -4   6  -3  169.38    8.90
  -4  -6   3  201.88    9.00
   4  -6  -3  173.98    9.20
  -4  -6  -4  125.99    6.20
  -4   6   4  133.99    6.10
   4   6  -4  129.09    6.10
   4  -6   4  135.29    6.20
  -4   6   4  133.29    6.10
   4  -6   4  128.89    6.20
   4  -6   4  118.59    6.10
   4   6  -4  136.69    6.10
   4  -6   4  116.09    6.20
  -4   6  -4  121.99    6.20
  -4  -6   4  136.09    6.20
  -4   6  -4  123.69    6.10
   4   6   4  130.09    6.10
  -4  -6   4  125.99    6.20
  -4  -6   4  126.19    6.20
   4  -6  -4  134.69    6.20
   4   6   4  124.19    6.10
  -4  -6   4  136.89    6.10
   4   6   4  122.19    6.10
  -4   6   5   42.10    2.00
   4  -6   5   37.70    2.00
  -4   6   5   38.20    2.00
  -4  -6  -5   37.90    2.10
   4  -6   5   37.30    2.20
   4  -6   5   34.10    2.00
   4   6  -5   39.10    2.00
   4  -6   5   40.80    2.10
   4   6  -5   36.90    1.90
  -4  -6   5   38.60    2.10
   4   6   5   38.20    2.00
  -4   6  -5   41.70    2.10
  -4  -6   5   37.90    2.20
  -4   6  -5   42.10    2.00
  -4  -6   5   35.70    2.20
  -4  -6   5   37.90    2.00
   4   6   5   36.40    2.00
   4   6   5   37.10    2.00
   4  -6  -5   41.40    2.10
  -4   6   6   16.40    1.10
  -4  -6  -6   16.00    1.20
   4   6  -6   14.50    1.00
   4   6  -6   16.80    1.10
   4  -6   6   16.30    1.20
  -4   6   6   16.00    1.00
   4  -6   6   14.50    1.20
   4  -6   6   13.90    1.10
   4  -6   6   14.50    1.20
  -4   6  -6   16.00    1.20
  -4  -6   6   14.80    1.20
   4   6   6   15.80    1.00
  -4  -6   6   15.40    1.30
  -4   6  -6   15.30    1.10
   4   6   6   16.20    1.00
  -4  -6   6   16.60    1.30
   4   6   6   16.70    1.20
  -4  -6   6   16.50    1.10
   4  -6  -6   15.40    1.10
   4  -6   7   53.89    3.00
   4  -6   7   49.70    3.00
   4   6  -7   55.39    2.90
  -4   6   7   55.39    2.90
   4  -6   7   54.69    3.00
   4   6  -7   53.79    2.80
  -4   6   7   54.89    2.80
   4  -6   7   52.69    3.00
  -4  -6  -7   54.39    3.00
   4   6   7   54.09    2.80
  -4  -6   7   52.59    2.90
  -4   6  -7   52.99    2.90
   4   6   7   53.89    2.80
  -4  -6   7   54.29    3.20
  -4   6  -7   50.99    3.00
  -4  -6   7   47.10    3.00
  -4  -6   7   51.29    3.00
   4   6   7   58.19    3.00
   4  -6  -7   55.09    2.80
  -4   6   8   28.90    1.90
   4  -6   8   29.40    2.10
   4   6  -8   29.80    2.00
   4  -6   8   28.20    2.10
   4  -6   8   26.20    2.00
   4  -6   8   28.30    2.10
  -4   6   8   28.90    1.80
  -4  -6  -8   26.60    2.00
  -4   6  -8   26.70    1.90
  -4  -6   8   28.90    2.30
   4  -6  -8   29.30    1.80
  -4   6  -8   29.70    2.00
   4   6   8   33.20    2.10
  -4  -6   8   28.90    1.90
  -4  -6   8   27.60    2.20
   4   6   8   27.60    1.80
   4   6   8   29.90    1.80
  -4  -6   8   25.30    2.00
  -4   6  -8   26.60    2.10
   4   6  -9    5.00    1.00
  -4  -6  -9    4.00    1.00
  -4   6   9    4.20    0.80
  -4   6   9    6.90    1.10
   4   6  -9    2.70    1.30
   4  -6   9    5.80    1.10
   4  -6   9    6.00    1.20
   4   6   9    5.90    1.20
  -4   6  -9    4.80    1.10
   4   6   9    6.00    1.00
   4   6   9    4.90    0.80
  -4   6  -9    4.20    1.30
  -4  -6   9    5.80    1.00
  -4  -6   9    2.80    1.20
  -4  -6   9    5.80    1.30
   5   6   0    2.70    0.30
   5  -6   0    3.30    0.40
   5  -6   0    3.50    0.40
  -5   6   0    3.40    0.40
  -5  -6  -1  156.18    7.30
  -5  -6  -1  156.78    7.40
  -5   6   1  152.98    7.40
   5   6  -1  155.38    7.30
   5   6  -1  170.78    7.30
  -5   6  -1  149.79    7.50
  -5  -6   1  149.99    7.30
   5  -6  -1  145.69    7.40
   5  -6  -1  149.49    7.40
  -5  -6  -2    1.20    0.30
  -5   6   2    0.70    0.20
   5   6  -2    0.70    0.20
  -5  -6  -2    0.90    0.20
  -5  -6  -2    0.70    0.20
   5   6  -2    0.50    0.10
   5  -6   2    1.30    0.50
  -5   6  -2    0.80    0.20
   5  -6  -2    0.70    0.20
  -5   6  -2    0.60    0.20
   5  -6  -2    1.00    0.30
  -5   6   3  271.87   12.50
   5   6  -3  271.17   12.50
   5   6  -3  274.17   12.60
  -5  -6  -3  271.97   12.70
  -5  -6  -3  280.57   12.70
  -5  -6  -3  256.87   12.80
   5  -6   3  263.97   12.60
  -5  -6   3  254.57   12.60
  -5  -6   3  288.37   12.90
  -5  -6   3  242.18   12.60
  -5   6  -3  268.97   12.50
  -5   6  -3  268.77   12.60
   5   6   3  253.47   12.70
  -5   6   4    1.60    0.30
  -5   6   4    2.10    0.30
   5  -6   4    1.70    0.40
  -5  -6  -4    1.50    0.40
   5  -6   4    2.20    0.40
   5  -6   4    1.60    0.30
   5  -6   4    1.40    0.40
  -5  -6   4    1.60    0.40
  -5  -6   4    1.90    0.40
   5   6   4    1.60    0.30
  -5  -6   4    1.60    0.40
  -5  -6   4    2.50    0.30
  -5   6  -4    1.50    0.30
   5   6   4    2.80    0.30
  -5   6  -4    1.40    0.30
   5  -6  -4    2.30    0.40
   5   6   4    1.60    0.20
   5   6  -5    6.70    0.60
   5   6  -5    4.30    0.40
   5  -6   5    5.40    0.60
  -5   6   5    4.00    0.50
   5  -6   5    4.30    0.60
   5  -6   5    3.70    0.50
   5  -6   5    4.10    0.50
   5   6   5    4.40    0.50
  -5  -6   5    4.80    0.60
  -5   6  -5    4.40    0.50
  -5  -6   5    6.30    0.50
  -5  -6   5    4.20    0.60
   5  -6  -5    4.70    0.60
  -5  -6   5    4.30    0.60
  -5   6  -5    4.30    0.60
   5   6   5    5.40    0.50
   5   6  -6    0.50    0.30
  -5  -6  -6    0.50    0.40
   5  -6   6    0.00    0.40
   5  -6   6    0.10    0.40
   5   6  -6    0.40    0.40
   5  -6   6   -0.10    0.50
  -5   6   6    0.00    0.40
   5  -6   6   -0.20    0.40
   5   6   6    0.40    0.30
   5  -6  -6    0.50    0.40
  -5  -6   6    0.20    0.50
  -5   6  -6    0.90    0.50
  -5  -6   6   -0.10    0.30
  -5  -6   6    1.10    0.50
   5   6   6    0.60    0.40
   5   6   6    0.60    0.40
  -5   6  -6   -0.30    0.40
  -5  -6   6    0.30    0.50
   5   6  -7  125.49    6.20
  -5   6   7  121.79    6.00
  -5   6   7  121.09    6.10
   5  -6   7  125.49    6.20
   5  -6   7  119.59    6.20
   5  -6   7  125.49    6.20
   5  -6   7  122.69    6.20
  -5  -6  -7  124.09    6.20
  -5  -6   7  121.19    6.10
  -5  -6   7  125.69    6.30
  -5   6  -7  127.89    6.20
  -5  -6   7  124.69    6.40
   5  -6  -7  123.49    6.00
   5   6   7  125.49    6.00
  -5  -6   7  107.19    6.20
   5   6   7  123.59    6.10
  -5   6  -7  122.29    6.10
   5   6   7  138.79    6.20
  -5  -6  -8   -0.10    0.60
   5   6  -8    0.00    0.60
  -5   6   8    0.80    0.60
   5  -6   8    0.40    0.70
   5   6  -8    0.10    0.70
   5  -6   8   -0.20    0.80
   5  -6   8    0.40    0.80
   5   6  -8    0.20    0.90
   5  -6   8    0.40    0.70
  -5   6   8    0.70    0.70
  -5  -6   8    0.60    0.90
  -5   6  -8    0.20    0.90
   5  -6  -8    0.70    0.50
  -5  -6   8   -1.10    0.80
  -5   6  -8    0.50    0.70
   5   6   8    0.70    0.60
   5   6   8    1.20    0.60
  -5  -6   8   -0.40    0.70
  -5   6  -8   -0.20    0.70
  -5  -6   8    0.40    0.60
  -5  -6  -9    6.30    1.10
   5  -6   9    4.00    1.10
   5   6  -9    4.20    1.00
   5  -6   9    6.10    1.20
  -5   6   9    4.90    0.90
  -5   6   9    4.70    1.00
   5   6  -9    4.50    1.30
  -5   6  -9    4.10    1.20
  -5  -6   9    5.40    1.30
  -5   6  -9    5.80    1.10
   5   6   9    5.30    1.00
   5   6   9    7.70    1.00
  -5  -6   9    5.50    1.00
  -5  -6   9    3.20    1.30
   5   6   9    6.30    1.20
   6   6   0   12.70    0.70
   6  -6   0   12.00    0.80
   6  -6   0   14.00    0.90
  -6   6   0   12.60    0.90
  -6  -6  -2    0.70    0.20
   6   6  -2    0.20    0.10
  -6  -6  -2    0.30    0.20
   6   6  -2    0.30    0.10
  -6  -6  -2    0.30    0.10
   6   6  -2    0.40    0.10
  -6   6  -2    0.10    0.20
  -6  -6   2    0.20    0.20
   6  -6  -2    0.30    0.20
   6   6  -3    0.80    0.20
   6   6  -3    0.90    0.30
  -6   6   3    1.00    0.20
  -6  -6  -3    0.60    0.20
   6  -6   3    0.50    0.30
  -6  -6  -3    0.60    0.30
   6  -6   3    0.40    0.20
   6   6  -3    1.20    0.20
  -6  -6   3    1.40    0.30
  -6  -6   3    0.60    0.40
   6   6   3    0.90    0.20
  -6   6  -3    0.60    0.20
  -6  -6   3    0.60    0.30
  -6   6  -3    0.50    0.20
  -6   6   4    4.20    0.50
  -6  -6  -4    4.80    0.60
   6  -6   4    3.70    0.50
   6  -6   4    4.60    0.50
   6  -6   4    4.20    0.50
   6   6  -4    4.50    0.40
  -6   6   4    4.50    0.40
   6  -6   4    4.10    0.50
   6   6   4    3.70    0.40
  -6   6  -4    3.60    0.50
   6   6   4    5.30    0.40
  -6   6  -4    3.60    0.50
   6   6   4    4.60    0.40
  -6  -6   4    5.00    0.60
  -6  -6   4    4.30    0.50
   6  -6  -4    4.90    0.60
   6  -6   5    1.70    0.50
  -6   6   5    1.00    0.30
   6   6  -5    1.10    0.40
   6  -6   5    0.20    0.30
   6  -6   5    0.50    0.30
  -6   6   5    0.90    0.30
  -6  -6  -5    1.20    0.40
   6  -6   5    0.10    0.30
  -6  -6   5    1.00    0.30
  -6   6  -5    0.40    0.30
  -6  -6   5    0.60    0.40
  -6   6  -5    0.20    0.30
  -6  -6   5    0.40    0.40
   6   6   5    0.50    0.30
   6  -6  -5    0.60    0.40
   6   6   5    1.10    0.30
   6   6   5    0.60    0.20
   6   6  -6    0.00    0.40
  -6  -6  -6    0.40    0.40
  -6   6   6    0.30    0.40
  -6   6   6    0.50    0.30
   6  -6   6   -0.10    0.40
   6  -6   6    0.00    0.40
   6  -6   6   -0.10    0.40
  -6   6  -6   -0.60    0.40
   6   6   6    0.10    0.30
   6   6   6    0.10    0.40
   6  -6  -6    0.40    0.40
   6   6   6    0.00    0.30
  -6   6  -6    0.30    0.40
  -6  -6   6    0.60    0.60
  -6  -6   6    0.90    0.50
  -6  -6   6    0.30    0.40
   6  -6   7    0.70    0.60
   6  -6   7    0.40    0.60
  -6  -6  -7    0.70    0.60
   6  -6   7    1.00    0.70
  -6   6   7    1.60    0.60
   6  -6   7    0.10    0.70
   6   6  -7    0.90    0.60
   6   6  -7    0.40    0.40
   6   6   7    1.20    0.50
  -6  -6   7    0.30    0.60
  -6  -6   7    0.80    0.50
  -6   6  -7    1.00    0.60
  -6  -6   7    1.00    0.70
   6   6   7    1.00    0.60
   6  -6  -7    1.50    0.40
   6   6   7    1.10    0.50
  -6  -6   7    0.70    0.70
  -6   6  -7    0.00    0.50
   6  -6   8   -0.10    0.70
  -6  -6  -8    0.20    0.70
  -6   6   8    0.70    0.60
  -6  -6  -8    1.40    0.70
   6   6  -8    0.10    0.70
   6  -6   8   -0.20    0.80
  -6   6   8    1.30    0.70
   6  -6   8    0.60    0.80
   6   6  -8   -0.50    0.90
   6   6  -8   -0.20    0.50
   6  -6  -8    0.80    0.50
  -6  -6   8    0.80    0.60
  -6   6  -8    0.30    0.90
   6   6   8    3.70    0.90
  -6  -6   8   -0.60    0.90
   6   6   8    1.30    0.60
   6   6   8    0.90    0.60
  -6   6  -8    0.60    0.80
  -6   6  -8    0.10    0.90
  -6  -6   8    0.70    0.90
   6   6  -9    1.10    0.80
   6  -6   9    3.10    1.00
   6   6  -9   -1.20    1.10
   6  -6   9    0.40    0.90
  -6   6   9    0.90    0.70
  -6  -6  -9    1.00    0.80
  -6   6   9    0.30    0.80
   6  -6   9    1.40    1.20
  -6  -6   9    1.90    1.10
  -6   6  -9    1.40    0.90
  -6   6  -9    0.70    1.10
   6   6   9    1.20    1.00
   6   6   9    1.70    0.70
  -6  -6   9   -1.20    1.00
   6   6   9    1.30    0.80
  -6  -6   9    2.00    0.80
   7  -6   0   15.10    0.90
  -7   6   0   13.70    1.00
   7  -6   0   12.60    0.90
   7   6   0   12.90    0.80
   7  -6   1    1.40    0.30
   7  -6   1    2.20    0.50
   7   6  -1    1.60    0.20
  -7   6   1    1.70    0.30
   7   6   1    1.80    0.20
  -7   6  -1    1.40    0.40
   7  -6  -1    1.60    0.30
   7  -6  -1    1.40    0.30
  -7   6   2   18.30    1.10
   7   6  -2   19.80    1.00
  -7  -6  -2   16.80    1.10
   7  -6   2   20.10    1.30
   7   6  -2   17.70    1.00
   7   6   2   18.40    1.00
  -7  -6   2   16.70    1.10
   7  -6  -2   17.90    1.10
  -7   6  -2   17.70    1.20
  -7  -6  -3    4.00    0.60
   7  -6   3    5.00    0.40
   7   6  -3    6.10    0.50
   7   6  -3    5.10    0.40
  -7  -6  -3    5.00    0.50
  -7   6   3    5.80    0.40
   7  -6   3    5.60    0.50
  -7  -6   3    5.10    0.50
   7  -6  -3    4.30    0.60
  -7   6  -3    4.70    0.50
  -7  -6   3    5.90    0.60
  -7  -6   3    5.10    0.60
   7   6   3    4.60    0.40
   7  -6   4    7.40    0.60
  -7   6   4    7.80    0.60
  -7   6   4    7.70    0.60
   7  -6   4   10.90    0.80
   7  -6   4    8.20    0.70
   7   6  -4    7.10    0.50
  -7  -6  -4    9.80    0.80
   7   6   4    7.50    0.60
  -7  -6   4    7.40    0.70
   7  -6  -4    8.60    0.80
  -7  -6   4    8.20    0.70
  -7   6  -4    7.20    0.60
  -7   6  -4    7.00    0.60
   7   6   4    8.40    0.50
  -7  -6   4    7.80    0.80
  -7   6  -4    8.30    0.60
   7  -6   5    0.00    0.40
  -7  -6  -5    0.40    0.40
   7   6  -5    0.90    0.30
   7  -6   5    0.00    0.30
  -7   6   5    0.70    0.30
   7  -6   5   -0.20    0.30
  -7   6   5    0.20    0.30
   7   6  -5    0.00    0.30
   7   6   5    0.00    0.30
  -7  -6   5    0.00    0.40
  -7   6  -5    0.00    0.30
  -7  -6   5    0.20    0.40
   7  -6  -5    0.00    0.30
   7   6   5    0.00    0.20
  -7   6  -5   -0.20    0.30
[truncated: 1,539,178 more chars]
