# Supplementary material for: Variants of the X-phase in the Mn–Co–Ge system
Source: Acta Crystallogr C Struct Chem. 2021 Mar 9;77(Pt 4):176–80. doi: 10.1107/S2053229621002370 (PMC8020885; doi:10.1107/S2053229621002370)
Supplement: Supplementary file 2 [file c-77-00176-Mn14Co16.2Ge6.8sup2.hkl]

data_Mn14Co16.2Ge6.8                                                            
_shelx_title ' Mn2Co3Ge_7Mn_0ma_a.res in Pnnm'                                  
_shelx_refln_list_code          4                                               
_shelx_F_calc_maximum     1018.06                                               
_exptl_crystal_F_000      2010.42                                               
_reflns_d_resolution_high  0.4869                                               
                                                                                
loop_                                                                           
 _space_group_symop_operation_xyz                                               
 'x, y, z'                                                                      
 'x+1/2, -y+1/2, -z+1/2'                                                        
 '-x+1/2, y+1/2, -z+1/2'                                                        
 '-x, -y, z'                                                                    
 '-x, -y, -z'                                                                   
 '-x-1/2, y-1/2, z-1/2'                                                         
 'x-1/2, -y-1/2, z-1/2'                                                         
 'x, y, -z'                                                                     
                                                                                
_cell_length_a    12.6208                                                       
_cell_length_b    15.6878                                                       
_cell_length_c     4.8338                                                       
_cell_angle_alpha  90.000                                                       
_cell_angle_beta   90.000                                                       
_cell_angle_gamma  90.000                                                       
                                                                                
_shelx_F_squared_multiplier     1.000                                           
                                                                                
loop_                                                                           
 _refln_index_h                                                                 
 _refln_index_k                                                                 
 _refln_index_l                                                                 
 _refln_F_squared_calc                                                          
 _refln_F_squared_meas                                                          
 _refln_F_squared_sigma                                                         
 _refln_observed_status                                                         
   2   0   0        107.55         85.00         9.44 o                         
   4   0   0       9531.64       9846.81       728.60 o                         
   6   0   0     208409.69     225044.39     21926.20 o                         
   8   0   0         39.74         63.56        11.73 o                         
  10   0   0     351183.03     361684.78     11925.90 o                         
  12   0   0       6025.30       6140.38       149.95 o                         
  14   0   0        151.82        180.66        12.92 o                         
  16   0   0      27385.26      26186.90       618.35 o                         
  18   0   0          1.03         61.39        26.71 o                         
  20   0   0      34090.10      32237.68      1086.96 o                         
  22   0   0       2874.39       2805.98       269.19 o                         
  24   0   0         30.22        113.33        56.66 o                         
   1   1   0        549.91        434.78        20.04 o                         
   2   1   0         15.02         18.89         9.44 o                         
   3   1   0        326.82        236.12        18.89 o                         
   4   1   0          4.68         23.61         6.68 o                         
   5   1   0      12290.42      11685.77       846.92 o                         
   6   1   0      74417.95      78751.92      2412.27 o                         
   7   1   0      13015.72      14057.71       496.91 o                         
   8   1   0       2622.77       2963.31       100.90 o                         
   9   1   0       1377.05       1555.81        66.80 o                         
  10   1   0        387.61        416.55        23.23 o                         
  11   1   0      55752.41      56725.78      1000.17 o                         
  12   1   0      57319.43      55555.75       916.10 o                         
  13   1   0       4024.88       3861.32        69.26 o                         
  14   1   0        203.10        240.36        10.96 o                         
  15   1   0        749.06        775.56        21.94 o                         
  16   1   0       3896.17       3622.83        78.25 o                         
  17   1   0       2685.30       2501.82        58.30 o                         
  18   1   0        112.27        160.89        17.97 o                         
  19   1   0       9770.11       9211.74       231.35 o                         
  20   1   0       1747.28       1692.56        64.59 o                         
  21   1   0      15267.83      14371.68       354.32 o                         
  22   1   0      17163.01      15751.59       388.55 o                         
  23   1   0          1.20         46.36        36.28 o                         
  24   1   0          7.52        118.05        42.50 o                         
  25   1   0       6851.23       6720.62       253.84 o                         
   0   2   0       1183.34        973.69        33.41 o                         
   1   2   0        265.22        251.95        10.91 o                         
   2   2   0       1254.43       1068.94        40.08 o                         
   3   2   0      10685.32       9864.11       364.52 o                         
   4   2   0         53.55         80.55        13.36 o                         
   5   2   0         30.99         33.73         6.68 o                         
   6   2   0       4231.11       4333.93       185.49 o                         
   7   2   0     135932.61     142066.38      4997.96 o                         
   8   2   0       1827.61       1863.87        49.42 o                         
   9   2   0        127.47        221.84        17.72 o                         
  10   2   0         97.87        129.50        11.56 o                         
  11   2   0      31046.78      31163.16       551.01 o                         
  12   2   0       1452.81       1439.55        31.54 o                         
  13   2   0      44252.46      43013.57       711.19 o                         
  14   2   0        956.63        971.92        27.24 o                         
  15   2   0        190.53        194.03        13.09 o                         
  16   2   0        345.99        339.73        18.08 o                         
  17   2   0          6.02         69.50        11.83 o                         
  18   2   0         80.98        102.57        16.80 o                         
  19   2   0       4007.48       3847.79        95.17 o                         
  20   2   0        940.46       1001.29        90.02 o                         
  21   2   0       5790.16       5524.59       151.96 o                         
  22   2   0        488.33        469.57       130.71 o                         
  23   2   0        522.95        604.44        56.47 o                         
  24   2   0        819.73        877.10        76.58 o                         
  25   2   0         82.98        132.22        43.02 o                         
   1   3   0       4510.71       4165.39       114.66 o                         
   2   3   0      18725.38      18457.56       850.60 o                         
   3   3   0       1055.48        973.32        40.08 o                         
   4   3   0        112.63        147.76        14.17 o                         
   5   3   0       1387.23       1382.21        56.39 o                         
   6   3   0      53903.97      56489.85      2681.60 o                         
   7   3   0        314.21        328.11        16.03 o                         
   8   3   0       1035.05       1342.87        39.93 o                         
   9   3   0       6484.84       6963.82       171.14 o                         
  10   3   0       1502.51       1542.68        37.07 o                         
  11   3   0       1635.11       1546.02        31.08 o                         
  12   3   0       3367.35       3161.90        66.16 o                         
  13   3   0       8675.12       8172.29       161.98 o                         
  14   3   0        304.90        292.32        14.91 o                         
  15   3   0       2559.35       2411.64        55.70 o                         
  16   3   0      11035.79      10127.64       201.20 o                         
  17   3   0        423.23        459.71        22.03 o                         
  18   3   0          5.01        112.10        24.45 o                         
  19   3   0       5681.42       5327.04       125.53 o                         
  20   3   0        189.08        190.98        30.96 o                         
  21   3   0        219.18        269.94        29.83 o                         
  22   3   0        341.86        382.41        36.83 o                         
  23   3   0         54.43         70.83        40.07 o                         
  24   3   0        432.40        449.05        53.42 o                         
  25   3   0       2321.22       2319.05       116.73 o                         
   0   4   0      15028.04      14625.52       489.34 o                         
   1   4   0       4124.82       3990.95       145.10 o                         
   2   4   0       2674.20       2419.53        85.93 o                         
   3   4   0        227.78        227.06        20.03 o                         
   4   4   0       2689.49       2689.00       100.21 o                         
   5   4   0        672.03        752.13        25.65 o                         
   6   4   0     113229.04     116906.38      2732.40 o                         
   7   4   0       6138.80       6124.43       149.87 o                         
   8   4   0        834.69        856.60        30.42 o                         
   9   4   0       5170.61       5492.50       138.01 o                         
  10   4   0      22149.70      22838.62       447.17 o                         
  11   4   0       4290.90       4146.22        75.04 o                         
  12   4   0        834.13        812.80        29.65 o                         
  13   4   0       1986.97       1875.98        43.59 o                         
  14   4   0       1583.44       1580.28        38.36 o                         
  15   4   0        635.25        574.83        23.13 o                         
  16   4   0       6212.90       5875.71       122.03 o                         
  17   4   0       4404.13       4137.03        89.77 o                         
  18   4   0        167.12        171.08        18.08 o                         
  19   4   0        748.50        734.03        37.31 o                         
  20   4   0         47.84         89.52        21.63 o                         
  21   4   0        719.49        711.19        39.47 o                         
  22   4   0       1927.81       1826.53        69.31 o                         
  23   4   0        887.60        887.78        72.55 o                         
  24   4   0        687.16        616.53        56.47 o                         
  25   4   0        180.96        221.31        49.75 o                         
   1   5   0       2098.84       2213.81        56.69 o                         
   2   5   0          7.02         23.61         4.72 o                         
   3   5   0       1242.98       1215.93        61.35 o                         
   4   5   0       1947.21       2028.80        80.16 o                         
   5   5   0     616027.56     617444.50     16618.32 o                         
   6   5   0      14298.46      14470.42       346.39 o                         
   7   5   0          2.72         21.25         7.71 o                         
   8   5   0        344.96        388.70        18.75 o                         
   9   5   0       7941.90       8421.64       231.89 o                         
  10   5   0          9.73         33.05         6.69 o                         
  11   5   0      13543.82      13390.13       226.37 o                         
  12   5   0      13935.41      13202.24       257.88 o                         
  13   5   0       4639.98       4285.81        89.31 o                         
  14   5   0        164.45        187.31        12.77 o                         
  15   5   0      55716.80      51701.32       990.18 o                         
  16   5   0       1281.91       1237.28        36.67 o                         
  17   5   0       1667.75       1602.80        43.64 o                         
  18   5   0       3158.63       2912.39        69.54 o                         
  19   5   0       5869.26       5484.54       119.89 o                         
  20   5   0        203.05        227.29        24.56 o                         
  21   5   0       3173.21       3139.77        87.80 o                         
  22   5   0       3507.60       3179.05       101.48 o                         
  23   5   0        350.53        376.83        41.55 o                         
  24   5   0        192.05        188.49        43.02 o                         
  25   5   0        607.89        678.30        63.18 o                         
   1   6   0        617.35        606.74        20.86 o                         
   2   6   0       5333.67       5242.95       129.90 o                         
   3   6   0      18953.17      19326.76       807.81 o                         
   4   6   0      36064.81      37068.75       779.93 o                         
   5   6   0        241.87        300.08        17.28 o                         
   6   6   0       1180.12       1209.04        38.33 o                         
   7   6   0       1214.73       1284.09        44.99 o                         
   8   6   0      15732.54      16761.53       659.38 o                         
   9   6   0         43.21         71.85         9.28 o                         
  10   6   0        116.76        159.37        11.97 o                         
  11   6   0       4337.55       4241.90        77.06 o                         
  12   6   0      12537.88      11766.40       230.84 o                         
  13   6   0      51743.70      48600.88       930.27 o                         
  14   6   0      49729.78      46708.09       895.20 o                         
  15   6   0        759.15        755.25        27.07 o                         
  16   6   0      21250.81      19445.27       380.18 o                         
  17   6   0      29009.06      26809.61       521.25 o                         
  18   6   0       2600.21       2413.33        61.78 o                         
  19   6   0       7122.23       6543.77       139.85 o                         
  20   6   0      18564.21      17113.41       372.70 o                         
  21   6   0        826.12        860.35        43.78 o                         
  22   6   0        555.59        543.08        43.91 o                         
  23   6   0        108.37        103.30        30.55 o                         
  24   6   0      13050.95      12420.87       437.63 o                         
  25   6   0        123.06        117.22        54.16 o                         
   1   7   0         86.13        118.45        12.38 o                         
   3   7   0       4252.67       4422.77       134.03 o                         
   4   7   0      19636.04      21114.57       501.91 o                         
   5   7   0       2896.62       3075.92        83.77 o                         
   6   7   0       3615.54       3843.66       132.27 o                         
   7   7   0       1407.28       1530.11        55.90 o                         
   8   7   0     308986.94     313489.16      8451.50 o                         
   9   7   0       2867.07       2901.97        76.34 o                         
  10   7   0        361.15        381.27        17.99 o                         
  11   7   0        263.29        282.34        12.61 o                         
  12   7   0      25363.35      24164.88       432.61 o                         
  13   7   0       1026.61        964.22        28.84 o                         
  14   7   0      20154.26      19025.17       370.51 o                         
  15   7   0       7258.12       6619.39       136.84 o                         
  16   7   0       1056.25        970.41        33.43 o                         
  17   7   0        368.21        377.62        22.33 o                         
  18   7   0      46243.73      42928.22       827.61 o                         
  19   7   0      12730.18      11674.31       237.00 o                         
  20   7   0        413.61        435.56        27.04 o                         
  21   7   0         14.38         -0.42        21.90 o                         
  22   7   0         86.45         93.46        28.75 o                         
  23   7   0         57.83         85.59        30.55 o                         
  24   7   0      11089.57      11112.49       394.03 o                         
  25   7   0        833.83        859.44       103.89 o                         
   0   8   0      20415.18      21884.66       733.12 o                         
   1   8   0      66071.30      71004.89      1935.23 o                         
   2   8   0       7124.06       7829.31       191.37 o                         
   3   8   0      52722.57      56745.65      1329.53 o                         
   4   8   0      12210.68      12671.19       248.93 o                         
   5   8   0       8265.25       9203.12       255.74 o                         
   6   8   0       1021.41       1130.65        53.17 o                         
   8   8   0      21064.54      20766.61       548.05 o                         
   9   8   0        541.82        630.65        23.03 o                         
  10   8   0        869.81        815.51        24.62 o                         
  11   8   0      20647.12      19189.38       344.13 o                         
  12   8   0       2825.20       2626.17        54.91 o                         
  13   8   0        238.00        291.48        16.89 o                         
  14   8   0      14911.96      13732.18       270.70 o                         
  15   8   0       2006.46       1825.92        48.36 o                         
  16   8   0       8048.29       7249.12       150.29 o                         
  17   8   0       1219.52       1122.73        38.36 o                         
  18   8   0       1530.87       1394.43        45.77 o                         
  19   8   0        190.08        197.33        22.23 o                         
  20   8   0         41.96         85.00        21.11 o                         
  21   8   0       5740.77       5289.84       134.40 o                         
  22   8   0       1465.58       1458.21        86.05 o                         
  23   8   0        680.49        693.16        59.00 o                         
  24   8   0       8996.74       8953.41       327.15 o                         
  25   8   0        454.90        387.22        94.44 o                         
   1   9   0      70614.24      77496.17      2115.90 o                         
   2   9   0       1800.21       2001.23        52.93 o                         
   3   9   0       5198.62       5858.49       130.92 o                         
   4   9   0        341.05        320.10        14.45 o                         
   5   9   0      14436.37      16537.16       353.46 o                         
   6   9   0       4345.66       4575.04       196.29 o                         
   7   9   0       1864.94       1788.53        79.32 o                         
   8   9   0        508.99        592.41        23.03 o                         
   9   9   0       8275.85       7798.03       156.72 o                         
  10   9   0        712.45        727.17        22.03 o                         
  11   9   0      31207.74      29277.71       522.18 o                         
  12   9   0       6045.76       5679.29       102.14 o                         
  13   9   0       1093.07       1032.04        32.13 o                         
  14   9   0        455.98        427.62        21.60 o                         
  15   9   0       1014.00       1030.28        34.43 o                         
  16   9   0        988.27        882.92        33.93 o                         
  17   9   0         31.92         38.75        16.37 o                         
  18   9   0       2527.00       2266.98        62.14 o                         
  19   9   0        665.85        625.06        37.95 o                         
  20   9   0        147.74        120.41        25.86 o                         
  21   9   0       3971.41       3679.48       129.43 o                         
  22   9   0       3243.76       3156.72       139.78 o                         
  23   9   0        362.59        354.85        49.75 o                         
  24   9   0          9.11         44.86        42.50 o                         
   0  10   0      11208.77      12540.15       427.88 o                         
   1  10   0       1248.65       1415.40        46.87 o                         
   2  10   0        122.28        195.37        24.26 o                         
   3  10   0        990.38       1045.33        29.99 o                         
   4  10   0       3567.30       3897.10       122.35 o                         
   5  10   0         67.66         98.11        10.10 o                         
   6  10   0      56253.10      58993.27      3177.61 o                         
   7  10   0        642.85        683.92        25.11 o                         
   8  10   0      17544.85      16717.49       326.18 o                         
   9  10   0       2775.58       2696.12        60.68 o                         
  10  10   0      57100.41      54293.17      1040.46 o                         
  11  10   0        203.61        219.91        14.08 o                         
  12  10   0        940.60        913.67        27.13 o                         
  13  10   0       1357.33       1307.16        41.04 o                         
  14  10   0      18487.84      16990.18       366.88 o                         
  15  10   0        825.08        788.95        35.50 o                         
  16  10   0       1571.35       1484.45        61.81 o                         
  17  10   0          4.36         55.95        29.06 o                         
  18  10   0       3683.48       3349.22        90.46 o                         
  19  10   0        429.01        339.33        29.20 o                         
  20  10   0        510.88        519.61        35.46 o                         
  21  10   0       3045.06       2750.16       143.15 o                         
  22  10   0         41.45         61.39        40.07 o                         
  23  10   0       2576.83       2455.75       119.66 o                         
  24  10   0       4466.71       4393.88       179.97 o                         
   1  11   0        367.88        468.99        26.38 o                         
   2  11   0      15299.34      17610.76       545.99 o                         
   3  11   0       7279.25       8328.28       208.98 o                         
   4  11   0       2752.83       2997.52        82.37 o                         
   5  11   0       1580.55       1647.91        51.09 o                         
   6  11   0       7554.70       7322.82       162.90 o                         
   7  11   0        277.15        316.64        17.50 o                         
   8  11   0      45603.79      44106.14       846.45 o                         
   9  11   0      48121.88      45409.29       872.24 o                         
  10  11   0       2985.14       2801.54        64.97 o                         
  11  11   0        323.84        372.81        19.87 o                         
  12  11   0        462.93        548.27        23.30 o                         
  13  11   0        407.85        452.70        23.36 o                         
  14  11   0        949.35        935.02        37.01 o                         
  15  11   0       4901.94       4504.79       111.73 o                         
  16  11   0        259.74        313.45        37.37 o                         
  17  11   0       2527.24       2266.54        69.14 o                         
  18  11   0      11284.98      10352.85       234.63 o                         
  19  11   0       6788.75       6046.17       165.23 o                         
  20  11   0         69.86         46.06        26.37 o                         
  21  11   0        769.70        660.17        54.96 o                         
  22  11   0       2877.96       2560.84       123.42 o                         
  23  11   0       1213.29       1062.16        83.28 o                         
  24  11   0       3478.22       3372.17       188.91 o                         
   1  12   0       7513.95       8760.72       256.32 o                         
   2  12   0        987.07       1089.30        36.36 o                         
   3  12   0     373432.03     417169.53      9740.96 o                         
   4  12   0       2888.90       2896.45       137.56 o                         
   5  12   0        306.70        318.83        21.81 o                         
   6  12   0          1.26         32.63         8.24 o                         
   7  12   0      10607.72      10082.02       185.59 o                         
   8  12   0        880.95        866.25        24.16 o                         
   9  12   0      15393.01      14874.31       293.17 o                         
  10  12   0       2744.41       2633.45        62.14 o                         
  11  12   0        170.60        175.80        15.14 o                         
  12  12   0        149.34        162.80        14.55 o                         
  13  12   0      58234.96      54194.65      1041.12 o                         
  14  12   0       4755.27       4466.87       109.88 o                         
  15  12   0         82.60        105.82        18.97 o                         
  16  12   0        784.31        708.26        38.68 o                         
  17  12   0        315.04        368.10        30.02 o                         
  18  12   0          2.04         30.37        22.54 o                         
  19  12   0       6748.74       6157.95       151.39 o                         
  20  12   0         27.31         -3.54        25.86 o                         
  21  12   0        120.10         63.28        34.27 o                         
  22  12   0         91.50         91.54        43.02 o                         
  23  12   0      10677.33      10619.05       380.65 o                         
  24  12   0       1062.85       1072.58       100.17 o                         
   1  13   0        507.68        604.67        39.42 o                         
   2  13   0         16.38         56.20        13.20 o                         
   3  13   0      14118.03      14063.10       419.86 o                         
   4  13   0      57006.88      56529.54      2002.51 o                         
   5  13   0      54391.21      51866.46       918.45 o                         
   6  13   0      42861.92      40424.29       718.59 o                         
   7  13   0         45.78         85.97         9.02 o                         
   8  13   0      10156.29       9730.70       180.93 o                         
   9  13   0      22571.53      21601.65       421.40 o                         
  10  13   0       2812.66       2733.49        65.33 o                         
  11  13   0       2264.79       2231.41        79.55 o                         
  12  13   0       1421.98       1376.63        41.83 o                         
  13  13   0        715.20        698.31        29.76 o                         
  14  13   0         14.72         72.61        16.95 o                         
  15  13   0       1664.64       1617.21        57.75 o                         
  16  13   0      33028.52      30140.45       645.45 o                         
  17  13   0       8643.19       7698.77       181.09 o                         
  18  13   0        201.95        191.94        28.00 o                         
  19  13   0       9916.67       8996.97       234.03 o                         
  20  13   0       1476.69       1278.84        64.53 o                         
  21  13   0        615.28        553.58        48.47 o                         
  22  13   0      10195.60      10127.61       364.07 o                         
  23  13   0        935.59        877.07        76.58 o                         
   0  14   0        334.54        393.24        27.48 o                         
   1  14   0         34.42         86.15        13.34 o                         
   2  14   0       1590.05       1638.27        50.62 o                         
   3  14   0        301.81        339.50        20.97 o                         
   4  14   0     109072.12     107370.80      2102.83 o                         
   5  14   0          1.61         30.91         8.82 o                         
   6  14   0      83876.52      80799.96      1426.66 o                         
   7  14   0          4.44         38.89         8.64 o                         
   8  14   0       2797.01       2619.92        56.91 o                         
   9  14   0       1164.42       1096.53        32.10 o                         
  10  14   0      29475.27      27564.80       536.11 o                         
  11  14   0          2.33         25.18        12.92 o                         
  12  14   0        352.82        359.06        24.56 o                         
  13  14   0        199.92        234.19        20.49 o                         
  14  14   0         23.73        411.66        83.39 o                         
  15  14   0       4513.85       4147.00       108.02 o                         
  16  14   0      61190.48      56540.94      1237.53 o                         
  17  14   0        194.33        181.69        27.14 o                         
  18  14   0        385.77        312.97        32.37 o                         
  19  14   0        298.87        257.23        35.83 o                         
  20  14   0         66.42         87.83        34.27 o                         
  21  14   0       2445.51       2387.19        97.85 o                         
  22  14   0        620.38        650.58        63.18 o                         
  23  14   0        744.32        824.70        69.88 o                         
   1  15   0       1306.23       1252.17        39.93 o                         
   2  15   0        180.75        243.91        17.97 o                         
   3  15   0      18891.25      18269.73       391.41 o                         
   4  15   0        556.95        632.81        23.91 o                         
   5  15   0      10675.91      10426.41       208.80 o                         
   6  15   0       1469.08       1374.53        36.20 o                         
   7  15   0       1577.64       1558.67        39.39 o                         
   8  15   0         48.95         77.20        12.75 o                         
   9  15   0      13671.88      12949.46       239.66 o                         
  10  15   0       3814.00       3574.39        82.21 o                         
  11  15   0      13732.20      12849.00       279.80 o                         
  12  15   0       2288.43       2253.22        58.53 o                         
  13  15   0       1330.83       1278.52        42.80 o                         
  14  15   0        300.41        273.35        22.53 o                         
  15  15   0       3196.69       3150.47        87.14 o                         
  16  15   0      15337.80      14316.30       324.48 o                         
  17  15   0        549.40        547.83        40.71 o                         
  18  15   0          2.10          0.89        25.96 o                         
  19  15   0       1314.24       1267.82        64.34 o                         
  20  15   0         40.24         31.48        32.72 o                         
  21  15   0       2851.41       2846.22       130.11 o                         
  22  15   0       1102.67       1146.71        99.17 o                         
   0  16   0       2821.81       2713.12       103.37 o                         
   1  16   0       1044.45       1085.07        38.33 o                         
   2  16   0       2182.53       2116.36        61.12 o                         
   3  16   0      20234.58      19734.78       468.07 o                         
   4  16   0        644.02        619.21        49.95 o                         
   5  16   0       1192.89       1198.56        36.07 o                         
   6  16   0       1485.26       1498.93        44.35 o                         
   7  16   0       4958.27       5002.02       108.29 o                         
   8  16   0       2800.59       2793.14        72.88 o                         
   9  16   0       2943.17       3016.56        91.96 o                         
  10  16   0       2623.75       2592.77        73.41 o                         
  11  16   0       2835.98       2730.07        85.96 o                         
  12  16   0        155.67        168.80        21.22 o                         
  13  16   0         86.27        112.23        19.65 o                         
  14  16   0        840.46        798.93        44.00 o                         
  15  16   0       1126.74       1011.80        45.35 o                         
  16  16   0        151.90        313.89        39.53 o                         
  17  16   0         41.68         26.56        25.96 o                         
  18  16   0          5.32         35.79        29.07 o                         
  19  16   0        109.61        116.64        34.27 o                         
  20  16   0       2138.30       2113.57        90.77 o                         
  21  16   0         23.38         25.43        43.02 o                         
  22  16   0       1349.79       1374.99        93.50 o                         
   1  17   0          3.49         15.00        12.92 o                         
   3  17   0          0.21         14.44        12.92 o                         
   4  17   0      10716.48      10535.87       298.24 o                         
   5  17   0         18.68         57.61        19.44 o                         
   6  17   0        533.16        548.01        26.80 o                         
   7  17   0         45.36         42.50        13.77 o                         
   8  17   0      13326.97      13334.22       268.57 o                         
   9  17   0       3834.90       3875.42        98.03 o                         
  10  17   0       1673.35       1774.99        65.59 o                         
  11  17   0       1276.40       1306.95        66.12 o                         
  12  17   0       2575.21       2659.58        86.60 o                         
  13  17   0        258.69        260.59        26.37 o                         
  14  17   0          4.66        121.19        73.09 o                         
  15  17   0       2986.00       2900.79        83.88 o                         
  16  17   0       4417.91       4321.48       131.88 o                         
  17  17   0        141.64        286.84        57.05 o                         
  18  17   0       1600.53       1565.55        76.34 o                         
  19  17   0        497.29        533.94        47.04 o                         
  20  17   0        526.98        559.45        50.71 o                         
  21  17   0         17.11         13.80        43.02 o                         
   0  18   0      68732.62      69906.02      2316.90 o                         
   1  18   0      18423.27      18773.49       449.06 o                         
   2  18   0         84.01         68.36        16.57 o                         
   3  18   0        818.35        859.54        37.33 o                         
   4  18   0        707.20        764.22        44.34 o                         
   5  18   0       1885.39       1956.08        72.58 o                         
   6  18   0        284.13        493.35        70.88 o                         
   7  18   0        820.80        893.01        36.14 o                         
   8  18   0          4.75          1.57        17.13 o                         
   9  18   0      17250.99      18022.87       432.45 o                         
  10  18   0      67649.48      71827.32      2382.48 o                         
  11  18   0      32281.58      34143.81      1143.78 o                         
  12  18   0       2125.91       2250.12       103.36 o                         
  13  18   0       3408.99       3539.25       143.48 o                         
  14  18   0       4009.34       4153.14       203.09 o                         
  15  18   0       2294.69       2344.96       110.05 o                         
  16  18   0       6800.20       7057.23       220.75 o                         
  17  18   0       8096.43       8288.24       247.24 o                         
  18  18   0         11.16        107.03        32.72 o                         
  19  18   0         12.98        -32.72        32.72 o                         
  20  18   0        754.00        852.47        57.98 o                         
  21  18   0       9063.31       9545.65       344.01 o                         
   1  19   0      93734.89      98382.41      2300.32 o                         
   2  19   0       2163.79       2221.50        66.94 o                         
   3  19   0       5114.64       5276.01       159.93 o                         
   4  19   0        967.93       1012.61        51.68 o                         
   5  19   0      36111.04      38339.96      1045.36 o                         
   6  19   0        257.63        286.76        34.27 o                         
   7  19   0        386.77        471.48        28.55 o                         
   8  19   0       3969.13       4177.95       115.35 o                         
   9  19   0       1469.32       1594.11        64.98 o                         
  10  19   0       2301.18       2460.20       110.05 o                         
  11  19   0      75799.50      81464.58      2698.17 o                         
  12  19   0        227.40        306.29        43.02 o                         
  13  19   0        402.65        447.17        49.75 o                         
  14  19   0         83.82         28.33        36.28 o                         
  15  19   0       4074.75       4131.51       166.98 o                         
  16  19   0       4028.16       4135.07       181.41 o                         
  17  19   0         32.45        -18.89        56.66 o                         
  18  19   0          2.45        -28.33        56.66 o                         
  19  19   0        421.93        594.99        85.00 o                         
  20  19   0       1759.92       1766.19       141.67 o                         
   0  20   0      13034.21      14016.09       481.03 o                         
   1  20   0       3870.69       4279.05       115.64 o                         
   2  20   0      38703.90      41249.69       972.47 o                         
   3  20   0      16524.84      17628.21       492.98 o                         
   4  20   0      16405.91      17361.49       485.71 o                         
   5  20   0        592.91        708.96        50.71 o                         
   6  20   0         26.24        118.61        47.99 o                         
   7  20   0       1069.18       1180.97        91.18 o                         
   8  20   0       3171.26       3376.64        99.01 o                         
   9  20   0       2573.14       2760.86        97.86 o                         
  10  20   0        560.27        613.58        56.47 o                         
  11  20   0      17100.41      18084.34       618.21 o                         
  12  20   0       1058.64       1160.76        76.58 o                         
  13  20   0        129.00        363.98       132.22 o                         
  14  20   0       7098.71       7143.07       263.81 o                         
  15  20   0        195.70        227.52        43.02 o                         
  16  20   0       2439.55       2438.80       116.73 o                         
  17  20   0         82.44        103.89        56.66 o                         
  18  20   0        743.21        887.77        94.44 o                         
  19  20   0        220.32        236.10        66.11 o                         
  20  20   0         46.00        151.11        66.11 o                         
   1  21   0         85.63         90.66        22.23 o                         
   2  21   0       5506.99       5863.46       152.18 o                         
   3  21   0        184.16        202.09        31.80 o                         
   4  21   0       1606.79       1716.49        74.39 o                         
   5  21   0        535.73        577.49        47.07 o                         
   6  21   0       2021.40       2520.52        94.42 o                         
   7  21   0       1692.19       1856.44        78.04 o                         
   8  21   0      11342.80      12338.71       352.77 o                         
   9  21   0        396.81        502.33        41.55 o                         
  10  21   0          7.52        -17.00        31.43 o                         
  11  21   0         52.90         62.17        38.42 o                         
  12  21   0       1992.43       2053.03        99.51 o                         
  13  21   0       1581.57       1651.72        92.79 o                         
  14  21   0       5439.92       5774.36       217.01 o                         
  15  21   0       8704.23       8986.34       323.96 o                         
  16  21   0        129.62        118.73        45.33 o                         
  17  21   0        460.68        519.44        75.55 o                         
  18  21   0       3255.91       3504.28       207.80 o                         
  19  21   0       1423.93       1615.04       132.23 o                         
   0  22   0        752.71        815.06        66.11 o                         
   1  22   0         45.71         33.56        23.76 o                         
   2  22   0        437.36        521.87        36.90 o                         
   3  22   0       7140.04       7890.36       232.69 o                         
   4  22   0        478.44        532.02        47.04 o                         
   5  22   0       3872.79       4182.13       138.09 o                         
   6  22   0         70.25        132.22        40.07 o                         
   7  22   0        697.68        792.77        54.53 o                         
   8  22   0         92.96        127.00        37.39 o                         
   9  22   0       9185.07       9815.88       350.70 o                         
  10  22   0        247.03        245.55        75.55 o                         
  11  22   0       2064.35       2085.81       102.07 o                         
  12  22   0         32.09        -31.48        38.42 o                         
  13  22   0        272.26        307.68        45.33 o                         
  14  22   0         84.58         95.79        45.33 o                         
  15  22   0         46.89         58.12        43.02 o                         
  16  22   0       4078.22       4198.10       170.22 o                         
  17  22   0       4985.40       5260.61       283.39 o                         
  18  22   0       4070.67       4307.30       245.59 o                         
   1  23   0        440.44        532.12        36.90 o                         
   2  23   0       4393.98       4779.42       154.26 o                         
   3  23   0        743.83        832.54        57.99 o                         
   4  23   0       1294.85       1234.34        70.47 o                         
   5  23   0      32563.76      36005.44       988.52 o                         
   6  23   0       4702.79       5084.80       163.43 o                         
   7  23   0       4275.96       4580.09       150.82 o                         
   8  23   0       5712.62       5965.22       190.44 o                         
   9  23   0        885.84        962.14        76.58 o                         
  10  23   0          7.55          0.00        66.11 o                         
  11  23   0       1057.45        982.23       122.78 o                         
  12  23   0        142.59        152.46        45.33 o                         
  13  23   0        379.23        321.10        47.15 o                         
  14  23   0       1625.17       1619.36        92.79 o                         
  15  23   0       8245.30       8336.71       303.91 o                         
  16  23   0        742.27        821.01        66.11 o                         
  17  23   0         23.48         94.44        56.66 o                         
  18  23   0        920.80        840.56        94.44 o                         
   0  24   0       6294.75       7750.49       283.37 o                         
   1  24   0        858.20        858.59        49.42 o                         
   2  24   0       5671.85       5931.43       187.04 o                         
   3  24   0          8.22         73.22        37.39 o                         
   4  24   0        807.04        891.70        63.45 o                         
   5  24   0        768.18        839.59        59.48 o                         
   6  24   0      23514.12      25786.94       715.10 o                         
   7  24   0        790.25       1039.94        82.12 o                         
   8  24   0          6.46         -0.99        39.15 o                         
   9  24   0       1849.89       1830.79       170.01 o                         
  10  24   0       1750.14       1756.74       151.12 o                         
  11  24   0        432.97        415.55        94.44 o                         
  12  24   0          4.51        -66.11        66.11 o                         
  13  24   0       1669.44       1671.73       151.12 o                         
  14  24   0       2181.54       2155.98       106.23 o                         
  15  24   0        225.65        257.97        47.15 o                         
  16  24   0       9986.50      10258.57       364.07 o                         
  17  24   0        544.46        585.55        85.00 o                         
   1  25   0       7470.32       8065.48       207.68 o                         
   2  25   0      23486.54      25633.74       711.40 o                         
   3  25   0      12393.93      13336.78       381.83 o                         
   4  25   0        171.11        212.93        44.47 o                         
   5  25   0       1274.13       1213.11        75.95 o                         
   6  25   0       4914.58       5184.13       168.89 o                         
   7  25   0      15495.72      16665.13       471.06 o                         
   8  25   0      19271.85      19952.37       681.77 o                         
   9  25   0       7455.87       7631.51       316.49 o                         
  10  25   0        951.07        868.89       103.89 o                         
  11  25   0          4.58        -66.11        66.11 o                         
  12  25   0       5472.88       5506.34       311.73 o                         
  13  25   0       4132.49       4241.20       255.04 o                         
  14  25   0      10194.88       9636.50       491.32 o                         
  15  25   0          8.99        -37.78        66.11 o                         
  16  25   0       3560.20       3292.69       184.19 o                         
   0  26   0       2240.80       2271.12       118.01 o                         
   1  26   0       2782.35       2930.36       129.67 o                         
   2  26   0        179.15        211.26        45.67 o                         
   3  26   0      19267.75      20771.61       582.12 o                         
   4  26   0         52.68          0.86        44.32 o                         
   5  26   0         23.33        -41.55        41.55 o                         
   6  26   0         51.84        -31.62        39.75 o                         
   7  26   0      24845.38      26290.08       727.84 o                         
   8  26   0         24.18         18.89        85.00 o                         
   9  26   0       5279.98       5350.48       210.33 o                         
  10  26   0        953.10       1048.34       113.33 o                         
  11  26   0       1834.10       1548.96       141.67 o                         
  12  26   0       4646.72       4600.25       264.49 o                         
  13  26   0      26550.98      26803.49      1285.95 o                         
  14  26   0        145.43        151.11        75.55 o                         
  15  26   0       1661.79       1615.06       141.67 o                         
   1  27   0       2428.18       2410.85       114.09 o                         
   2  27   0        212.23        119.08        47.62 o                         
   3  27   0          4.45         22.94        41.23 o                         
   4  27   0        453.25        460.48        53.98 o                         
   5  27   0          3.48        -42.94        42.94 o                         
   6  27   0       3904.43       4093.43       141.58 o                         
   7  27   0       1403.03       1387.03        82.05 o                         
   8  27   0        484.31        519.00        63.18 o                         
   9  27   0        194.27        215.43        56.67 o                         
  10  27   0         99.30         56.66        75.55 o                         
  11  27   0       1874.73       1785.09       151.12 o                         
  12  27   0       3877.72       3749.97       226.70 o                         
  13  27   0       5801.23       5572.54       311.74 o                         
  14  27   0       1904.66       1803.98       170.01 o                         
   0  28   0      28626.95      29592.50       996.27 o                         
   1  28   0       1350.65       1334.34        80.21 o                         
   2  28   0       1155.89       1184.77        88.06 o                         
   3  28   0       2009.74       1974.69        93.06 o                         
   4  28   0       4325.30       4405.01       152.51 o                         
   5  28   0       2169.40       2048.77        95.59 o                         
   6  28   0        742.58        694.66        57.98 o                         
   7  28   0       2396.41       2340.29        99.88 o                         
   8  28   0         43.85         42.18        66.11 o                         
   9  28   0         89.25         79.96        66.11 o                         
  10  28   0       4451.48       4165.69       245.60 o                         
  11  28   0        457.07        292.77        85.00 o                         
  12  28   0       1431.25       1237.26       122.78 o                         
   1  29   0       2924.44       2866.27       113.69 o                         
   2  29   0         60.95          7.22        42.18 o                         
   3  29   0        245.73        199.67        46.98 o                         
   4  29   0       1343.28       1173.02        79.07 o                         
   5  29   0       6378.02       6174.49       196.20 o                         
   6  29   0       1078.69        995.75        68.92 o                         
   7  29   0        567.35        529.24        53.98 o                         
   8  29   0        601.11        507.80        70.83 o                         
   9  29   0        802.76        735.20        69.88 o                         
  10  29   0         19.40        -56.66        75.55 o                         
  11  29   0        657.94        698.88       113.33 o                         
   0  30   0       5010.92       5118.92       302.28 o                         
   1  30   0          6.24        -41.23        41.23 o                         
   2  30   0        519.88        456.63        52.67 o                         
   3  30   0       5960.22       5691.12       183.23 o                         
   4  30   0         61.16         -9.35        44.02 o                         
   5  30   0         67.37         -1.23        44.47 o                         
   6  30   0        131.73         67.10        42.94 o                         
   7  30   0      14048.39      13623.69       397.43 o                         
   8  30   0       6977.11       6418.98       292.86 o                         
   9  30   0        598.67        506.75       108.61 o                         
   1  31   0        328.83        240.83        66.78 o                         
   2  31   0       9485.54       8969.41       266.95 o                         
   3  31   0         26.88          8.09        41.23 o                         
   4  31   0        961.54        892.05        67.37 o                         
   5  31   0       1012.23        947.05        68.40 o                         
   6  31   0       7493.72       6721.15       219.26 o                         
   0  32   0       6968.15       6697.04       377.88 o                         
   1  32   0      11341.88      10921.77       397.50 o                         
   2  32   0         12.55        -13.49        85.00 o                         
   1   0   1       2055.62       2018.24        46.49 o                         
   3   0   1       1118.36       1154.49        27.64 o                         
   5   0   1       1267.51       1361.34        38.17 o                         
   7   0   1        125.62        137.24         6.50 o                         
   9   0   1        586.60        646.22        29.82 o                         
  11   0   1        339.80        405.37        21.81 o                         
  13   0   1       1504.69       1535.84        35.70 o                         
  15   0   1       8809.46       8517.24       157.11 o                         
  17   0   1         30.51         61.02        13.38 o                         
  19   0   1      19635.62      18318.06       395.67 o                         
  21   0   1          5.45         30.04        34.08 o                         
  23   0   1        348.01        395.04        49.75 o                         
  25   0   1       1501.83       1420.08        89.97 o                         
   0   1   1       7660.16       7752.59       150.71 o                         
   1   1   1       4172.58       4500.38        66.06 o                         
   2   1   1        559.12        664.14        12.85 o                         
   3   1   1       1801.04       1989.98        38.70 o                         
   4   1   1       1297.47       1487.94        27.45 o                         
   5   1   1       1924.70       2103.48        37.89 o                         
   6   1   1        514.16        590.94        15.74 o                         
   7   1   1         63.46        133.16         6.38 o                         
   8   1   1        331.26        378.09         9.54 o                         
   9   1   1       1409.59       1534.94        35.70 o                         
  10   1   1        261.57        300.84        10.22 o                         
  11   1   1          1.23         46.84         5.97 o                         
  12   1   1       4672.86       4627.75        57.25 o                         
  13   1   1      20200.68      20206.81       291.88 o                         
  14   1   1       2694.72       2671.54        39.22 o                         
  15   1   1        599.07        593.48        15.26 o                         
  16   1   1      16092.27      15271.32       202.64 o                         
  17   1   1      18967.37      18186.11       251.50 o                         
  18   1   1        155.11        193.64        13.12 o                         
  19   1   1       2993.72       2853.67        54.02 o                         
  20   1   1       6945.16       6527.22       115.68 o                         
  21   1   1        159.98        216.46        24.02 o                         
  22   1   1        425.54        403.65        26.77 o                         
  23   1   1        488.95        539.52        37.33 o                         
  24   1   1        110.74        169.23        30.42 o                         
  25   1   1        118.42        116.96        30.42 o                         
   1   2   1       6328.03       7122.83       113.85 o                         
   2   2   1        737.57        773.81        16.14 o                         
   3   2   1       1360.13       1470.40        25.49 o                         
   4   2   1       3632.92       3890.22        67.61 o                         
   5   2   1     404190.09     433562.97     14302.78 o                         
   6   2   1      19525.68      21105.59       357.34 o                         
   7   2   1       1782.84       1896.47        31.79 o                         
   8   2   1       1266.39       1347.25        25.05 o                         
   9   2   1       3767.61       3893.39        81.60 o                         
  10   2   1        223.80        239.91         8.67 o                         
  11   2   1       1646.00       1753.83        26.74 o                         
  12   2   1      12561.51      12441.43       153.25 o                         
  13   2   1         32.96         54.49         5.17 o                         
  14   2   1       1064.04       1054.98        19.50 o                         
  15   2   1      33332.67      32019.14       417.88 o                         
  16   2   1       1343.62       1323.00        26.20 o                         
  17   2   1       1864.68       1826.43        32.97 o                         
  18   2   1       2166.64       2038.28        39.25 o                         
  19   2   1        187.04        229.58        15.61 o                         
  20   2   1         10.83         27.74        13.43 o                         
  21   2   1        868.76        877.44        32.24 o                         
  22   2   1       3647.68       3337.58        81.22 o                         
  23   2   1         71.49        129.86        28.33 o                         
  24   2   1         52.57         90.59        29.32 o                         
  25   2   1        706.82        744.42        47.22 o                         
   0   3   1       2553.53       2991.51       203.17 o                         
   1   3   1         31.07         66.48         4.03 o                         
   2   3   1       2200.10       2324.03        40.85 o                         
   3   3   1        214.85        238.91         7.20 o                         
   4   3   1        263.64        327.58         8.42 o                         
   5   3   1         26.46         43.99         4.25 o                         
   6   3   1      76901.55      82310.28      1217.42 o                         
   7   3   1       5290.71       5403.76        87.79 o                         
   8   3   1       3837.90       3988.32        76.32 o                         
   9   3   1       7366.53       7693.35       141.79 o                         
  10   3   1      59769.78      60321.89       793.32 o                         
  11   3   1       1606.24       1704.10        30.89 o                         
  12   3   1        363.71        387.39         9.93 o                         
  13   3   1       3554.07       3447.26        49.62 o                         
  14   3   1       6571.20       6274.69        83.47 o                         
  15   3   1        322.63        321.07        12.81 o                         
  16   3   1       2045.28       2008.86        35.45 o                         
  17   3   1       2767.27       2632.25        50.84 o                         
  18   3   1        997.95        965.80        25.65 o                         
  19   3   1        524.33        499.63        19.46 o                         
  20   3   1        382.40        410.85        19.77 o                         
  21   3   1          2.61         37.21        27.52 o                         
  22   3   1       1119.00       1069.42        52.89 o                         
  23   3   1        707.60        754.63        65.43 o                         
  24   3   1        323.13        358.74        36.41 o                         
  25   3   1        543.96        572.42        42.10 o                         
   1   4   1         19.95         50.73         4.83 o                         
   2   4   1        716.01        741.28        17.69 o                         
   3   4   1       3872.85       4120.50        71.36 o                         
   4   4   1         77.90        115.52         8.48 o                         
   5   4   1        253.02        288.17        12.39 o                         
   6   4   1      15098.92      15828.15       250.14 o                         
   7   4   1        206.88        242.63        10.43 o                         
   8   4   1      28812.20      30449.48       541.93 o                         
   9   4   1      43986.02      44659.00       854.59 o                         
  10   4   1        952.81        988.87        17.24 o                         
  11   4   1        607.42        638.97        17.33 o                         
  12   4   1       3706.03       3666.86        53.99 o                         
  13   4   1        110.07        144.07         7.88 o                         
  14   4   1        550.77        613.91        14.60 o                         
  15   4   1       8558.42       7978.01       109.43 o                         
  16   4   1       2332.85       2199.08        39.66 o                         
  17   4   1        705.54        664.32        20.21 o                         
  18   4   1       4011.51       3981.57        65.81 o                         
  19   4   1       1054.43       1000.70        27.45 o                         
  20   4   1         69.61         90.40        13.98 o                         
  21   4   1        159.35        161.14        18.27 o                         
  22   4   1       2872.34       2723.57        70.51 o                         
  23   4   1       1393.71       1304.36        53.10 o                         
  24   4   1       2030.15       1988.04        75.34 o                         
  25   4   1        139.38        110.18        41.55 o                         
   0   5   1        141.36        157.91        10.91 o                         
   1   5   1        445.47        498.75        13.74 o                         
   2   5   1        188.15        234.74         8.64 o                         
   3   5   1     309116.06     331252.78      8633.77 o                         
   4   5   1       5638.81       5784.86        93.39 o                         
   5   5   1        176.48        206.39         8.82 o                         
   6   5   1        200.08        221.08         8.76 o                         
   8   5   1        230.20        269.36        12.61 o                         
   9   5   1      17187.77      17583.43       252.20 o                         
  10   5   1        468.19        489.70        11.87 o                         
  11   5   1       8220.19       8224.06       103.55 o                         
  12   5   1         62.75         79.77         6.14 o                         
  13   5   1      14582.89      13921.03       192.13 o                         
  14   5   1       6292.18       5985.91        83.97 o                         
  15   5   1         43.20         65.08         8.93 o                         
  16   5   1        519.60        494.42        17.08 o                         
  17   5   1       1174.29       1148.76        26.98 o                         
  18   5   1        135.58        149.35        13.38 o                         
  19   5   1       2518.95       2364.46        46.14 o                         
  20   5   1        226.91        254.43        17.10 o                         
  21   5   1       2054.89       1934.96        46.67 o                         
  22   5   1        310.35        326.07        25.30 o                         
  23   5   1       5043.85       4967.15       137.98 o                         
  24   5   1       1649.23       1713.94        73.44 o                         
  25   5   1         22.97         20.88        36.06 o                         
   1   6   1        693.97        760.61        23.17 o                         
   2   6   1         16.26         70.49        10.72 o                         
   3   6   1      14525.20      15261.42       255.90 o                         
   4   6   1      21785.13      22540.14       335.35 o                         
   5   6   1      14310.63      14612.82       232.25 o                         
   7   6   1        119.03        155.65         9.23 o                         
   8   6   1       1451.51       1514.12        36.65 o                         
   9   6   1      16653.56      16575.28       249.94 o                         
  10   6   1       1044.29       1030.86        19.73 o                         
  11   6   1       6377.74       6203.07        85.53 o                         
  12   6   1       8770.30       8413.58       118.17 o                         
  13   6   1          7.62         39.88         8.41 o                         
  14   6   1          2.37         40.25         8.07 o                         
  15   6   1        779.96        780.59        18.81 o                         
  16   6   1       4567.70       4209.87        65.51 o                         
  17   6   1       4094.80       3727.51        62.65 o                         
  18   6   1         53.37         78.84        13.31 o                         
  19   6   1       1292.72       1208.01        31.66 o                         
  20   6   1        979.08        915.33        28.72 o                         
  21   6   1       4804.66       4561.50        87.41 o                         
  22   6   1        197.10        226.89        23.49 o                         
  23   6   1        278.37        308.33        32.54 o                         
  24   6   1        107.23        103.46        29.68 o                         
  25   6   1        378.78        325.04        45.23 o                         
   1   7   1       2577.99       2799.81        59.00 o                         
   2   7   1        447.97        541.95        14.70 o                         
   3   7   1          3.43         17.51         3.90 o                         
   4   7   1      64915.39      67383.42      1053.04 o                         
   5   7   1        306.23        319.20         9.46 o                         
   6   7   1       1008.21       1144.55        26.40 o                         
   7   7   1         36.60         74.72        12.55 o                         
   8   7   1       1346.30       1360.99        27.39 o                         
   9   7   1         87.03        127.92         7.42 o                         
  10   7   1      32722.31      32060.89       454.59 o                         
  11   7   1        719.41        789.41        28.85 o                         
  12   7   1       2725.22       2655.26        42.28 o                         
  13   7   1          6.12         27.52         6.56 o                         
  14   7   1          6.85         25.24         6.65 o                         
  15   7   1        291.95        270.21        11.75 o                         
  16   7   1       1889.11       1939.57        45.56 o                         
  17   7   1        537.70        549.72        23.11 o                         
  18   7   1         15.09          5.69        12.22 o                         
  19   7   1        340.27        291.24        18.79 o                         
  20   7   1       8497.33       7969.83       138.52 o                         
  21   7   1       1026.18        988.64        36.52 o                         
  22   7   1        452.46        458.00        29.17 o                         
  23   7   1        186.07        189.68        27.64 o                         
  24   7   1        353.39        347.08        34.57 o                         
  25   7   1        143.41        114.96        36.41 o                         
   1   8   1         66.85        115.33         8.77 o                         
   2   8   1         98.15        182.80        13.51 o                         
   3   8   1       3597.17       3889.94        70.76 o                         
   4   8   1       1306.70       1423.27        27.18 o                         
   5   8   1        121.79        151.25         8.54 o                         
   6   8   1       7300.23       7521.19       140.72 o                         
   7   8   1       3444.80       3500.17        84.92 o                         
   8   8   1        794.59        774.94        19.36 o                         
   9   8   1        491.31        491.12        13.47 o                         
  10   8   1        281.14        348.71        14.80 o                         
  11   8   1      34841.38      32298.03       421.86 o                         
  12   8   1      22185.71      20660.56       296.78 o                         
  13   8   1         39.47         64.80        11.24 o                         
  14   8   1       1016.57        939.43        23.68 o                         
  15   8   1       2864.98       2664.10        45.58 o                         
  16   8   1       1295.94       1189.41        28.43 o                         
  17   8   1        327.73        360.85        27.05 o                         
  18   8   1        228.88        226.14        16.93 o                         
  19   8   1       2122.52       1997.82        46.68 o                         
  20   8   1       1322.29       1246.27        38.91 o                         
  21   8   1       8882.14       8404.49       154.66 o                         
  22   8   1       3202.68       3070.99        78.24 o                         
  23   8   1        307.87        298.34        29.89 o                         
  24   8   1         63.88         50.13        25.57 o                         
   0   9   1       1255.66       1336.00        37.28 o                         
   1   9   1        196.17        265.69        11.42 o                         
   2   9   1         10.54         34.99         7.43 o                         
   3   9   1         17.39        258.22        16.36 o                         
   4   9   1         46.55         81.34         7.82 o                         
   5   9   1        618.28        666.46        17.11 o                         
   6   9   1       3238.37       3269.05        55.44 o                         
   7   9   1      58698.44      58317.68       936.04 o                         
   8   9   1       1758.14       1669.13        31.98 o                         
   9   9   1          7.48        293.99        26.71 o                         
  10   9   1        632.69        650.97        14.94 o                         
  11   9   1       8629.80       8113.08       111.19 o                         
  12   9   1       2197.25       2034.14        33.65 o                         
  13   9   1      14795.84      13821.84       202.26 o                         
  14   9   1       1529.15       1447.10        30.73 o                         
  15   9   1        360.64        338.90        14.72 o                         
  16   9   1         53.10         69.55        11.29 o                         
  17   9   1        131.69        154.59        14.42 o                         
  18   9   1        173.47        175.07        17.04 o                         
  19   9   1       3063.28       2818.51        60.79 o                         
  20   9   1        787.71        767.10        32.35 o                         
  21   9   1        684.66        648.52        29.74 o                         
  22   9   1        617.69        544.10        32.60 o                         
  23   9   1         30.48         60.40        31.54 o                         
  24   9   1       2301.82       2182.69        83.41 o                         
   1  10   1         74.52        107.01         7.42 o                         
   2  10   1        791.46        910.44        21.58 o                         
   3  10   1         10.64         36.17         7.30 o                         
   4  10   1       1726.04       1918.50        40.73 o                         
   5  10   1        802.23        811.40        20.36 o                         
   6  10   1       7423.35       7101.16       145.03 o                         
   7  10   1        362.41        379.69        14.23 o                         
   8  10   1      26340.53      24821.30       354.51 o                         
   9  10   1       7293.62       6856.49        94.39 o                         
  10  10   1       2154.25       2020.56        33.16 o                         
  11  10   1       1499.21       1416.12        29.13 o                         
  12  10   1        854.90        837.25        19.62 o                         
  13  10   1       3638.38       3359.63        56.89 o                         
  14  10   1       1616.79       1502.53        32.39 o                         
  15  10   1       2342.25       2107.09        39.42 o                         
  16  10   1         79.26        109.45        12.21 o                         
  17  10   1        248.15        259.61        17.63 o                         
  18  10   1       2870.92       2712.81        57.82 o                         
  19  10   1       2607.19       2426.60        55.73 o                         
  20  10   1        564.10        536.55        29.45 o                         
  21  10   1        123.00        154.84        24.23 o                         
  22  10   1       2875.15       2754.40        81.47 o                         
  23  10   1        472.89        444.88        39.93 o                         
  24  10   1        745.25        731.59        46.52 o                         
   0  11   1      40627.25      45089.51       948.68 o                         
   1  11   1      10220.92      10958.30       169.74 o                         
   2  11   1        145.60        188.07        11.48 o                         
   3  11   1         33.59         57.98         9.02 o                         
   4  11   1        607.58        678.68        20.68 o                         
   5  11   1       2359.94       2413.00        74.49 o                         
   6  11   1      10270.79       9552.32       155.96 o                         
   7  11   1        488.98        505.27        18.26 o                         
   8  11   1         24.08         38.13         5.62 o                         
   9  11   1      13680.35      12844.02       172.34 o                         
  10  11   1      63487.59      58958.41       766.72 o                         
  11  11   1      13724.60      12780.88       172.50 o                         
  12  11   1        585.06        586.59        17.01 o                         
  13  11   1       1458.59       1393.29        28.31 o                         
  14  11   1       7754.53       7179.58       111.60 o                         
  15  11   1        854.98        773.44        23.70 o                         
  16  11   1       1159.15       1122.93        31.87 o                         
  17  11   1       2773.53       2590.40        52.84 o                         
  18  11   1         42.43         62.25        17.22 o                         
  19  11   1        251.75        250.19        21.97 o                         
  20  11   1         16.77          8.92        20.34 o                         
  21  11   1       3361.27       3092.21        87.69 o                         
  22  11   1       3224.72       3053.80        88.47 o                         
  23  11   1       2469.96       2365.98        76.53 o                         
  24  11   1        287.42        322.28        42.26 o                         
   1  12   1      96698.38     104612.86      2350.86 o                         
   2  12   1       1567.69       1543.57        41.02 o                         
   3  12   1       1094.28       1130.57        39.67 o                         
   4  12   1          0.58         11.11         7.35 o                         
   5  12   1       2391.45       2331.91        67.50 o                         
   6  12   1        312.31        314.20        12.76 o                         
   7  12   1         25.14         68.50         8.08 o                         
   8  12   1       1902.14       1830.89        28.51 o                         
   9  12   1       7825.45       7558.05       104.66 o                         
  10  12   1        366.09        371.72        14.41 o                         
  11  12   1      34303.27      32134.56       422.32 o                         
  12  12   1       1747.12       1686.58        31.81 o                         
  13  12   1       2486.65       2366.98        42.66 o                         
  14  12   1         27.45         33.34        11.59 o                         
  15  12   1        595.50        625.18        24.87 o                         
  16  12   1       5241.46       4906.71        91.01 o                         
  17  12   1         63.95         72.26        16.74 o                         
  18  12   1        794.30        742.11        33.89 o                         
  19  12   1       1207.24       1087.58        42.78 o                         
  20  12   1          5.15         -8.14        20.34 o                         
  21  12   1      11264.23      11075.79       250.94 o                         
  22  12   1       7570.45       7335.54       173.92 o                         
  23  12   1       1805.31       1680.15        63.79 o                         
   0  13   1       4816.48       4823.07       140.87 o                         
   1  13   1       5266.45       5077.91        97.29 o                         
   2  13   1       9611.02       9456.72       212.46 o                         
   3  13   1       1721.23       1745.53        52.62 o                         
   4  13   1        126.98        171.19        13.05 o                         
   5  13   1         88.83         99.33         9.45 o                         
   6  13   1        112.54        153.50        11.20 o                         
   7  13   1         43.76         90.69        10.90 o                         
   8  13   1        377.34        402.21        14.50 o                         
   9  13   1        202.79        240.42        11.90 o                         
  10  13   1         34.70         73.90         9.65 o                         
  11  13   1       7099.84       6677.23       103.50 o                         
  12  13   1       1500.52       1467.12        31.87 o                         
  13  13   1      10548.23       9940.27       150.82 o                         
  14  13   1       3726.09       3582.23        64.44 o                         
  15  13   1        152.53        172.53        15.94 o                         
  16  13   1       9756.68       9101.69       164.32 o                         
  17  13   1       4395.93       4111.16        84.21 o                         
  18  13   1         21.59          7.68        18.80 o                         
  19  13   1       1428.57       1300.96        56.59 o                         
  20  13   1       5101.07       4918.69       124.99 o                         
  21  13   1       2254.95       2136.46        70.76 o                         
  22  13   1        129.00         81.41        29.20 o                         
  23  13   1        109.27         74.75        29.89 o                         
   1  14   1         72.40        129.94        10.33 o                         
   2  14   1      45017.96      44801.62       767.66 o                         
   3  14   1       2698.13       2617.26        40.47 o                         
   4  14   1       1580.42       1542.14        33.50 o                         
   5  14   1         50.50         68.08         8.86 o                         
   6  14   1       2015.52       1950.11        34.92 o                         
   7  14   1        297.20        343.63        12.73 o                         
   8  14   1      33140.78      31728.01       451.56 o                         
   9  14   1       3160.00       3026.77        56.90 o                         
  10  14   1        154.66        189.99        15.28 o                         
  11  14   1          6.06         16.25        11.17 o                         
  12  14   1       2838.28       2928.93        56.69 o                         
  13  14   1         17.32         39.94        12.10 o                         
  14  14   1       1558.02       1502.40        36.26 o                         
  15  14   1       9016.21       8479.49       145.00 o                         
  16  14   1          8.71         21.36        16.18 o                         
  17  14   1        198.30        191.00        20.29 o                         
  18  14   1       7072.13       6867.23       151.10 o                         
  19  14   1       4050.91       3887.34        89.58 o                         
  20  14   1        335.77        334.78        32.80 o                         
  21  14   1        288.25        243.79        31.89 o                         
  22  14   1        256.13        193.69        31.89 o                         
  23  14   1        339.83        329.74        36.78 o                         
   0  15   1       4425.97       4244.14       164.53 o                         
   1  15   1      13349.32      13001.88       208.89 o                         
   2  15   1        814.52        890.48        28.11 o                         
   3  15   1      18293.54      18070.85       248.78 o                         
   4  15   1       2771.05       2653.91        47.18 o                         
   5  15   1       7537.63       7385.45       106.28 o                         
   6  15   1        185.42        264.09        18.73 o                         
   7  15   1         33.60         76.24         9.42 o                         
   8  15   1       4337.24       4148.06        67.38 o                         
   9  15   1       3627.76       3752.11        65.65 o                         
  10  15   1        938.43        936.48        39.85 o                         
  11  15   1       1112.33       1229.19        54.12 o                         
  12  15   1       1138.23       1153.22        34.88 o                         
  13  15   1        368.17        477.31        44.96 o                         
  14  15   1       4279.26       4136.12        74.20 o                         
  15  15   1       1129.92       1060.95        34.07 o                         
  16  15   1       5855.95       5554.57       107.25 o                         
  17  15   1       2226.15       2165.20        54.99 o                         
  18  15   1         82.77         71.66        21.73 o                         
  19  15   1         87.09         70.54        27.64 o                         
  20  15   1        206.44        182.75        30.28 o                         
  21  15   1        422.89        406.24        36.14 o                         
  22  15   1       1489.83       1443.95        60.52 o                         
   1  16   1      13388.71      13317.95       214.11 o                         
   2  16   1       2584.08       2523.21        47.77 o                         
   3  16   1        981.66       1037.63        26.72 o                         
   4  16   1        252.90        288.79        12.94 o                         
   5  16   1      29153.83      29160.75       415.94 o                         
   6  16   1       7396.77       7275.01       105.57 o                         
   7  16   1       1938.61       1972.38        35.29 o                         
   8  16   1       2413.02       2379.88        43.06 o                         
   9  16   1       5534.26       5476.40        90.74 o                         
  10  16   1        578.95        601.74        25.54 o                         
  11  16   1       8311.05       8247.20       148.73 o                         
  12  16   1       3446.68       3421.35        71.17 o                         
  13  16   1          2.72         -0.04        15.57 o                         
  14  16   1        996.93        926.42        34.32 o                         
  15  16   1       4092.50       4073.45        84.61 o                         
  16  16   1        562.50        580.26        31.51 o                         
  17  16   1         27.96         31.84        21.06 o                         
  18  16   1        303.62        317.26        27.84 o                         
  19  16   1         21.77         -3.33        26.04 o                         
  20  16   1          1.67        -21.39        26.04 o                         
  21  16   1        387.71        356.43        34.18 o                         
  22  16   1        485.48        504.24        37.73 o                         
   0  17   1      13976.82      14281.61       342.63 o                         
   1  17   1         31.06         58.62        23.57 o                         
   2  17   1       2695.32       2699.74        51.12 o                         
   3  17   1         69.85         79.78        11.30 o                         
   4  17   1       1091.34       1133.55        29.06 o                         
   5  17   1        115.50        154.40        12.25 o                         
   6  17   1      63188.57      63377.15       939.43 o                         
   7  17   1       1561.65       1525.48        30.67 o                         
   8  17   1       2288.02       2312.96        43.06 o                         
   9  17   1        876.48        868.99        25.76 o                         
  10  17   1       3276.05       3237.02        66.94 o                         
  11  17   1        588.38        633.30        27.91 o                         
  12  17   1        475.06        512.71        25.10 o                         
  13  17   1       1405.11       1354.19        41.31 o                         
  14  17   1       1031.72       1046.53        36.83 o                         
  15  17   1        232.37        261.56        22.22 o                         
  16  17   1      15344.46      14784.44       377.39 o                         
  17  17   1        594.94        620.98        36.96 o                         
  18  17   1        652.40        669.67        41.04 o                         
  19  17   1        118.29        128.82        31.66 o                         
  20  17   1        272.25        294.07        35.18 o                         
  21  17   1       1027.94        975.91        54.71 o                         
   1  18   1       5072.57       5129.09        93.43 o                         
   2  18   1       6682.71       6932.19       123.13 o                         
   3  18   1       3267.23       3411.90        66.28 o                         
   4  18   1        795.60        795.86        46.67 o                         
   5  18   1        102.25        157.74        14.40 o                         
   6  18   1      11830.29      12043.90       196.93 o                         
   7  18   1       6386.99       6553.11       112.10 o                         
   8  18   1       1817.10       1846.75        41.55 o                         
   9  18   1         14.28         66.91        12.33 o                         
  10  18   1       2372.58       2318.50        53.25 o                         
  11  18   1        226.97        217.47        19.44 o                         
  12  18   1       1891.76       1863.69        48.53 o                         
  13  18   1       1666.54       1616.81        45.62 o                         
  14  18   1       2669.81       2602.19        65.18 o                         
  15  18   1         54.63         82.62        19.53 o                         
  16  18   1       3958.99       3789.02       110.54 o                         
  17  18   1        126.06        139.29        27.33 o                         
  18  18   1        200.67        229.37        36.81 o                         
  19  18   1       1841.63       1811.72        73.08 o                         
  20  18   1        257.34        235.53        35.18 o                         
  21  18   1        645.90        595.39        45.10 o                         
   0  19   1        485.42        507.95        29.31 o                         
   1  19   1       6319.73       6567.30       117.24 o                         
   2  19   1        643.69        629.04        23.69 o                         
   3  19   1       6092.26       6488.01       126.47 o                         
   4  19   1          0.67          0.67        16.44 o                         
   5  19   1         22.60         34.98        17.03 o                         
   6  19   1        262.20        286.47        17.55 o                         
   7  19   1       9176.13       9526.23       161.73 o                         
   8  19   1          3.86         36.38        15.11 o                         
   9  19   1        123.61        167.94        17.59 o                         
  10  19   1          8.44         32.88        18.46 o                         
  11  19   1        232.40        248.88        23.12 o                         
  12  19   1        347.14        368.88        24.95 o                         
  13  19   1        841.12        860.50        38.26 o                         
  14  19   1        134.32        151.18        24.69 o                         
  15  19   1        899.42        904.68        40.23 o                         
  16  19   1          5.41         -5.04        22.90 o                         
  17  19   1        142.08        143.93        31.66 o                         
  18  19   1       2121.21       2145.31        78.08 o                         
  19  19   1        892.37        936.47        51.62 o                         
  20  19   1       2194.96       2131.15        85.89 o                         
   1  20   1        188.40        229.55        16.80 o                         
   2  20   1        118.91        201.95        31.03 o                         
   3  20   1        799.94        855.00        35.04 o                         
   4  20   1       6732.35       7297.95       152.31 o                         
   5  20   1       7542.17       7955.95       165.15 o                         
   6  20   1       2471.14       2652.69        66.77 o                         
   7  20   1        168.84        214.73        18.46 o                         
   8  20   1       3807.28       4016.12        80.71 o                         
   9  20   1       2970.21       3154.67        72.07 o                         
  10  20   1        562.21        592.34        31.59 o                         
  11  20   1          7.01          9.73        20.59 o                         
  12  20   1        158.80        171.84        24.68 o                         
  13  20   1       1508.87       1524.12        57.12 o                         
  14  20   1        709.45        700.79        41.00 o                         
  15  20   1        573.92        688.68        36.70 o                         
  16  20   1       7068.33       7158.24       154.13 o                         
  17  20   1       5041.54       5119.23       143.89 o                         
  18  20   1         66.41         88.40        31.66 o                         
  19  20   1        273.62        268.38        36.01 o                         
  20  20   1        252.20        224.08        45.23 o                         
   0  21   1       5313.56       5760.78       149.82 o                         
   1  21   1         44.53         64.20        16.23 o                         
   2  21   1        837.20        866.69        30.25 o                         
   3  21   1        807.55        841.48        37.64 o                         
   4  21   1      32324.50      34548.30       669.43 o                         
   5  21   1        514.57        600.51        31.98 o                         
   6  21   1      22358.01      23933.26       468.34 o                         
   7  21   1       1606.04       1696.57        52.47 o                         
   8  21   1        277.41        326.54        23.07 o                         
   9  21   1        492.51        569.08        32.72 o                         
  10  21   1       2429.29       2975.82       176.68 o                         
  11  21   1        275.74        313.90        40.00 o                         
  12  21   1        385.58        385.41        34.22 o                         
  13  21   1       1022.03       1083.64        55.09 o                         
  14  21   1         19.90         68.82        29.31 o                         
  15  21   1       1851.59       1894.78        71.93 o                         
  16  21   1      23242.28      24373.49       604.24 o                         
  17  21   1        573.85        689.44        60.10 o                         
  18  21   1       1622.91       1672.21        93.50 o                         
  19  21   1        164.52        167.82        43.02 o                         
   1  22   1         91.69        115.17        18.12 o                         
   2  22   1          1.17         -8.94        16.80 o                         
   3  22   1       3066.33       3304.43        82.03 o                         
   4  22   1        405.11        420.06        29.86 o                         
   5  22   1       4359.79       4658.60       105.93 o                         
   6  22   1        951.77        928.40        43.26 o                         
   7  22   1         18.80         36.57        22.80 o                         
   8  22   1        499.49        581.82        40.24 o                         
   9  22   1        767.92        799.18        42.72 o                         
  10  22   1       1069.92       1145.34        49.27 o                         
  11  22   1       6145.71       6398.56       196.20 o                         
  12  22   1        743.00        800.85        48.28 o                         
  13  22   1         32.91         56.41        27.72 o                         
  14  22   1       1017.86        969.50        54.15 o                         
  15  22   1       3039.64       3128.82        97.77 o                         
  16  22   1       6644.66       6672.72       189.53 o                         
  17  22   1         33.15         51.94        40.07 o                         
  18  22   1          1.87        -28.33        40.07 o                         
   0  23   1        291.86        289.72        32.05 o                         
   1  23   1        810.96        876.13        33.08 o                         
   2  23   1         33.14         30.28        21.98 o                         
   3  23   1        851.73        828.39        41.36 o                         
   4  23   1        291.46        324.36        29.27 o                         
   5  23   1        567.09        638.77        35.46 o                         
   6  23   1        842.75        860.15        41.52 o                         
   7  23   1      12102.30      13040.72       263.60 o                         
   8  23   1       7748.17       8238.97       190.90 o                         
   9  23   1         36.48         27.97        49.07 o                         
  10  23   1        151.45        193.63        54.54 o                         
  11  23   1       3915.98       4030.33       133.99 o                         
  12  23   1       2382.64       2427.14        95.59 o                         
  13  23   1       4803.26       5028.13       161.36 o                         
  14  23   1       1289.64       1329.05        60.65 o                         
  15  23   1        629.62        607.59        42.85 o                         
  16  23   1          3.17        -12.62        31.21 o                         
  17  23   1         37.11         33.05        40.07 o                         
   1  24   1         15.31         -0.68        18.93 o                         
   2  24   1      15199.77      16328.75       325.33 o                         
   3  24   1         98.76         81.70        25.95 o                         
   4  24   1       5699.83       6197.31       136.12 o                         
   5  24   1        696.02        762.23        39.97 o                         
   6  24   1       1868.21       1863.74        61.57 o                         
   7  24   1        344.71        378.30        33.75 o                         
   8  24   1       5427.06       5842.89       141.83 o                         
   9  24   1        150.11        156.66        34.82 o                         
  10  24   1       1845.99       1903.89        86.91 o                         
  11  24   1       1074.24        974.43        94.45 o                         
  12  24   1       1858.78       1817.92        82.82 o                         
  13  24   1       1137.31       1085.73        66.27 o                         
  14  24   1       3148.05       2951.11       108.79 o                         
  15  24   1        114.40        106.72        38.87 o                         
  16  24   1          6.66         13.43        27.72 o                         
   0  25   1        571.31        673.43        43.02 o                         
   1  25   1        740.07        817.81        33.65 o                         
   2  25   1        270.73        248.74        29.60 o                         
   3  25   1        672.53        720.36        39.16 o                         
   4  25   1        147.09        129.69        30.22 o                         
   5  25   1       3255.43       3505.70        89.14 o                         
   6  25   1       5800.42       6124.22       135.55 o                         
   7  25   1       1231.81       1194.85        51.04 o                         
   8  25   1       1088.98       1089.35        55.84 o                         
   9  25   1       1730.22       1814.26       103.85 o                         
  10  25   1       7122.27       7685.20       230.86 o                         
  11  25   1       1578.66       1396.17        96.67 o                         
  12  25   1        313.72        248.62        80.28 o                         
  13  25   1       1574.90       1500.50        99.51 o                         
  14  25   1         75.59         29.58        38.39 o                         
  15  25   1        271.07        267.26        40.00 o                         
  16  25   1        396.75        375.64        76.58 o                         
   1  26   1      14572.56      15450.55       288.22 o                         
   2  26   1         47.31         -0.96        27.88 o                         
   3  26   1       1301.03       1205.84        53.85 o                         
   4  26   1        209.04        131.82        31.28 o                         
   5  26   1       1281.72       1201.80        53.29 o                         
   6  26   1        258.25        238.04        34.48 o                         
   7  26   1         88.89         27.51        30.60 o                         
   8  26   1        110.04         82.64        37.78 o                         
   9  26   1         11.92         39.73        36.41 o                         
  10  26   1          2.90        -18.89        80.14 o                         
  11  26   1       7854.82       8056.26       359.00 o                         
  12  26   1       2206.43       2096.47       112.95 o                         
  13  26   1        465.30        435.45        63.18 o                         
  14  26   1          7.26        -69.89        85.00 o                         
  15  26   1       1459.96       1227.81       179.45 o                         
   0  27   1       7831.96       8276.56       214.51 o                         
   1  27   1       2169.63       2194.70        69.72 o                         
   2  27   1      13042.53      13850.95       280.89 o                         
   3  27   1       2557.16       2521.82        74.41 o                         
   4  27   1       2152.07       2052.40        67.51 o                         
   5  27   1         12.73        -29.86        29.86 o                         
   6  27   1        642.93        709.21        41.28 o                         
   7  27   1        158.97        143.88        32.42 o                         
   8  27   1        224.02        258.78        53.16 o                         
   9  27   1        133.32        113.66        36.41 o                         
  10  27   1       1269.22       1119.21        86.82 o                         
  11  27   1       5679.07       5698.77       223.70 o                         
  12  27   1         46.43        -25.55        56.47 o                         
  13  27   1        754.33        640.73        65.79 o                         
   1  28   1        385.92        410.73        37.12 o                         
   2  28   1        282.58        403.78        41.54 o                         
   3  28   1        133.11        100.62        32.75 o                         
   4  28   1        557.68        597.65        41.12 o                         
   5  28   1       1452.02       1327.47        57.76 o                         
   6  28   1       2201.81       2011.06        67.17 o                         
   7  28   1        213.11        212.29        45.76 o                         
   8  28   1       2360.15       2216.53        82.54 o                         
   9  28   1         76.64         48.74        34.07 o                         
  10  28   1        219.39        176.11        56.47 o                         
  11  28   1        266.04        194.44        56.47 o                         
  12  28   1        253.13        168.88        61.39 o                         
   0  29   1        667.88        764.99        86.05 o                         
   1  29   1       2923.10       2859.53        80.49 o                         
   2  29   1         26.57        -30.99        30.99 o                         
   3  29   1       4311.29       4377.69       105.55 o                         
   4  29   1         27.49        -31.86        31.86 o                         
   5  29   1       2450.09       2178.62        69.46 o                         
   6  29   1        169.21         81.73        33.75 o                         
   7  29   1          3.85        -32.29        32.29 o                         
   8  29   1         43.31        -12.70        44.98 o                         
   9  29   1       2771.25       2496.80       132.81 o                         
  10  29   1         10.30        -56.66        56.66 o                         
   1  30   1       5391.96       5376.89       124.92 o                         
   2  30   1       1571.04       1365.15        56.86 o                         
   3  30   1        793.08        788.96        43.45 o                         
   4  30   1        450.81        389.09        37.12 o                         
   5  30   1         75.00         64.22        32.77 o                         
   6  30   1        513.18        438.41        36.70 o                         
   7  30   1       2191.28       1922.75        68.88 o                         
   8  30   1        898.01        742.08        59.98 o                         
   9  30   1        991.80        723.33       151.11 o                         
   0  31   1      10918.78      10500.05       380.66 o                         
   1  31   1        256.61        153.58        49.41 o                         
   2  31   1        457.04        387.99        35.06 o                         
   3  31   1        188.73         92.51        32.30 o                         
   4  31   1       1016.32        998.14        49.14 o                         
   5  31   1         13.33        -30.36        30.36 o                         
   6  31   1        510.53        437.23        42.85 o                         
   0   0   2     259885.36     256692.73     12647.62 o                         
   2   0   2       3594.11       3595.81        86.41 o                         
   4   0   2     108098.24     110665.47      2597.96 o                         
   6   0   2      13415.22      14378.36       557.27 o                         
   8   0   2       8651.01       9177.20       221.90 o                         
  12   0   2       3415.85       3407.75       115.00 o                         
  14   0   2       1884.81       2083.69        84.48 o                         
  16   0   2      18957.79      18856.88       401.62 o                         
  18   0   2        371.50        431.23        25.34 o                         
  20   0   2       3241.88       3167.52        82.72 o                         
  22   0   2        481.13        502.95        85.00 o                         
  24   0   2       3633.02       3523.02       231.42 o                         
   1   1   2         56.55        105.64         6.68 o                         
   2   1   2        129.70        198.93        10.46 o                         
   3   1   2      38257.00      38750.68       616.05 o                         
   4   1   2      26276.64      26663.81       396.39 o                         
   5   1   2      48786.20      48993.02       811.65 o                         
   6   1   2       4300.92       4210.31        75.90 o                         
   7   1   2          7.51         36.20         6.00 o                         
   8   1   2       1858.28       1998.26        34.88 o                         
   9   1   2      27994.71      29001.25       448.99 o                         
  10   1   2          2.16         21.45         3.95 o                         
  11   1   2       4947.51       5111.39        91.58 o                         
  12   1   2       6484.46       6585.37       105.60 o                         
  13   1   2       3501.76       3423.11        51.21 o                         
  14   1   2        442.32        438.24        13.21 o                         
  15   1   2       4650.89       4500.18        67.31 o                         
  16   1   2      15610.09      15145.59       229.55 o                         
  17   1   2       1256.63       1218.70        27.57 o                         
  18   1   2        373.77        389.81        16.84 o                         
  19   1   2       5976.18       5677.54        98.60 o                         
  20   1   2        907.53        913.20        31.01 o                         
  21   1   2       2087.98       2050.83        50.42 o                         
  22   1   2        207.93        266.98        30.42 o                         
  23   1   2       1521.13       1579.58        65.61 o                         
  24   1   2        141.06        214.19        34.07 o                         
  25   1   2        430.50        473.69        49.07 o                         
   0   2   2          7.71         11.62         3.78 o                         
   1   2   2        615.05        687.52        15.83 o                         
   2   2   2       7131.93       7455.81       120.56 o                         
   3   2   2     478862.94     463247.41     32241.44 o                         
   4   2   2      24496.69      24321.17       381.67 o                         
   5   2   2         24.23         41.82         4.72 o                         
   6   2   2        117.37        125.70         8.28 o                         
   7   2   2       4822.03       4887.69        78.52 o                         
   8   2   2       2921.84       3026.48        48.29 o                         
   9   2   2      22489.52      23228.76       319.39 o                         
  10   2   2       1093.39       1128.58        20.02 o                         
  11   2   2        864.39        953.94        17.17 o                         
  12   2   2        129.59        137.99         6.76 o                         
  13   2   2      44970.88      44531.21       577.86 o                         
  14   2   2      23277.46      22620.57       286.14 o                         
  15   2   2          0.85         35.75         8.48 o                         
  16   2   2        783.63        788.36        19.07 o                         
  17   2   2        551.85        577.11        21.07 o                         
  18   2   2        852.66        840.40        25.97 o                         
  19   2   2       4451.23       4423.79        79.68 o                         
  20   2   2        467.92        510.07        23.53 o                         
  21   2   2         66.77         72.10        20.28 o                         
  22   2   2       1099.93       1100.58        43.26 o                         
  23   2   2      11371.60      11211.90       281.08 o                         
  24   2   2      10022.10       9904.90       253.84 o                         
  25   2   2         52.31         73.56        36.06 o                         
   1   3   2       9624.00      10231.96       132.64 o                         
   2   3   2     112909.99     117431.07      1590.01 o                         
   3   3   2      18815.76      19398.33       290.39 o                         
   4   3   2        503.81        539.97        11.70 o                         
   5   3   2        308.75        313.90         9.99 o                         
   6   3   2         44.03         80.76         9.15 o                         
   7   3   2       3156.18       3240.16        48.70 o                         
   8   3   2     226832.23     233530.03      3020.59 o                         
   9   3   2      85315.17      86013.88      1114.01 o                         
  10   3   2        717.94        730.88        15.36 o                         
  11   3   2        149.39        193.73         8.12 o                         
  12   3   2        124.11        201.43        15.21 o                         
  13   3   2        617.57        640.12        14.79 o                         
  14   3   2      11366.70      11200.66       150.16 o                         
  15   3   2      16685.05      16090.92       213.71 o                         
  16   3   2       2174.07       2090.52        38.24 o                         
  17   3   2        844.63        830.36        22.49 o                         
  18   3   2      28538.76      27295.73       409.73 o                         
  19   3   2       6505.94       6203.05       113.09 o                         
  20   3   2          0.75         24.39        15.42 o                         
  21   3   2          0.40         33.70        16.67 o                         
  22   3   2       9740.61       9442.08       195.37 o                         
  23   3   2       3656.63       3545.94       107.06 o                         
  24   3   2       7626.76       7757.75       236.32 o                         
  25   3   2       1571.95       1668.89        83.50 o                         
   0   4   2     318646.31     335133.66     10026.25 o                         
   1   4   2      55890.49      58354.59       850.13 o                         
   2   4   2       2181.74       2252.81        38.63 o                         
   3   4   2       1447.37       1439.16        25.32 o                         
   4   4   2        924.20        975.95        19.75 o                         
   5   4   2        322.33        360.44         9.08 o                         
   6   4   2        332.42        393.99        12.46 o                         
   7   4   2       4628.36       4805.14        69.46 o                         
   8   4   2       9780.66       9791.56       130.62 o                         
   9   4   2      29689.94      29397.75       417.20 o                         
  10   4   2     212079.03     211129.89      2726.56 o                         
  11   4   2      28505.59      27994.71       364.98 o                         
  12   4   2        787.50        784.44        16.12 o                         
  13   4   2       1754.02       1746.34        32.53 o                         
  14   4   2      23385.25      22745.64       310.74 o                         
  15   4   2       1061.02       1029.05        23.95 o                         
  16   4   2      15609.13      15035.14       218.38 o                         
  17   4   2       7034.90       6749.26       103.56 o                         
  18   4   2       1330.17       1261.01        32.91 o                         
  19   4   2        103.08        317.06        56.29 o                         
  20   4   2       1472.09       1459.47        44.85 o                         
  21   4   2       7442.38       7026.61       140.11 o                         
  22   4   2       4191.23       4111.53       105.51 o                         
  23   4   2       3519.06       3534.96       107.06 o                         
  24   4   2       4818.72       4987.81       165.37 o                         
  25   4   2        293.79        268.11        47.04 o                         
   1   5   2     145292.80     151195.12      2045.09 o                         
   2   5   2      10764.63      10872.11       157.27 o                         
   3   5   2       9399.42       9841.57       150.01 o                         
   4   5   2        539.05        531.39        12.87 o                         
   6   5   2         80.23        127.54         7.45 o                         
   7   5   2       1983.96       2075.20        36.30 o                         
   8   5   2       6389.53       6239.76        93.17 o                         
   9   5   2       4629.09       4621.19        70.79 o                         
  10   5   2       1495.50       1475.40        26.72 o                         
  11   5   2      57446.60      56125.12       791.02 o                         
  12   5   2         79.33         98.68         7.73 o                         
  13   5   2          8.07         11.03         7.68 o                         
  14   5   2          4.17         17.90         7.88 o                         
  15   5   2          2.50        112.91        33.01 o                         
  16   5   2      13647.99      12973.88       210.34 o                         
  17   5   2        549.90        602.35        41.75 o                         
  18   5   2         50.44         82.14        14.57 o                         
  19   5   2        442.13        452.26        22.74 o                         
  20   5   2        179.44        198.09        19.50 o                         
  21   5   2      14040.66      13458.84       251.97 o                         
  22   5   2      17022.13      16392.41       359.25 o                         
  23   5   2        286.44        308.66        30.63 o                         
  24   5   2        512.11        494.56        40.23 o                         
  25   5   2         32.22         38.75        50.70 o                         
   0   6   2      17626.14      17654.86       343.13 o                         
   1   6   2      13507.36      13604.10       196.21 o                         
   2   6   2      23499.65      24049.98       358.10 o                         
   3   6   2      29787.45      30223.45       449.09 o                         
   4   6   2       6391.25       6340.71       103.89 o                         
   5   6   2         58.14         70.01         5.54 o                         
   6   6   2          5.72         29.93         4.12 o                         
   7   6   2       1687.12       1719.00        34.28 o                         
   8   6   2       4638.97       4498.24        72.78 o                         
   9   6   2       1742.59       1796.31        33.92 o                         
  10   6   2        151.85        201.63        12.74 o                         
  11   6   2      16604.42      15728.84       250.67 o                         
  12   6   2        261.87        314.68        24.13 o                         
  13   6   2       2925.01       2800.65        52.76 o                         
  14   6   2        882.19        832.93        25.17 o                         
  15   6   2         17.89         45.27        10.96 o                         
  16   6   2      10203.73       9505.87       157.44 o                         
  17   6   2       5370.78       5057.63        89.81 o                         
  18   6   2        510.73        529.34        23.97 o                         
  19   6   2        697.74        664.43        27.54 o                         
  20   6   2       3520.81       3372.92        71.06 o                         
  21   6   2       6539.44       6241.61       118.27 o                         
  22   6   2         15.78         54.85        24.29 o                         
  23   6   2       1056.07       1122.17        52.85 o                         
  24   6   2       1413.73       1530.67        69.04 o                         
   1   7   2        509.45        484.01        12.94 o                         
   2   7   2       6287.76       6184.39       101.76 o                         
   3   7   2        566.09        563.66        13.38 o                         
   4   7   2          6.82         80.31         9.72 o                         
   5   7   2        217.17        251.44        10.43 o                         
   6   7   2        524.06        583.76        15.18 o                         
   7   7   2        654.03        634.17        16.84 o                         
   8   7   2      10074.87       9664.96       156.72 o                         
   9   7   2        749.51        724.99        18.11 o                         
  10   7   2         90.67        105.56        13.45 o                         
  11   7   2          2.59         40.84         7.41 o                         
  12   7   2        457.59        508.56        18.12 o                         
  13   7   2        356.70        396.52        19.17 o                         
  14   7   2        609.13        801.46        37.93 o                         
  15   7   2      11597.13      10694.78       186.20 o                         
  16   7   2       2844.80       2723.12        54.06 o                         
  17   7   2        159.16        154.33        15.46 o                         
  18   7   2       1885.79       1914.18        47.14 o                         
  19   7   2      13262.29      12420.60       217.90 o                         
  20   7   2         18.48         49.73        17.80 o                         
  21   7   2        265.34        283.41        23.07 o                         
  22   7   2        739.97        747.27        46.46 o                         
  23   7   2        679.15        709.50        42.99 o                         
  24   7   2          4.98         52.37        29.68 o                         
   0   8   2       1192.62       1156.51        31.55 o                         
   1   8   2        461.70        454.63        12.37 o                         
   2   8   2        195.00        196.06         8.57 o                         
   3   8   2       1220.07       1329.96        37.97 o                         
   4   8   2        983.35       1028.21        23.88 o                         
   5   8   2       5072.90       5255.29        84.10 o                         
   6   8   2         54.17         89.40         7.29 o                         
   7   8   2        228.08        274.49        13.20 o                         
   8   8   2         84.16         93.03         9.41 o                         
   9   8   2       4428.22       4142.55        70.89 o                         
  10   8   2        998.10       1023.95        45.79 o                         
  11   8   2      11716.25      11065.05       169.41 o                         
  12   8   2       2304.63       2189.13        46.12 o                         
  13   8   2      26524.69      25445.85       426.77 o                         
  14   8   2       3274.12       3056.23        61.11 o                         
  15   8   2        524.27        496.66        21.37 o                         
  16   8   2      13412.21      12487.15       217.11 o                         
  17   8   2      23245.28      21750.78       349.45 o                         
  18   8   2       2290.60       2187.32        49.30 o                         
  19   8   2       1937.33       1915.00        49.66 o                         
  20   8   2       5738.07       5450.61       105.76 o                         
  21   8   2       2454.15       2453.36        67.82 o                         
  22   8   2        468.64        451.87        29.86 o                         
  23   8   2          6.98         14.64        22.97 o                         
  24   8   2        954.51       1011.92        49.75 o                         
   1   9   2       8527.12       8724.83       135.30 o                         
   2   9   2         33.74         58.16         6.54 o                         
   3   9   2         63.65         86.81         7.00 o                         
   4   9   2      18031.80      18351.10       284.71 o                         
   5   9   2     511603.62     516853.50      9531.51 o                         
   6   9   2      55622.85      52059.16       863.11 o                         
   7   9   2       1784.01       1699.98        35.96 o                         
   8   9   2       1905.45       1797.29        35.42 o                         
   9   9   2       3006.41       2858.34        51.90 o                         
  10   9   2        185.79        195.09         9.99 o                         
  11   9   2      26817.25      25645.24       384.68 o                         
  12   9   2      23148.05      21756.91       328.03 o                         
  13   9   2        461.55        522.90        39.92 o                         
  14   9   2       4194.60       3931.01        76.17 o                         
  15   9   2      59502.42      56011.64       931.98 o                         
  16   9   2       3744.58       3572.98        72.81 o                         
  17   9   2       1608.61       1623.09        41.08 o                         
  18   9   2       1502.88       1463.43        39.60 o                         
  19   9   2       1761.61       1720.59        47.36 o                         
  20   9   2        319.91        311.77        23.95 o                         
  21   9   2      11341.34      11046.78       226.26 o                         
  22   9   2        315.34        325.72        29.38 o                         
  23   9   2        211.50        214.76        27.79 o                         
  24   9   2         27.42         19.57        24.83 o                         
   0  10   2     145507.11     149429.61      3497.29 o                         
   1  10   2       5895.42       5997.61       107.56 o                         
   2  10   2      16663.70      16870.63       269.64 o                         
   3  10   2        921.43        958.30        19.98 o                         
   4  10   2       1318.39       1436.32        25.41 o                         
   5  10   2        992.89        950.10        19.04 o                         
   6  10   2     169170.08     161297.39      2506.06 o                         
   7  10   2      18581.43      17000.33       286.23 o                         
   8  10   2         39.77         49.04         8.92 o                         
   9  10   2       1031.06        997.22        25.82 o                         
  10  10   2        892.69        866.66        33.30 o                         
  11  10   2      16317.68      15239.01       221.24 o                         
  12  10   2        223.48        239.37        13.38 o                         
  13  10   2       6496.72       6088.95       111.68 o                         
  14  10   2        315.07        376.16        20.82 o                         
  15  10   2        691.47        696.20        27.16 o                         
  16  10   2      40273.08      38061.98       639.01 o                         
  17  10   2      14701.40      13813.66       227.41 o                         
  18  10   2        259.12        261.52        20.49 o                         
  19  10   2        393.87        389.28        24.95 o                         
  20  10   2         12.55         40.78        20.53 o                         
  21  10   2       2217.08       2220.81        64.75 o                         
  22  10   2         20.29          1.55        23.31 o                         
  23  10   2         74.50         80.03        25.50 o                         
  24  10   2       1966.38       1968.36        93.74 o                         
   1  11   2      17977.94      17818.09       235.43 o                         
   2  11   2      60129.04      60305.74       851.37 o                         
   3  11   2      10001.15       9887.07       143.28 o                         
   4  11   2        570.04        608.33        13.21 o                         
   5  11   2        169.64        205.35        11.79 o                         
   6  11   2      25094.88      23919.70       326.58 o                         
   7  11   2      18160.41      17022.75       244.64 o                         
   8  11   2      26421.78      24599.62       351.34 o                         
   9  11   2        460.17        456.55        16.06 o                         
  10  11   2        741.48        782.34        21.91 o                         
  11  11   2       1030.42       1005.56        23.33 o                         
  12  11   2       8526.36       8098.70       127.73 o                         
  13  11   2       3828.78       3681.03        64.83 o                         
  14  11   2       7088.24       6791.23       124.06 o                         
  15  11   2        479.25        527.62        26.33 o                         
  16  11   2      11883.58      11153.41       197.79 o                         
  17  11   2        153.64        184.04        18.83 o                         
  18  11   2       2206.12       2092.70        50.59 o                         
  19  11   2       6207.98       5961.27       114.77 o                         
  20  11   2        466.11        452.00        29.02 o                         
  21  11   2        319.76        335.41        29.17 o                         
  22  11   2         22.98         21.62        25.50 o                         
  23  11   2        125.76         86.36        26.44 o                         
   0  12   2       7178.58       6888.73       120.48 o                         
   1  12   2        998.57       1020.84        18.13 o                         
   2  12   2        132.27        154.90         7.11 o                         
   3  12   2       4416.08       4585.37        69.27 o                         
   4  12   2        241.75        307.36        15.95 o                         
   5  12   2         98.42        125.34         8.67 o                         
   6  12   2       1778.07       1642.44        28.72 o                         
   7  12   2      23321.47      21764.89       298.51 o                         
   8  12   2        651.14        641.84        23.90 o                         
   9  12   2        546.44        507.06        22.01 o                         
  10  12   2       2201.42       2056.60        42.16 o                         
  11  12   2      11341.45      10716.94       175.92 o                         
  12  12   2       1117.07       1087.40        27.87 o                         
  13  12   2       6153.78       5995.65        98.01 o                         
  14  12   2         21.34         96.06        15.28 o                         
  15  12   2        583.15        562.62        25.85 o                         
  16  12   2        134.45        122.15        17.53 o                         
  17  12   2        227.21        252.77        20.17 o                         
  18  12   2       4097.28       3866.12        77.14 o                         
  19  12   2        450.37        496.25        28.51 o                         
  20  12   2       5872.83       5694.93       126.48 o                         
  21  12   2       2905.68       2960.65        78.79 o                         
  22  12   2        206.04        212.02        32.51 o                         
  23  12   2         45.34         44.67        28.84 o                         
   1  13   2       4648.70       4468.89        59.06 o                         
   2  13   2          3.95         31.94         7.44 o                         
   3  13   2       1200.99       1205.76        20.37 o                         
   4  13   2        817.34        859.17        18.89 o                         
   5  13   2        113.60        127.05        10.44 o                         
   6  13   2       6075.57       5695.29        83.09 o                         
   7  13   2        321.48        347.13        14.48 o                         
   8  13   2        403.51        452.54        15.86 o                         
   9  13   2       5172.95       4936.23        86.11 o                         
  10  13   2        342.11        375.72        21.28 o                         
  11  13   2       6893.71       6483.02       111.37 o                         
  12  13   2       8247.52       7935.90       134.90 o                         
  13  13   2       3426.02       3257.15        62.67 o                         
  14  13   2       1470.02       1374.93        37.04 o                         
  15  13   2          1.52          5.78        15.67 o                         
  16  13   2          5.43         40.10        16.73 o                         
  17  13   2       2591.60       2446.18        56.97 o                         
  18  13   2         47.43         88.98        23.78 o                         
  19  13   2         74.20        101.49        22.22 o                         
  20  13   2        111.52         98.97        28.22 o                         
  21  13   2       6814.70       6823.77       164.64 o                         
  22  13   2       1770.93       1781.59        67.27 o                         
  23  13   2        283.92        257.49        39.83 o                         
   0  14   2     299412.06     289013.47      4761.05 o                         
   1  14   2       5300.71       5088.33        67.27 o                         
   2  14   2         14.39         31.75         8.25 o                         
   3  14   2       2587.27       2484.03        37.70 o                         
   4  14   2      25432.98      24544.98       335.41 o                         
   5  14   2       1566.64       1489.70        27.29 o                         
   6  14   2       1643.46       1664.63        30.49 o                         
   7  14   2        979.64        944.54        21.49 o                         
   8  14   2         71.48         84.89         9.72 o                         
   9  14   2        425.16        414.15        17.64 o                         
  10  14   2      33716.79      32364.29       541.90 o                         
  11  14   2       1026.61       1014.98        29.39 o                         
  12  14   2       1353.42       1319.67        33.95 o                         
  13  14   2       2437.48       2315.64        49.78 o                         
  14  14   2        812.37        856.18        30.22 o                         
  15  14   2         17.10         12.43        17.22 o                         
  16  14   2        127.28        171.02        21.74 o                         
  17  14   2         71.37         83.23        21.46 o                         
  18  14   2       1328.89       1251.82        47.72 o                         
  19  14   2        516.82        509.46        36.14 o                         
  20  14   2       7799.37       8218.37       192.63 o                         
  21  14   2       1687.76       1805.97        67.26 o                         
  22  14   2         49.47         88.04        30.63 o                         
   1  15   2         86.99        131.64        15.97 o                         
   2  15   2          7.08         29.36         9.54 o                         
   3  15   2        998.69        920.37        18.97 o                         
   4  15   2        444.54        461.15        15.86 o                         
   5  15   2       4801.88       4585.93        72.28 o                         
   6  15   2       3495.10       3372.26        53.18 o                         
   7  15   2       6844.74       6536.08        95.35 o                         
   8  15   2       2045.78       2003.17        37.31 o                         
   9  15   2       4863.22       4685.46        78.88 o                         
  10  15   2          0.98         44.42        14.21 o                         
  11  15   2      33475.95      32646.91       516.10 o                         
  12  15   2      13189.86      12710.50       208.76 o                         
  13  15   2       2626.52       2549.45        57.40 o                         
  14  15   2       2688.31       2655.89        60.71 o                         
  15  15   2       1336.83       1295.08        50.32 o                         
  16  15   2         71.19         63.31        22.53 o                         
  17  15   2        330.53        372.42        28.87 o                         
  18  15   2        197.67        277.18        37.31 o                         
  19  15   2      16680.96      17189.54       421.71 o                         
  20  15   2       3034.32       3226.61       103.61 o                         
  21  15   2      11500.78      12140.25       305.84 o                         
  22  15   2       3946.72       4109.03       122.52 o                         
   0  16   2        114.69        155.83        17.60 o                         
   1  16   2         62.98         85.46        10.50 o                         
   2  16   2       6938.44       6633.26        92.16 o                         
   3  16   2      76982.62      74981.53       971.72 o                         
   4  16   2       8446.88       8013.07       120.30 o                         
   5  16   2        459.86        505.59        17.51 o                         
   6  16   2       5326.11       5021.29        79.06 o                         
   7  16   2      93630.80      90648.66      1276.56 o                         
   8  16   2      12559.56      12088.78       178.40 o                         
   9  16   2       6330.49       6320.78       103.80 o                         
  10  16   2        544.36        583.23        25.83 o                         
  11  16   2      10437.02      10242.32       181.03 o                         
  12  16   2      11199.82      10818.34       191.40 o                         
  13  16   2      70083.68      69174.96      1148.84 o                         
  14  16   2       6470.55       6288.89       120.62 o                         
  15  16   2        364.13        333.50        25.28 o                         
  16  16   2         24.00         22.44        23.18 o                         
  17  16   2        873.54        840.60        40.10 o                         
  18  16   2         17.82         64.29        30.42 o                         
  19  16   2      14655.57      15274.08       376.78 o                         
  20  16   2       3759.81       3984.47       121.43 o                         
  21  16   2       1269.10       1240.95        67.87 o                         
   1  17   2       1419.35       1376.40        27.84 o                         
   2  17   2      34192.03      33619.42       458.23 o                         
   3  17   2       1104.10       1112.65        24.52 o                         
   4  17   2       1894.46       1931.66        38.96 o                         
   5  17   2       5392.15       5210.11        86.46 o                         
   6  17   2      16411.76      16028.15       245.06 o                         
   7  17   2       1131.85       1156.16        29.22 o                         
   8  17   2      14891.91      14957.97       223.48 o                         
   9  17   2        599.22        619.29        23.04 o                         
  10  17   2       3173.65       3206.07        62.53 o                         
  11  17   2       2624.13       2609.87        57.69 o                         
  12  17   2       2077.80       2241.56        69.30 o                         
  13  17   2       9317.16       9345.88       168.37 o                         
  14  17   2       1774.19       1840.29        50.45 o                         
  15  17   2        841.25        869.62        36.42 o                         
  16  17   2       3063.64       2972.76        82.93 o                         
  17  17   2       1095.55       1135.67        50.41 o                         
  18  17   2       5187.41       5472.15       152.28 o                         
  19  17   2      12812.22      13385.90       333.07 o                         
  20  17   2       1709.98       1769.29        74.08 o                         
  21  17   2        846.24        914.02        52.67 o                         
   0  18   2       4920.33       4911.63       127.40 o                         
   1  18   2       4991.71       5090.68        84.39 o                         
   2  18   2         23.16         47.57        10.82 o                         
   3  18   2        189.77        219.04        13.69 o                         
   4  18   2       4389.44       4352.93        74.02 o                         
   5  18   2       4678.15       4784.45        81.29 o                         
   6  18   2      32326.85      31941.57       478.66 o                         
   7  18   2       1925.39       1896.68        38.18 o                         
   8  18   2       1947.26       1935.77        43.49 o                         
   9  18   2        369.96        421.98        20.37 o                         
  10  18   2       2519.39       2656.63        63.57 o                         
  11  18   2         21.12         33.73        15.46 o                         
  12  18   2         59.80         89.00        19.50 o                         
  13  18   2        777.52        834.45        34.99 o                         
  14  18   2        844.51        871.78        35.79 o                         
  15  18   2          1.84          0.94        19.74 o                         
  16  18   2       4315.92       4196.93       112.65 o                         
  17  18   2        635.78        656.48        44.67 o                         
  18  18   2       1390.87       1342.63        68.16 o                         
  19  18   2        603.65        636.27        44.67 o                         
  20  18   2        286.08        284.71        37.33 o                         
   1  19   2      23802.83      24290.91       407.88 o                         
   2  19   2       1157.49       1169.51        30.67 o                         
   3  19   2          4.40          6.38        14.14 o                         
   4  19   2         14.44         17.91        14.70 o                         
   5  19   2      18201.13      18224.53       278.23 o                         
   6  19   2        447.85        492.32        18.94 o                         
   7  19   2         94.39        126.73        15.11 o                         
   8  19   2        493.87        507.02        21.58 o                         
   9  19   2       3290.40       3398.95        66.02 o                         
  10  19   2        498.09        507.82        23.28 o                         
  11  19   2       5572.22       5553.10       106.88 o                         
  12  19   2       6444.30       6455.36       121.93 o                         
  13  19   2       3897.87       3884.29        81.43 o                         
  14  19   2         78.58         82.38        21.02 o                         
  15  19   2       4604.88       4637.41       111.01 o                         
  16  19   2        197.27        221.60        31.62 o                         
  17  19   2         54.74         47.98        31.66 o                         
  18  19   2       5478.02       5551.20       153.45 o                         
  19  19   2       2957.21       3113.97       120.47 o                         
  20  19   2        619.29        602.87        44.67 o                         
   0  20   2       1662.70       1794.49        59.85 o                         
   1  20   2       5171.53       5292.44        97.50 o                         
   2  20   2       1903.41       2090.15        46.79 o                         
   3  20   2        391.77        526.08        27.79 o                         
   4  20   2        941.21        952.98        35.99 o                         
   5  20   2         57.05         54.68        18.29 o                         
   6  20   2       1018.73       1063.37        32.98 o                         
   7  20   2       1028.44       1156.01        31.79 o                         
   8  20   2       2659.92       2691.46        53.25 o                         
   9  20   2        800.15        820.21        31.27 o                         
  10  20   2         97.89        105.22        19.30 o                         
  11  20   2       4175.58       4189.08        84.97 o                         
  12  20   2       3568.57       3492.41        75.17 o                         
  13  20   2       9949.00       9959.94       180.05 o                         
  14  20   2       9226.79       9449.16       172.45 o                         
  15  20   2       1528.69       1437.21        48.17 o                         
  16  20   2       4757.25       4794.98       111.10 o                         
  17  20   2       1591.36       1620.72        68.43 o                         
  18  20   2        186.49        167.63        33.05 o                         
  19  20   2       2016.69       2021.90        85.89 o                         
   1  21   2         87.59        110.57        15.72 o                         
   2  21   2      41320.26      43024.12       717.32 o                         
   3  21   2       3440.27       3586.92        84.07 o                         
   4  21   2        943.38       1020.18        39.98 o                         
   5  21   2       3956.13       4142.24        95.00 o                         
   6  21   2       4053.68       4153.12        89.75 o                         
   7  21   2       2466.11       2502.44        54.84 o                         
   8  21   2      36538.64      37661.67       631.75 o                         
   9  21   2       2562.84       2617.49        64.18 o                         
  10  21   2         18.72         15.88        20.69 o                         
  11  21   2        251.92        270.28        27.61 o                         
  12  21   2       3180.43       3331.19        78.72 o                         
  13  21   2        270.81        281.43        26.69 o                         
  14  21   2       1338.85       1428.53        50.61 o                         
  15  21   2       1411.52       1439.80        57.16 o                         
  16  21   2       1181.75       1179.99        61.24 o                         
  17  21   2       1673.25       1687.02        70.84 o                         
  18  21   2      10803.19      11731.86       292.85 o                         
   0  22   2       2282.82       2407.72        77.38 o                         
   1  22   2      23277.30      24044.65       405.29 o                         
   2  22   2          1.41         51.77        17.00 o                         
   3  22   2      27090.64      28759.91       559.77 o                         
   4  22   2        872.54        953.76        41.94 o                         
   5  22   2       5409.38       5658.94       124.54 o                         
   6  22   2        824.55        830.14        40.84 o                         
   7  22   2         74.15        104.97        24.62 o                         
   8  22   2       3699.53       3782.70        79.16 o                         
   9  22   2       1453.44       1512.51        48.56 o                         
  10  22   2        611.78        663.20        41.53 o                         
  11  22   2      12553.64      12765.78       287.77 o                         
  12  22   2       2963.15       2964.85        89.07 o                         
  13  22   2       3650.27       3771.80       105.01 o                         
  14  22   2       5434.08       5681.91       138.38 o                         
  15  22   2       1086.31       1129.38        53.94 o                         
  16  22   2       1989.86       2037.55        71.03 o                         
  17  22   2       1004.99       1102.04        69.75 o                         
  18  22   2        103.17        106.40        49.75 o                         
   1  23   2      34782.20      36287.76       607.46 o                         
   2  23   2       2984.35       3158.94        69.44 o                         
   3  23   2       1098.40       1229.50        48.41 o                         
   4  23   2       5546.85       5886.06       129.58 o                         
   5  23   2      10649.11      11289.53       230.11 o                         
   6  23   2       2471.96       2516.77        69.81 o                         
   7  23   2        594.99        653.88        36.70 o                         
   8  23   2        706.56        714.20        43.50 o                         
   9  23   2       5792.04       6016.85       131.67 o                         
  10  23   2       3031.87       3211.86        88.10 o                         
  11  23   2      48168.52      50475.34      1190.22 o                         
  12  23   2        788.41        830.11        51.62 o                         
  13  23   2         67.24         38.57        33.20 o                         
  14  23   2         31.59         18.37        37.39 o                         
  15  23   2       2114.23       2034.49        90.47 o                         
  16  23   2       1157.28       1194.99        61.12 o                         
  17  23   2       2103.55       2165.54       106.86 o                         
   0  24   2      10215.95      10561.22       263.11 o                         
   1  24   2        306.01        348.07        23.63 o                         
   2  24   2          5.27         36.34        25.25 o                         
   3  24   2       1739.59       1771.08        57.59 o                         
   4  24   2         32.90        157.03        33.97 o                         
   5  24   2        199.46        248.52        30.22 o                         
   6  24   2       5884.04       6160.45       136.76 o                         
   7  24   2        760.36        806.30        41.12 o                         
   8  24   2       4317.36       4364.99       113.87 o                         
   9  24   2         33.39         38.26        32.54 o                         
  10  24   2      21314.50      22551.47       625.78 o                         
  11  24   2        669.40        661.67        43.44 o                         
  12  24   2        990.17       1020.99        57.21 o                         
  13  24   2        238.17        248.11        44.02 o                         
  14  24   2       3203.51       3258.77       119.27 o                         
  15  24   2       3787.71       3758.41       128.77 o                         
  16  24   2        106.27        140.59        38.39 o                         
   1  25   2          1.71        -20.97        20.97 o                         
   2  25   2        565.81        635.60        37.57 o                         
   3  25   2         88.59         88.69        29.14 o                         
   4  25   2       5255.58       5393.26       123.11 o                         
   5  25   2         47.00         25.11        27.61 o                         
   6  25   2       6348.34       6584.53       145.04 o                         
   7  25   2        114.44         86.58        29.86 o                         
   8  25   2       1981.17       1942.64        69.71 o                         
   9  25   2       2463.33       2663.74        90.49 o                         
  10  25   2       4517.67       4675.92       208.81 o                         
  11  25   2         56.59          8.26        66.11 o                         
  12  25   2         39.05         59.03        94.44 o                         
  13  25   2        564.10        496.05        49.61 o                         
  14  25   2          1.89        -38.39        38.39 o                         
  15  25   2        217.94        182.15        40.96 o                         
   0  26   2       1925.32       1920.85        73.68 o                         
   1  26   2       4890.15       4954.60       107.70 o                         
   2  26   2       1371.54       1326.14        55.35 o                         
   3  26   2       3418.52       3564.80        91.08 o                         
   4  26   2        224.49        200.05        32.18 o                         
   5  26   2         28.42         -1.17        29.86 o                         
   6  26   2         79.78         59.10        30.22 o                         
   7  26   2       2435.53       2480.01        73.45 o                         
   8  26   2        268.18        252.45        52.63 o                         
   9  26   2        556.52        618.30        45.57 o                         
  10  26   2       2766.09       2752.70       106.89 o                         
  11  26   2        429.02        435.62        65.79 o                         
  12  26   2         37.33        -21.25        56.66 o                         
  13  26   2         21.70        -45.96        89.72 o                         
  14  26   2       1342.69       1205.01        88.50 o                         
   1  27   2        985.35        933.63        48.86 o                         
   2  27   2          0.80        -26.05        28.59 o                         
   3  27   2         13.05        -29.60        29.60 o                         
   4  27   2       8680.62       9094.35       192.55 o                         
   5  27   2       8213.25       8433.47       180.42 o                         
   6  27   2       7801.21       7877.73       169.48 o                         
   7  27   2        509.37        527.53        38.85 o                         
   8  27   2       2639.76       2665.93        92.82 o                         
   9  27   2         11.59        -23.30        38.08 o                         
  10  27   2        495.43        466.40        69.86 o                         
  11  27   2       1761.60       1564.33       102.07 o                         
  12  27   2        550.79        397.78        61.10 o                         
  13  27   2        791.21        706.19        88.50 o                         
   0  28   2       5017.88       5171.37       148.05 o                         
   1  28   2        980.72        962.76        46.62 o                         
   2  28   2        764.42        812.59        46.83 o                         
   3  28   2        180.21        206.43        34.11 o                         
   4  28   2      19815.88      20440.18       404.46 o                         
   5  28   2         73.13        121.97        33.11 o                         
   6  28   2      30732.54      31068.40       605.46 o                         
   7  28   2        403.71        386.10        39.83 o                         
   8  28   2        657.84        665.89        49.01 o                         
   9  28   2       1835.26       1843.46        75.34 o                         
  10  28   2      10420.13      10289.24       310.08 o                         
  11  28   2       2418.95       2096.82       179.46 o                         
   1  29   2        127.19        131.08        32.01 o                         
   2  29   2         26.33         27.71        31.28 o                         
   3  29   2       9113.24       9242.81       195.22 o                         
   4  29   2        251.63        310.23        42.94 o                         
   5  29   2      17588.09      17731.01       389.63 o                         
   6  29   2       1028.26       1094.45        52.83 o                         
   7  29   2       2404.22       2278.50        76.24 o                         
   8  29   2        164.34        126.06        38.32 o                         
   9  29   2       6776.52       6458.73       175.26 o                         
  10  29   2       3142.30       2427.48       245.58 o                         
   0  30   2        327.62        229.53        72.55 o                         
   1  30   2       3309.92       3197.87        89.73 o                         
   2  30   2       3665.84       3628.38        93.16 o                         
   3  30   2      12956.12      12671.04       286.66 o                         
   4  30   2       3224.51       3138.23        84.86 o                         
   5  30   2        567.31        636.59        40.61 o                         
   6  30   2         78.19         39.98        35.20 o                         
   7  30   2        202.99        189.90        37.01 o                         
   1  31   2        172.66        118.31        47.90 o                         
   2  31   2       1099.17       1038.72        50.04 o                         
   3  31   2         10.69         31.19        38.01 o                         
   4  31   2       3846.65       3540.98        99.22 o                         
   1   0   3       2749.65       2646.40        61.08 o                         
   3   0   3         26.86         36.20         6.50 o                         
   5   0   3        964.68        953.73        30.63 o                         
   7   0   3         88.72         98.27         9.07 o                         
   9   0   3        117.75        152.70        12.91 o                         
  11   0   3        379.18        416.29        23.17 o                         
  13   0   3       3299.62       3344.23        87.28 o                         
  15   0   3       5033.85       5016.23       113.97 o                         
  17   0   3          5.82         49.06        15.18 o                         
  19   0   3      23631.06      22609.41       482.01 o                         
  21   0   3         20.71         53.63        24.86 o                         
  23   0   3          4.64          8.72        43.02 o                         
   0   1   3      15803.85      15461.44       382.09 o                         
   1   1   3       6342.89       6512.83        90.62 o                         
   2   1   3         86.12        130.23         7.27 o                         
   3   1   3       1140.29       1304.72        35.67 o                         
   4   1   3       2328.88       2402.13        43.28 o                         
   5   1   3       1577.64       1586.88        31.20 o                         
   6   1   3       2843.82       2833.61        51.93 o                         
   7   1   3       2067.02       2078.39        37.04 o                         
   8   1   3        274.85        292.54        11.45 o                         
   9   1   3         24.94         46.72         8.18 o                         
  10   1   3        475.00        562.05        27.47 o                         
  11   1   3        139.92        225.15        16.99 o                         
  12   1   3       4571.26       4644.84       108.13 o                         
  13   1   3      25303.05      25514.06       444.35 o                         
  14   1   3       2430.69       2537.64        48.06 o                         
  15   1   3        658.19        658.40        19.63 o                         
  16   1   3       8692.22       8434.97       131.73 o                         
  17   1   3      10783.71      10428.24       161.33 o                         
  18   1   3         34.00         81.46        12.36 o                         
  19   1   3       4120.56       4034.58        70.07 o                         
  20   1   3       7801.92       7403.27       120.06 o                         
  21   1   3        193.85        219.45        23.66 o                         
  22   1   3        573.49        589.72        34.94 o                         
  23   1   3         19.04         80.52        36.06 o                         
  24   1   3         55.83        124.66        38.87 o                         
   1   2   3       8755.94       9209.12       122.34 o                         
   2   2   3        320.12        324.34         9.42 o                         
   3   2   3        615.47        685.85        13.71 o                         
   4   2   3       2774.31       2858.20        60.10 o                         
   5   2   3     192946.19     192697.41      3003.74 o                         
   6   2   3      18323.07      17775.59       268.55 o                         
   7   2   3        848.95        830.25        17.58 o                         
   8   2   3        985.17        947.02        20.16 o                         
   9   2   3       4883.29       4700.39        80.47 o                         
  10   2   3          3.87         25.63         7.44 o                         
  11   2   3        192.43        264.11        16.97 o                         
  12   2   3      11939.03      11969.69       227.89 o                         
  13   2   3         58.58        112.14        11.36 o                         
  14   2   3        776.29        786.02        19.60 o                         
  15   2   3      20024.83      19688.23       282.45 o                         
  16   2   3         55.50         97.66        10.85 o                         
  17   2   3       1208.93       1234.66        29.02 o                         
  18   2   3       1896.65       1813.03        37.73 o                         
  19   2   3        376.53        401.57        20.69 o                         
  20   2   3         29.61         32.30        18.32 o                         
  21   2   3        328.39        364.11        26.66 o                         
  22   2   3       1513.29       1565.45        57.64 o                         
  23   2   3         32.13         81.85        26.80 o                         
  24   2   3         49.37         93.50        38.87 o                         
   0   3   3       1088.97       1205.65        41.54 o                         
   1   3   3         40.66         56.48         5.66 o                         
   2   3   3        579.45        637.04        13.85 o                         
   3   3   3        227.77        266.45         8.30 o                         
   4   3   3       3470.76       3543.79        53.82 o                         
   5   3   3          8.94         24.37         6.01 o                         
   6   3   3      69959.45      68234.79      1300.89 o                         
   7   3   3       5047.82       4940.49        64.73 o                         
   8   3   3       3251.22       3233.25        55.48 o                         
   9   3   3       3649.80       3620.38        71.19 o                         
  10   3   3      24781.46      25232.37       477.08 o                         
  11   3   3        321.84        381.76        13.37 o                         
  12   3   3         14.28         58.45        14.08 o                         
  13   3   3       4416.50       4333.14        70.42 o                         
  14   3   3       8185.80       8148.26       127.46 o                         
  15   3   3         53.73         80.38        11.52 o                         
  16   3   3       4078.35       3986.14        67.42 o                         
  17   3   3       1894.51       1856.31        41.14 o                         
  18   3   3       1061.44       1044.36        35.83 o                         
  19   3   3        689.59        693.07        30.44 o                         
  20   3   3          4.83         94.69        27.03 o                         
  21   3   3        162.64        206.27        26.03 o                         
  22   3   3        604.00        634.09        36.12 o                         
  23   3   3        430.82        436.35        34.18 o                         
  24   3   3        653.86        657.47        53.98 o                         
   1   4   3         43.17         76.65         5.78 o                         
   2   4   3       6357.96       6699.14        96.70 o                         
   3   4   3       1299.68       1392.35        30.06 o                         
   4   4   3        479.58        500.21        13.20 o                         
   5   4   3         62.50        108.16         9.37 o                         
   6   4   3      13365.10      13218.90       169.97 o                         
   7   4   3         31.19         43.12         5.08 o                         
   8   4   3      34340.41      33790.09       500.88 o                         
   9   4   3      26522.41      26460.64       414.89 o                         
  10   4   3        730.99        769.95        27.09 o                         
  11   4   3         78.36         99.52         9.85 o                         
  12   4   3        401.95        518.96        39.42 o                         
  13   4   3        539.42        547.14        18.27 o                         
  14   4   3       1447.69       1546.94        33.76 o                         
  15   4   3       7380.05       7100.38       118.57 o                         
  16   4   3       2602.48       2528.66        49.50 o                         
  17   4   3        903.80        882.68        29.02 o                         
  18   4   3       6665.71       6502.04       112.95 o                         
  19   4   3        319.40        344.21        22.75 o                         
  20   4   3         58.37         77.77        19.84 o                         
  21   4   3         53.79         87.98        24.91 o                         
  22   4   3       1321.78       1437.73        58.53 o                         
  23   4   3        603.70        599.76        37.70 o                         
  24   4   3       2596.59       2712.42        91.64 o                         
   0   5   3        392.38        418.49        23.76 o                         
   1   5   3       1964.69       2078.93        39.94 o                         
   2   5   3        281.68        330.98        10.88 o                         
   3   5   3     142236.52     147156.20      1984.34 o                         
   4   5   3       5483.76       5442.43        83.38 o                         
   5   5   3        218.02        256.08        10.60 o                         
   6   5   3        111.26        141.81         6.40 o                         
   7   5   3       1505.08       1573.46        24.79 o                         
   8   5   3       1081.13       1039.70        21.02 o                         
   9   5   3       7833.01       7953.75       121.87 o                         
  10   5   3        306.97        334.64        15.07 o                         
  11   5   3       3959.91       3917.05        72.11 o                         
  12   5   3         15.14         34.71         8.42 o                         
  13   5   3       7166.39       7197.92       119.28 o                         
  14   5   3       8428.22       8185.72       134.68 o                         
  15   5   3          9.60         58.07        12.98 o                         
  16   5   3        340.54        366.14        19.11 o                         
  17   5   3        250.76        282.41        17.87 o                         
  18   5   3         39.40         74.42        14.88 o                         
  19   5   3       1440.81       1363.69        38.61 o                         
  20   5   3         37.22         77.26        19.73 o                         
  21   5   3       1332.14       1431.80        56.94 o                         
  22   5   3        192.53        216.71        29.89 o                         
  23   5   3       3158.30       3335.64        95.27 o                         
  24   5   3       3231.81       3283.16        93.26 o                         
   1   6   3        585.26        655.18        17.86 o                         
   2   6   3       1835.72       1859.88        34.96 o                         
   3   6   3       6384.95       6526.04       106.93 o                         
   4   6   3      17274.95      17567.22       264.96 o                         
   5   6   3      25367.16      25282.65       331.68 o                         
   6   6   3         42.68         77.52         6.52 o                         
   7   6   3        462.03        489.97        13.50 o                         
   8   6   3         22.05         59.59         8.40 o                         
   9   6   3       6627.04       6504.83        97.25 o                         
  10   6   3       1250.99       1205.58        25.47 o                         
  11   6   3       1094.66       1102.44        24.36 o                         
  12   6   3       4041.28       3958.20        73.70 o                         
  13   6   3          9.33         44.06        11.38 o                         
  14   6   3        163.47        189.48        15.53 o                         
  15   6   3       3072.65       3165.64        63.32 o                         
  16   6   3       3092.96       2963.53        62.87 o                         
  17   6   3       4080.99       3876.45        77.45 o                         
  18   6   3         70.58        127.03        16.53 o                         
  19   6   3        636.15        647.99        27.45 o                         
  20   6   3       1155.89       1122.23        40.67 o                         
  21   6   3       2118.91       2115.85        69.01 o                         
  22   6   3        112.80        142.83        27.63 o                         
  23   6   3        212.40        282.61        32.02 o                         
  24   6   3         12.30         43.78        29.89 o                         
   0   7   3     361783.53     358842.09      7501.72 o                         
   1   7   3       3735.26       3651.46        61.77 o                         
   2   7   3        551.04        574.23        16.58 o                         
   3   7   3         41.31         58.73         5.49 o                         
   4   7   3      38940.98      40130.82       575.85 o                         
   5   7   3         35.26         64.22         6.60 o                         
   6   7   3        780.04        880.62        17.21 o                         
   7   7   3        428.65        466.62        12.44 o                         
   8   7   3       1289.54       1341.10        23.31 o                         
   9   7   3        157.34        178.60         9.24 o                         
  10   7   3      23252.51      22732.66       340.34 o                         
  11   7   3       2747.83       2668.03        47.04 o                         
  12   7   3       2400.30       2415.40        55.79 o                         
  13   7   3          2.90         28.81        11.52 o                         
  14   7   3         39.45         74.34        14.16 o                         
  15   7   3        684.90        676.25        27.16 o                         
  16   7   3       1283.43       1370.34        38.39 o                         
  17   7   3       1658.31       1646.02        43.67 o                         
  18   7   3          8.66         29.29        15.46 o                         
  19   7   3        317.74        304.26        21.63 o                         
  20   7   3       7253.02       7248.77       135.88 o                         
  21   7   3       2742.81       2774.69        74.27 o                         
  22   7   3        484.13        513.63        36.37 o                         
  23   7   3        379.22        441.58        36.37 o                         
  24   7   3        404.64        441.43        51.94 o                         
   1   8   3       2857.25       2837.70        34.21 o                         
   2   8   3       2834.33       2846.29        35.85 o                         
   3   8   3       3087.31       3112.48        43.87 o                         
   4   8   3         93.46        124.75         6.03 o                         
   5   8   3       1786.00       1853.68        34.69 o                         
   6   8   3       5360.77       5397.55        67.93 o                         
   7   8   3       1000.83        990.96        18.87 o                         
   8   8   3        269.81        305.71        21.64 o                         
   9   8   3       2030.82       1996.88        33.67 o                         
  10   8   3        370.11        407.62        15.35 o                         
  11   8   3      36361.39      34967.58       550.68 o                         
  12   8   3      21938.29      21187.66       358.50 o                         
  13   8   3         17.25         47.44        12.18 o                         
  14   8   3        204.26        210.90        16.94 o                         
  15   8   3        464.37        533.28        30.73 o                         
  16   8   3       1194.85       1183.68        36.34 o                         
  17   8   3         29.86         51.59        16.94 o                         
  18   8   3       1104.43       1085.81        35.68 o                         
  19   8   3       1093.66       1084.25        37.76 o                         
  20   8   3        877.69        902.68        37.75 o                         
  21   8   3      10495.90      10593.23       219.80 o                         
  22   8   3       3261.39       3298.08        85.97 o                         
  23   8   3        253.43        313.12        34.18 o                         
   0   9   3        886.69        900.71        20.33 o                         
   1   9   3         26.64         54.65         4.68 o                         
   2   9   3         90.46        104.35         5.54 o                         
   3   9   3        923.20        940.45        16.41 o                         
   4   9   3         89.41        121.37         6.67 o                         
   5   9   3        320.69        349.51         9.60 o                         
   6   9   3       2325.79       2275.76        32.25 o                         
   7   9   3      31021.38      30533.09       384.96 o                         
   8   9   3       2982.50       2778.15        43.93 o                         
   9   9   3         47.56         66.49        13.46 o                         
  10   9   3        688.07        676.21        22.27 o                         
  11   9   3       6931.76       6642.03       112.54 o                         
  12   9   3       1360.91       1354.63        32.73 o                         
  13   9   3       7676.99       7746.93       148.76 o                         
  14   9   3        159.60        242.08        23.20 o                         
  15   9   3        221.85        230.53        17.65 o                         
  16   9   3         35.61         32.24        15.57 o                         
  17   9   3          1.19         48.52        17.43 o                         
  18   9   3         23.48         76.41        18.03 o                         
  19   9   3       2068.53       2058.18        51.74 o                         
  20   9   3       1284.22       1395.60        52.30 o                         
  21   9   3        709.47        832.22        42.24 o                         
  22   9   3        683.01        677.09        37.70 o                         
  23   9   3        209.54        262.04        32.47 o                         
   1  10   3        399.75        395.25         9.65 o                         
   2  10   3        721.24        730.15        13.78 o                         
   3  10   3         95.98        138.81         9.96 o                         
   4  10   3       4278.15       4210.91        47.35 o                         
   5  10   3       2498.96       2405.41        32.10 o                         
   6  10   3       2039.68       2025.00        30.00 o                         
   7  10   3        150.34        179.54         8.58 o                         
   8  10   3       9253.72       8824.17       125.18 o                         
   9  10   3       5586.02       5090.40        83.18 o                         
  10  10   3       1199.79       1124.35        29.74 o                         
  11  10   3       2297.23       2179.06        47.05 o                         
  12  10   3       3002.62       2888.86        60.13 o                         
  13  10   3       1724.85       1741.68        41.08 o                         
  14  10   3        279.93        329.02        19.96 o                         
  15  10   3       1127.89       1140.41        36.35 o                         
  16  10   3         11.62         44.90        16.48 o                         
  17  10   3         99.52        115.63        18.46 o                         
  18  10   3        815.91        823.85        34.07 o                         
  19  10   3       1364.82       1397.03        44.16 o                         
  20  10   3        333.32        367.43        30.60 o                         
  21  10   3        320.30        359.13        31.71 o                         
  22  10   3       4101.10       4299.50       104.59 o                         
  23  10   3        767.13        826.07        41.12 o                         
   0  11   3      46719.21      46429.85       724.71 o                         
   1  11   3       6063.68       5846.12        69.39 o                         
   2  11   3         18.18         40.70         5.48 o                         
   3  11   3        302.82        319.40         9.33 o                         
   4  11   3         61.63        106.70         8.60 o                         
   5  11   3       1100.95       1103.96        18.62 o                         
   6  11   3       2759.39       2674.45        41.04 o                         
   7  11   3        453.74        460.84        13.90 o                         
   8  11   3          0.89         17.68         8.04 o                         
   9  11   3      11217.64      10537.31       172.47 o                         
  10  11   3      64565.91      60874.02      1010.45 o                         
  11  11   3       7868.94       7546.09       135.08 o                         
  12  11   3        678.88        696.42        26.15 o                         
  13  11   3        753.30        805.97        28.12 o                         
  14  11   3       4227.05       4034.62        87.68 o                         
  15  11   3       1273.44       1209.52        39.05 o                         
  16  11   3       2724.43       2753.01        63.14 o                         
  17  11   3       1776.98       1783.40        49.73 o                         
  18  11   3         67.05         85.17        19.92 o                         
  19  11   3        102.43        135.56        22.47 o                         
  20  11   3        473.35        536.66        34.27 o                         
  21  11   3       1664.54       1663.38        59.42 o                         
  22  11   3       3049.81       3120.97        83.79 o                         
  23  11   3       2104.09       2012.95       111.62 o                         
   1  12   3      50678.41      48821.59       539.57 o                         
   2  12   3        908.27        850.63        15.38 o                         
   3  12   3       1693.96       1677.13        24.47 o                         
   4  12   3         24.34         31.43         5.51 o                         
   5  12   3       4639.27       4520.74        63.26 o                         
   6  12   3          9.25         39.56         7.46 o                         
   7  12   3        355.26        362.49        13.15 o                         
   8  12   3        972.85        929.07        22.64 o                         
   9  12   3       2898.98       2737.13        52.77 o                         
  10  12   3        649.24        639.47        24.73 o                         
  11  12   3      20412.75      19673.53       335.03 o                         
  12  12   3        780.89        809.58        27.25 o                         
  13  12   3       1613.76       1590.91        38.71 o                         
  14  12   3          7.48         22.86        17.22 o                         
  15  12   3       1369.52       1394.80        45.79 o                         
  16  12   3       7310.06       7090.38       143.39 o                         
  17  12   3        231.47        272.72        25.18 o                         
  18  12   3        656.34        692.00        34.07 o                         
  19  12   3        405.48        452.27        32.47 o                         
  20  12   3         94.21        119.18        29.20 o                         
  21  12   3       8001.15       8474.87       197.60 o                         
  22  12   3       8864.28       8934.43       206.07 o                         
   0  13   3        831.93        942.12        31.26 o                         
   1  13   3       1896.96       1839.60        27.37 o                         
   2  13   3       8030.90       7834.79        94.24 o                         
   3  13   3       6847.50       6470.80        80.47 o                         
   4  13   3        701.53        776.25        20.05 o                         
   5  13   3         80.37        100.85         8.75 o                         
   6  13   3        162.13        198.98        12.44 o                         
   7  13   3        994.09       1027.30        23.56 o                         
   8  13   3        371.62        389.56        16.36 o                         
   9  13   3        875.87        835.54        26.14 o                         
  10  13   3        189.04        185.84        17.09 o                         
  11  13   3       4576.98       4361.83        84.76 o                         
  12  13   3        514.41        517.06        22.83 o                         
  13  13   3       3487.53       3467.08        67.63 o                         
  14  13   3       2663.98       2673.21        58.60 o                         
  15  13   3         98.10        128.93        21.46 o                         
  16  13   3      10486.84      10323.25       200.61 o                         
  17  13   3       5917.46       5785.92       122.24 o                         
  18  13   3        113.89        104.59        24.55 o                         
  19  13   3        578.05        591.86        36.06 o                         
  20  13   3       3571.25       3728.36       102.08 o                         
  21  13   3       1752.35       1834.36        70.10 o                         
  22  13   3         17.51         32.25        29.89 o                         
   1  14   3        265.80        292.48        10.65 o                         
   2  14   3      33042.62      31633.52       373.49 o                         
   3  14   3       3248.32       3051.73        44.94 o                         
   4  14   3       1907.25       1927.82        38.91 o                         
   5  14   3          1.72         27.74         8.99 o                         
   6  14   3        820.17        798.66        20.91 o                         
   7  14   3        227.78        240.43        12.48 o                         
   8  14   3      25705.90      24702.70       354.35 o                         
   9  14   3       4771.23       4448.95        79.54 o                         
  10  14   3         71.76         84.18        13.05 o                         
  11  14   3         21.49         50.28        13.90 o                         
  12  14   3       2726.21       2777.69        57.11 o                         
  13  14   3        485.93        486.79        22.95 o                         
  14  14   3       1768.35       1816.70        45.42 o                         
  15  14   3       9095.51       8849.03       173.53 o                         
  16  14   3         66.58        123.16        23.13 o                         
  17  14   3        101.35        108.80        24.55 o                         
  18  14   3       6172.02       6262.80       152.51 o                         
  19  14   3       1409.45       1455.60        58.43 o                         
  20  14   3        196.73        244.91        33.47 o                         
  21  14   3        336.68        337.77        34.94 o                         
   0  15   3        198.21        265.09        15.35 o                         
   1  15   3       5553.92       5388.03        69.30 o                         
   2  15   3        786.77        806.68        18.38 o                         
   3  15   3      22667.98      21416.50       272.89 o                         
   4  15   3       4081.51       3828.75        56.42 o                         
   5  15   3       4911.31       4544.34        73.09 o                         
   6  15   3        195.25        218.99        12.94 o                         
   7  15   3       1211.67       1166.46        26.20 o                         
   8  15   3       3107.23       2970.12        51.51 o                         
   9  15   3       5571.20       5501.65        96.71 o                         
  10  15   3       3217.39       3059.50        60.01 o                         
  11  15   3        357.66        462.02        32.99 o                         
  12  15   3        560.13        552.77        23.71 o                         
  13  15   3         59.09         89.89        16.43 o                         
  14  15   3       4204.33       4158.59        79.73 o                         
  15  15   3        592.97        574.49        31.93 o                         
  16  15   3       7677.53       7430.83       151.44 o                         
  17  15   3       3332.83       3233.74        95.66 o                         
  18  15   3        130.81        167.38        27.61 o                         
  19  15   3        463.26        482.75        36.17 o                         
  20  15   3          3.00        -16.62        31.66 o                         
  21  15   3        246.94        218.34        36.90 o                         
   1  16   3       7802.29       7739.05       100.37 o                         
   2  16   3       2432.45       2321.32        37.06 o                         
   3  16   3        671.24        656.33        17.71 o                         
   4  16   3         94.50        112.93        11.52 o                         
   5  16   3      28515.01      27346.80       390.44 o                         
   6  16   3       3520.56       3382.10        57.15 o                         
   7  16   3       1299.16       1228.61        29.29 o                         
   8  16   3       2100.96       2063.45        39.61 o                         
   9  16   3       3643.86       3529.64        66.68 o                         
  10  16   3        151.59        175.40        16.66 o                         
  11  16   3       4873.71       4813.26       107.43 o                         
  12  16   3       1631.45       1655.13        41.73 o                         
  13  16   3          3.50         16.18        16.06 o                         
  14  16   3        921.27        903.07        34.37 o                         
  15  16   3       4933.04       4807.92        97.86 o                         
  16  16   3         12.77         34.63        22.63 o                         
  17  16   3         41.11         76.67        31.21 o                         
  18  16   3        115.63        152.25        31.17 o                         
  19  16   3         12.14         11.71        31.66 o                         
  20  16   3         69.89         63.29        32.54 o                         
  21  16   3        120.14        128.83        43.92 o                         
   0  17   3       4767.18       4786.26        97.93 o                         
   1  17   3         34.15         49.49         9.05 o                         
   2  17   3       3686.17       3543.83        53.70 o                         
   3  17   3        782.43        749.10        20.30 o                         
   4  17   3          1.32         21.18        10.66 o                         
   5  17   3        167.82        193.55        13.92 o                         
   6  17   3      36506.21      35315.34       503.67 o                         
   7  17   3        497.19        525.88        19.63 o                         
   8  17   3       1150.39       1181.38        31.93 o                         
   9  17   3       1166.65       1152.30        31.93 o                         
  10  17   3       5700.79       5628.70        94.82 o                         
  11  17   3        893.23        903.79        31.57 o                         
  12  17   3         27.85         79.65        17.07 o                         
  13  17   3        398.47        419.10        24.46 o                         
  14  17   3        102.82        123.62        21.02 o                         
  15  17   3         73.25         85.25        21.51 o                         
  16  17   3       9495.32       9331.21       204.93 o                         
  17  17   3        488.27        501.24        43.12 o                         
  18  17   3        503.88        522.01        39.02 o                         
  19  17   3         17.68         27.95        31.66 o                         
  20  17   3        930.77        936.73        56.08 o                         
   1  18   3       4282.39       4205.77        68.47 o                         
   2  18   3      10585.29      10290.73       140.39 o                         
   3  18   3       2179.52       2183.53        37.20 o                         
   4  18   3        196.92        270.34        20.23 o                         
   5  18   3        157.46        187.33        14.68 o                         
   6  18   3       7942.63       7786.37       119.27 o                         
   7  18   3       6022.15       5868.67        93.23 o                         
   8  18   3       4634.63       4472.98        77.65 o                         
   9  18   3         58.99        122.18        16.35 o                         
  10  18   3       1969.83       1955.62        44.59 o                         
  11  18   3        315.01        306.87        22.89 o                         
  12  18   3       3467.20       3348.80        73.31 o                         
  13  18   3        675.48        710.50        32.49 o                         
  14  18   3       3182.12       3108.87        71.32 o                         
  15  18   3         70.42         92.45        23.53 o                         
  16  18   3       3016.46       2974.26        99.52 o                         
  17  18   3         15.70          4.58        32.54 o                         
  18  18   3         49.90         48.50        29.89 o                         
  19  18   3        879.65        902.07        58.62 o                         
   0  19   3        168.35        178.78        24.49 o                         
   1  19   3       2439.02       2424.28        44.91 o                         
   2  19   3        582.46        569.96        20.80 o                         
   3  19   3       7907.97       7855.67       109.84 o                         
   4  19   3         28.40         48.93        12.42 o                         
   5  19   3          4.00         37.36        12.67 o                         
   6  19   3        141.35        169.70        15.92 o                         
   7  19   3       4255.29       4184.14        74.37 o                         
   8  19   3        164.18        184.72        18.03 o                         
   9  19   3         48.94         90.27        16.98 o                         
  10  19   3          0.47         25.54        17.74 o                         
  11  19   3        727.61        771.69        32.95 o                         
  12  19   3        439.29        457.43        26.81 o                         
  13  19   3        155.81        206.90        24.09 o                         
  14  19   3          5.22          1.33        21.02 o                         
  15  19   3       1008.11       1045.00        46.85 o                         
  16  19   3         23.42         25.25        31.21 o                         
  17  19   3          8.45          8.67        32.54 o                         
  18  19   3       3031.13       3176.97       102.50 o                         
  19  19   3        323.62        322.83        38.81 o                         
   1  20   3       1231.33       1228.60        31.01 o                         
   2  20   3        624.72        639.03        23.60 o                         
   3  20   3        818.78        859.21        31.12 o                         
   4  20   3       3656.70       3791.54        72.50 o                         
   5  20   3       1712.83       1787.87        41.29 o                         
   6  20   3       1528.38       1494.82        38.14 o                         
   7  20   3        289.45        310.67        20.33 o                         
   8  20   3       4944.16       4927.68        85.67 o                         
   9  20   3       4042.07       4014.36        77.54 o                         
  10  20   3        198.78        208.58        22.74 o                         
  11  20   3        368.34        433.91        29.54 o                         
  12  20   3        340.62        334.00        26.46 o                         
  13  20   3       1175.15       1174.14        43.29 o                         
  14  20   3       1270.95       1286.71        51.16 o                         
  15  20   3          0.14        -20.51        24.83 o                         
  16  20   3       6416.82       6410.53       171.64 o                         
  17  20   3       3847.99       3962.36       121.43 o                         
  18  20   3        200.57        215.45        36.41 o                         
   0  21   3       3665.13       4325.35       179.83 o                         
   1  21   3         10.50         25.90        16.23 o                         
   2  21   3        323.36        339.33        19.47 o                         
   3  21   3        819.15        813.68        33.14 o                         
   4  21   3      28887.25      29073.18       491.44 o                         
   5  21   3        627.58        715.71        30.39 o                         
   6  21   3      20270.38      20534.98       331.11 o                         
   7  21   3       2055.40       2092.68        44.31 o                         
   8  21   3         94.87        140.92        18.36 o                         
   9  21   3        420.80        447.34        24.97 o                         
  10  21   3       2339.97       2452.75        59.51 o                         
  11  21   3        964.22        990.67        42.88 o                         
  12  21   3        101.07        147.97        25.18 o                         
  13  21   3       1124.05       1117.85        50.68 o                         
  14  21   3        142.15        172.46        28.11 o                         
  15  21   3        947.21        973.34        45.55 o                         
  16  21   3      20951.88      21707.15       439.67 o                         
  17  21   3       1273.49       1491.64        68.35 o                         
   1  22   3       1008.57       1101.53        42.06 o                         
   2  22   3        734.10        778.43        32.18 o                         
   3  22   3       1751.09       1846.87        56.63 o                         
   4  22   3        847.46        878.38        40.61 o                         
   5  22   3       6640.25       6861.29       129.90 o                         
   6  22   3       1072.00       1122.73        40.42 o                         
   7  22   3         95.58        163.35        19.10 o                         
   8  22   3       2088.66       2136.56        51.89 o                         
   9  22   3         69.08         97.09        20.90 o                         
  10  22   3        750.01        834.79        36.53 o                         
  11  22   3       2929.02       2952.34        74.64 o                         
  12  22   3         96.88        116.63        28.01 o                         
  13  22   3         34.66         26.69        29.20 o                         
  14  22   3       1602.76       1564.22        63.02 o                         
  15  22   3       4286.68       4287.29       113.87 o                         
  16  22   3       5653.17       5756.19       146.53 o                         
  17  22   3         29.47         19.52        35.18 o                         
   0  23   3        456.94        469.87        36.01 o                         
   1  23   3        777.50        849.76        33.94 o                         
   2  23   3         25.38         72.19        21.70 o                         
   3  23   3       1602.97       1764.98        56.51 o                         
   4  23   3         82.93        108.51        25.95 o                         
   5  23   3        559.24        611.77        35.46 o                         
   6  23   3        575.10        604.77        36.42 o                         
   7  23   3      11954.43      12002.10       228.28 o                         
   8  23   3       4938.88       4971.95        99.92 o                         
   9  23   3         24.33         62.01        22.95 o                         
  10  23   3         21.95         -4.09        23.46 o                         
  11  23   3       3491.51       3443.32        93.40 o                         
  12  23   3       2533.48       2553.22        79.10 o                         
  13  23   3       5652.58       5800.27       143.49 o                         
  14  23   3        395.30        401.80        36.78 o                         
  15  23   3        677.18        638.04        41.04 o                         
  16  23   3         13.77         14.29        30.28 o                         
   1  24   3         41.70         36.48        19.41 o                         
   2  24   3       8102.44       8272.44       174.49 o                         
   3  24   3        111.78        148.11        27.61 o                         
   4  24   3       2358.52       2415.94        70.01 o                         
   5  24   3         59.27         76.52        27.07 o                         
   6  24   3       3281.48       3305.05        83.81 o                         
   7  24   3        449.66        487.84        35.46 o                         
   8  24   3       2371.25       2358.99        90.44 o                         
   9  24   3        176.04        205.17        32.01 o                         
  10  24   3       2025.15       2045.79        68.71 o                         
  11  24   3        363.81        344.61        39.09 o                         
  12  24   3        455.47        418.96        39.09 o                         
  13  24   3       1383.26       1366.94        66.48 o                         
  14  24   3       1376.94       1264.89        64.59 o                         
  15  24   3        330.80        272.23        44.02 o                         
   0  25   3         15.82        157.29        34.08 o                         
   1  25   3        662.74        772.01        33.78 o                         
   2  25   3        171.27        184.45        29.60 o                         
   3  25   3        651.24        707.61        39.05 o                         
   4  25   3        527.08        551.99        37.07 o                         
   5  25   3       3255.07       3323.17        85.98 o                         
   6  25   3       7124.78       7190.65       156.63 o                         
   7  25   3        910.90        956.43        48.18 o                         
   8  25   3        863.55        941.48        51.63 o                         
   9  25   3       1089.52       1126.77        88.61 o                         
  10  25   3       3275.96       3437.91       164.69 o                         
  11  25   3       1866.85       1806.61        77.38 o                         
  12  25   3        236.17        228.03        38.03 o                         
  13  25   3       1295.87       1291.15        64.04 o                         
  14  25   3        193.71        128.46        43.18 o                         
   1  26   3      16606.35      16730.10       334.88 o                         
   2  26   3         13.03          7.33        28.28 o                         
   3  26   3        568.73        605.55        37.88 o                         
   4  26   3        141.15        118.76        35.20 o                         
   5  26   3        317.03        441.85        38.01 o                         
   6  26   3        418.87        422.20        38.30 o                         
   7  26   3         14.00          3.36        46.61 o                         
   8  26   3        188.06        193.75        35.51 o                         
   9  26   3        304.93        320.93        44.98 o                         
  10  26   3         43.49         71.04        45.68 o                         
  11  26   3       9207.44       8710.00       319.84 o                         
  12  26   3       2207.14       2017.01       111.20 o                         
  13  26   3        594.88        497.40        79.31 o                         
   0  27   3       8223.17       8304.32       215.57 o                         
   1  27   3       2634.58       2655.71        75.86 o                         
   2  27   3       9699.23       9698.36       203.35 o                         
   3  27   3        486.81        499.49        38.29 o                         
   4  27   3       1160.54       1208.10        53.10 o                         
   5  27   3          9.68        -23.93        40.12 o                         
   6  27   3       1138.73       1143.20        59.13 o                         
   7  27   3         76.84         21.47        33.65 o                         
   8  27   3        227.77        249.82        51.67 o                         
   9  27   3          2.13        -17.17        53.02 o                         
  10  27   3       1590.01       1464.52       111.45 o                         
  11  27   3       5585.62       5092.51       205.78 o                         
   1  28   3        454.77        513.70        37.81 o                         
   2  28   3        433.14        506.34        39.43 o                         
   3  28   3         38.11         28.43        43.64 o                         
   4  28   3       1002.66       1111.82        53.18 o                         
   5  28   3       1561.47       1378.70        72.51 o                         
   6  28   3       2827.08       2625.83        86.60 o                         
   7  28   3        117.93         83.00        39.47 o                         
   8  28   3       2351.06       2128.04       115.35 o                         
   9  28   3        295.00        328.87        50.80 o                         
  10  28   3        115.99         23.61       141.66 o                         
   0  29   3       2226.07       2127.10       129.08 o                         
   1  29   3       4187.70       4036.47       100.99 o                         
   2  29   3         71.01         48.22        37.31 o                         
   3  29   3       2069.77       2033.00        69.39 o                         
   4  29   3        299.13        294.27        35.42 o                         
   5  29   3       2436.51       2234.08        71.02 o                         
   6  29   3        784.06        729.76        54.58 o                         
   7  29   3        177.12        152.86        54.01 o                         
   8  29   3         37.28          9.44       113.33 o                         
   1  30   3       4966.28       4875.24       147.22 o                         
   2  30   3        998.36        983.84        51.40 o                         
   3  30   3        802.94        817.71        64.17 o                         
   4  30   3        417.22        342.96        36.23 o                         
   5  30   3         17.79        -57.49        76.58 o                         
   0   0   4    1036443.75    1013887.69     33400.45 o                         
   2   0   4        113.68        126.56         7.30 o                         
   4   0   4       5756.35       6232.49       159.32 o                         
   6   0   4      73061.06      75832.05      1322.80 o                         
   8   0   4         11.92         45.50         9.68 o                         
  10   0   4     164801.55     164814.22      3841.27 o                         
  12   0   4       3033.29       3048.75        95.95 o                         
  14   0   4        175.92        196.43        24.16 o                         
  16   0   4      18309.69      18325.79       392.26 o                         
  18   0   4          1.37         16.71        21.51 o                         
  20   0   4      23359.29      23669.79       813.37 o                         
  22   0   4       2156.73       2559.60       188.90 o                         
   1   1   4        403.59        568.43        17.38 o                         
   2   1   4         14.72         56.75         6.91 o                         
   3   1   4        327.40        350.75         9.88 o                         
   4   1   4          9.03         22.59         4.24 o                         
   5   1   4       4701.06       4791.96        67.31 o                         
   6   1   4      27508.39      28432.16       362.10 o                         
   7   1   4       5834.64       5965.95        65.89 o                         
   8   1   4       1660.13       1755.92        24.60 o                         
   9   1   4        549.33        632.17        23.94 o                         
  10   1   4        173.45        194.38        12.10 o                         
  11   1   4      29048.20      28885.56       516.41 o                         
  12   1   4      29653.56      29241.62       523.03 o                         
  13   1   4       2182.29       2157.16        52.35 o                         
  14   1   4        141.79        156.27        18.26 o                         
  15   1   4        384.45        447.14        19.75 o                         
  16   1   4       2656.62       2703.53        55.52 o                         
  17   1   4       1600.66       1581.09        39.51 o                         
  18   1   4         54.39        151.92        29.08 o                         
  19   1   4       6757.41       6745.38       123.82 o                         
  20   1   4       1168.82       1256.73        53.16 o                         
  21   1   4      11294.26      11880.36       298.63 o                         
  22   1   4      12814.82      13629.93       390.81 o                         
  23   1   4          1.36         75.55        53.42 o                         
   0   2   4        375.86        361.31        14.19 o                         
   1   2   4         33.59         68.50         6.05 o                         
   2   2   4        512.84        520.26        10.27 o                         
   3   2   4       3345.56       3533.80        46.95 o                         
   4   2   4          1.66         19.28         3.74 o                         
   5   2   4          1.51         22.38         6.05 o                         
   6   2   4       1384.18       1364.54        26.04 o                         
   7   2   4      54214.76      56052.29       657.72 o                         
   8   2   4        867.99        905.89        16.81 o                         
   9   2   4         19.69         77.93        13.78 o                         
  10   2   4         28.98         45.37        11.54 o                         
  11   2   4      16539.23      16277.30       318.99 o                         
  12   2   4        776.88        782.11        32.22 o                         
  13   2   4      24020.50      23868.24       463.88 o                         
  14   2   4        600.92        658.78        24.54 o                         
  15   2   4         88.10        125.06        14.22 o                         
  16   2   4        241.64        267.10        18.15 o                         
  17   2   4         13.73         72.37        15.24 o                         
  18   2   4         49.47        101.37        16.67 o                         
  19   2   4       2644.47       2701.61        60.56 o                         
  20   2   4        646.75        734.44        35.92 o                         
  21   2   4       4508.60       4732.41       144.25 o                         
  22   2   4        368.32        376.17        34.18 o                         
  23   2   4        363.28        477.87        46.98 o                         
   1   3   4       1246.78       1255.50        18.17 o                         
   2   3   4       6698.35       6950.50        79.53 o                         
   3   3   4        384.52        399.87         8.91 o                         
   4   3   4          6.98         53.88         8.20 o                         
   5   3   4        390.56        432.16         9.73 o                         
   6   3   4      21996.33      22563.15       270.45 o                         
   7   3   4        127.33        163.02         7.26 o                         
   8   3   4        297.30        361.47        14.17 o                         
   9   3   4       3014.18       3013.98        53.63 o                         
  10   3   4        761.09        765.13        22.84 o                         
  11   3   4        736.31        734.26        26.95 o                         
  12   3   4       1732.02       1813.73        43.03 o                         
  13   3   4       4776.64       4830.02        95.17 o                         
  14   3   4        202.63        289.98        21.15 o                         
  15   3   4       1632.71       1630.12        37.01 o                         
  16   3   4       7145.90       7231.56       138.09 o                         
  17   3   4        322.96        358.25        20.49 o                         
  18   3   4          4.78         62.65        16.86 o                         
  19   3   4       3806.32       3816.85        84.29 o                         
  20   3   4        121.69        151.19        26.03 o                         
  21   3   4        166.16        242.88        29.89 o                         
  22   3   4        212.37        287.23        31.75 o                         
  23   3   4         33.73         63.55        28.84 o                         
   0   4   4       5737.08       5843.58       101.02 o                         
   1   4   4       1698.09       1743.13        23.52 o                         
   2   4   4       2028.17       2091.46        27.79 o                         
   3   4   4        270.93        311.22         8.21 o                         
   4   4   4        913.21       1008.48        15.80 o                         
   5   4   4        292.84        348.26         8.97 o                         
   6   4   4      47558.27      48888.21       601.70 o                         
   7   4   4       2580.95       2605.91        35.41 o                         
   8   4   4        505.48        518.26        14.22 o                         
   9   4   4       2314.78       2271.45        38.69 o                         
  10   4   4      10641.22      10831.29       174.59 o                         
  11   4   4       2170.04       2192.00        48.77 o                         
  12   4   4        476.97        479.08        22.44 o                         
  13   4   4       1015.75       1048.52        31.93 o                         
  14   4   4        837.52        908.59        28.65 o                         
  15   4   4        368.36        371.69        18.11 o                         
  16   4   4       3907.34       3980.96        73.94 o                         
  17   4   4       2788.78       2775.73        63.36 o                         
  18   4   4        101.33        114.92        19.84 o                         
  19   4   4        485.14        502.55        27.67 o                         
  20   4   4         33.46         70.83        25.57 o                         
  21   4   4        538.59        689.08        40.65 o                         
  22   4   4       1368.09       1484.73        61.05 o                         
  23   4   4        678.76        686.20        41.89 o                         
   1   5   4       1328.21       1432.06        20.02 o                         
   2   5   4          4.88         34.80         4.63 o                         
   3   5   4        361.25        378.99         9.27 o                         
   4   5   4        636.62        725.78        13.69 o                         
   5   5   4     237940.83     242338.09      2657.38 o                         
   6   5   4       5894.43       5902.81        69.09 o                         
   7   5   4          1.04         38.68         6.80 o                         
   8   5   4        215.98        223.70        10.06 o                         
   9   5   4       4594.91       4566.23        70.60 o                         
  10   5   4          8.96         22.86         8.69 o                         
  11   5   4       6973.14       7096.82       129.90 o                         
  12   5   4       7385.06       7304.35       138.70 o                         
  13   5   4       2771.57       2809.04        57.74 o                         
  14   5   4         93.04        126.92        15.67 o                         
  15   5   4      33454.72      33459.30       527.99 o                         
  16   5   4        846.44        906.60        30.31 o                         
  17   5   4       1066.23       1161.97        37.40 o                         
  18   5   4       1988.34       2031.97        50.42 o                         
  19   5   4       4326.47       4338.87        93.90 o                         
  20   5   4        136.27        179.44        29.89 o                         
  21   5   4       2362.46       2483.82        79.82 o                         
  22   5   4       2580.24       2654.95        84.07 o                         
  23   5   4        294.11        332.82        34.72 o                         
   0   6   4         20.56         67.41        13.06 o                         
   1   6   4        176.04        226.70         9.45 o                         
   2   6   4       2005.67       2022.19        26.73 o                         
   3   6   4       7452.73       7613.94        90.02 o                         
   4   6   4      12128.95      12167.11       133.29 o                         
   5   6   4        140.22        179.60         8.63 o                         
   6   6   4        373.81        416.28        11.16 o                         
   7   6   4        712.13        757.38        17.59 o                         
   8   6   4       7428.76       7201.06       107.17 o                         
   9   6   4         25.47         50.06        11.06 o                         
  10   6   4        144.07        177.67        11.65 o                         
  11   6   4       2359.54       2391.93        46.52 o                         
  12   6   4       6899.49       6826.15       122.24 o                         
  13   6   4      30875.04      30660.40       513.77 o                         
  14   6   4      29808.12      29778.39       500.34 o                         
  15   6   4        478.61        493.02        22.21 o                         
  16   6   4      14187.90      13853.06       241.33 o                         
  17   6   4      19153.81      18789.35       322.86 o                         
  18   6   4       1796.48       1755.33        45.78 o                         
  19   6   4       5340.94       5261.92        99.38 o                         
  20   6   4      13222.84      13460.40       299.94 o                         
  21   6   4        658.49        732.33        41.36 o                         
  22   6   4        396.26        441.32        36.37 o                         
  23   6   4         73.48        117.85        32.64 o                         
   1   7   4         69.19         89.81         5.76 o                         
   2   7   4     153684.14     152478.02      1674.22 o                         
   3   7   4       1956.62       1941.28        25.15 o                         
   4   7   4       6552.99       6603.11        76.80 o                         
   5   7   4       1114.26       1082.45        17.20 o                         
   6   7   4       2093.04       2095.05        26.68 o                         
   7   7   4        774.82        801.40        17.24 o                         
   8   7   4     143605.48     140279.42      1971.10 o                         
   9   7   4       1447.53       1453.56        29.19 o                         
  10   7   4        211.89        253.85        14.27 o                         
  11   7   4        142.11        153.83        12.75 o                         
  12   7   4      13526.32      13177.14       214.16 o                         
  13   7   4        611.14        633.17        25.46 o                         
  14   7   4      12431.73      12366.82       231.06 o                         
  15   7   4       4538.52       4396.23        87.00 o                         
  16   7   4        781.30        818.92        33.91 o                         
  17   7   4        288.35        364.86        24.01 o                         
  18   7   4      31990.90      31810.58       537.09 o                         
  19   7   4       8978.79       8840.16       153.10 o                         
  20   7   4        291.60        392.59        30.96 o                         
  21   7   4         16.42         63.07        29.89 o                         
  22   7   4         33.26         71.42        31.43 o                         
  23   7   4         33.71         75.91        55.18 o                         
   0   8   4       9380.45       9037.01       139.22 o                         
   1   8   4      26968.86      26242.73       269.88 o                         
   2   8   4       2777.25       2813.47        34.09 o                         
   3   8   4      23360.17      22956.40       242.59 o                         
   4   8   4       5190.03       5110.34        57.73 o                         
   5   8   4       3890.36       3848.87        45.13 o                         
   6   8   4        554.24        567.92        11.84 o                         
   7   8   4         31.84         66.40         7.29 o                         
   8   8   4       9890.96       9520.50       135.00 o                         
   9   8   4        325.23        411.23        15.09 o                         
  10   8   4        353.85        353.78        28.10 o                         
  11   8   4      11259.38      10731.63       175.61 o                         
  12   8   4       1634.34       1523.55        35.77 o                         
  13   8   4         78.38        106.23        18.77 o                         
  14   8   4       9256.29       9076.36       173.85 o                         
  15   8   4       1308.33       1279.28        39.95 o                         
  16   8   4       5086.16       4966.64        98.24 o                         
  17   8   4        810.45        904.95        35.77 o                         
  18   8   4       1105.48       1241.36        47.00 o                         
  19   8   4        113.31        239.63        27.06 o                         
  20   8   4         31.42        141.07        25.18 o                         
  21   8   4       4120.66       4508.33       119.82 o                         
  22   8   4       1112.45       1207.97        58.53 o                         
   1   9   4      29005.14      27705.70       300.03 o                         
   2   9   4        683.76        684.35        12.96 o                         
   3   9   4       2966.89       2938.75        35.55 o                         
   4   9   4        186.15        207.21         8.00 o                         
   5   9   4       6430.23       6418.83        73.39 o                         
   6   9   4       1936.01       1932.45        26.85 o                         
   7   9   4       1152.75       1144.52        21.28 o                         
   8   9   4        208.22        238.49        11.94 o                         
   9   9   4       3960.31       3901.11        66.69 o                         
  10   9   4        403.61        468.76        18.61 o                         
  11   9   4      16732.88      16250.76       261.44 o                         
  12   9   4       3609.17       3472.51        70.48 o                         
  13   9   4        742.78        751.99        35.23 o                         
  14   9   4        329.60        326.47        25.12 o                         
  15   9   4        682.25        781.89        34.58 o                         
  16   9   4        597.05        648.64        29.93 o                         
  17   9   4         18.87         46.70        20.15 o                         
  18   9   4       1723.11       1798.10        64.15 o                         
  19   9   4        621.84        744.00        36.34 o                         
  20   9   4        101.93        152.79        26.57 o                         
  21   9   4       2840.18       3037.90        83.88 o                         
  22   9   4       2380.70       2509.70        84.07 o                         
   0  10   4       5366.99       5150.14        87.30 o                         
   1  10   4        477.63        483.57        12.62 o                         
   2  10   4         22.85         59.29         6.92 o                         
   3  10   4        350.91        363.64        10.57 o                         
   4  10   4       1793.99       1829.77        26.27 o                         
   5  10   4         28.87         44.92         6.51 o                         
   6  10   4      27138.26      25822.31       306.68 o                         
   7  10   4        404.87        439.58        13.81 o                         
   8  10   4       8949.48       8482.70       116.82 o                         
   9  10   4       1337.56       1301.86        27.55 o                         
  10  10   4      30770.74      29043.42       437.03 o                         
  11  10   4         91.14        138.13        16.96 o                         
  12  10   4        538.73        570.17        25.32 o                         
  13  10   4        950.80        937.07        35.08 o                         
  14  10   4      11613.30      11286.60       214.20 o                         
  15  10   4        598.05        627.47        32.06 o                         
  16  10   4       1141.69       1280.91       103.66 o                         
  17  10   4          5.45         45.53        21.88 o                         
  18  10   4       2867.65       2899.80        73.59 o                         
  19  10   4        316.81        417.78        32.77 o                         
  20  10   4        342.33        457.69        33.73 o                         
  21  10   4       2267.55       2394.39        78.94 o                         
  22  10   4         24.24         93.27        31.17 o                         
   1  11   4        153.96        188.87         8.24 o                         
   2  11   4       7209.92       6748.22        79.60 o                         
   3  11   4       3393.90       3214.24        41.51 o                         
   4  11   4       1181.09       1161.14        19.26 o                         
   5  11   4        969.38        940.74        17.22 o                         
   6  11   4       3453.06       3299.18        46.34 o                         
   7  11   4        161.08        200.14        10.30 o                         
   8  11   4      24695.03      23532.57       310.88 o                         
   9  11   4      25881.40      24472.37       352.27 o                         
  10  11   4       1656.56       1577.57        36.13 o                         
  11  11   4        209.00        237.08        18.04 o                         
  12  11   4        288.66        312.98        19.75 o                         
  13  11   4        276.82        305.10        21.55 o                         
  14  11   4        704.20        807.16        36.64 o                         
  15  11   4       3096.89       3086.53        74.83 o                         
  16  11   4        170.10        184.68        24.02 o                         
  17  11   4       1827.66       1815.58        57.07 o                         
  18  11   4       7992.86       8196.20       192.42 o                         
  19  11   4       5017.27       5206.46       122.44 o                         
  20  11   4         45.76        114.87        28.20 o                         
  21  11   4        631.32        634.20        41.36 o                         
  22  11   4       2218.45       2172.36       217.24 o                         
   0  12   4        348.55        359.68        15.72 o                         
   1  12   4       4229.66       4014.27        50.32 o                         
   2  12   4        536.38        549.45        13.62 o                         
   3  12   4     177842.98     167781.20      1843.87 o                         
   4  12   4       1295.77       1294.38        22.49 o                         
   5  12   4        186.98        222.37         9.86 o                         
   6  12   4          5.05         25.52         8.60 o                         
   7  12   4       5327.08       5167.34        72.57 o                         
   8  12   4        466.67        482.64        17.81 o                         
   9  12   4       8360.83       8045.58       122.66 o                         
  10  12   4       1462.34       1392.33        35.50 o                         
  11  12   4        181.77        225.21        18.04 o                         
  12  12   4        108.08        122.18        17.80 o                         
  13  12   4      37767.78      36495.06       612.57 o                         
  14  12   4       3036.83       3059.41        73.89 o                         
  15  12   4         38.40         82.32        22.48 o                         
  16  12   4        493.40        552.74        31.97 o                         
  17  12   4        146.15        244.67        27.02 o                         
  18  12   4          1.34         47.37        28.22 o                         
  19  12   4       5142.08       5323.56       124.31 o                         
  20  12   4         26.30         72.33        29.38 o                         
  21  12   4        109.48        144.81        32.80 o                         
   1  13   4        275.21        316.01        11.30 o                         
   2  13   4          3.15         53.88        10.73 o                         
   3  13   4       6907.95       6509.66        78.18 o                         
   4  13   4      28463.25      26382.97       295.39 o                         
   5  13   4      29347.06      27733.18       328.99 o                         
   6  13   4      22658.26      21271.72       281.80 o                         
   7  13   4         22.42         51.89        10.37 o                         
   8  13   4       6370.34       6172.93        96.68 o                         
   9  13   4      12888.10      12412.82       192.68 o                         
  10  13   4       1750.38       1702.67        40.92 o                         
  11  13   4       1600.78       1566.32        42.83 o                         
  12  13   4        894.08        934.50        33.78 o                         
  13  13   4        542.92        520.61        26.17 o                         
  14  13   4          1.78         75.86        18.83 o                         
  15  13   4       1217.26       1318.98        52.74 o                         
  16  13   4      22599.03      21968.79       405.21 o                         
  17  13   4       6121.75       5982.46       148.47 o                         
  18  13   4        193.21        264.21        33.16 o                         
  19  13   4       7487.67       7805.32       170.15 o                         
  20  13   4       1087.74       1165.69        54.43 o                         
  21  13   4        385.03        463.24        39.83 o                         
   0  14   4        156.75        292.26        33.00 o                         
   1  14   4         31.18         72.21        10.76 o                         
   2  14   4       1007.62       1059.08        20.31 o                         
   3  14   4        147.71        186.76        10.19 o                         
   4  14   4      55955.05      51988.70       610.76 o                         
   5  14   4          0.30         53.98        11.46 o                         
   6  14   4      45469.97      42908.19       609.84 o                         
   7  14   4          6.57         58.80        14.77 o                         
   8  14   4       1674.21       1642.83        35.23 o                         
   9  14   4        715.77        720.67        25.86 o                         
  10  14   4      17781.60      17255.69       278.95 o                         
  11  14   4          2.55         55.96        17.23 o                         
  12  14   4        183.12        221.16        20.90 o                         
  13  14   4        114.51        123.84        17.97 o                         
  14  14   4         41.62         81.08        18.39 o                         
  15  14   4       3191.61       3202.65        85.11 o                         
  16  14   4      42458.27      41802.40       785.14 o                         
  17  14   4        140.18        198.17        30.39 o                         
  18  14   4        251.67        267.32        34.18 o                         
  19  14   4        216.17        243.88        32.77 o                         
  20  14   4         42.24        133.28        29.17 o                         
   1  15   4        627.12        676.00        21.10 o                         
   2  15   4        136.88        217.74        12.85 o                         
   3  15   4      10039.89       9461.22       121.21 o                         
   4  15   4        256.73        305.25        14.05 o                         
   5  15   4       6121.74       5852.47        92.26 o                         
   6  15   4        787.22        782.95        24.82 o                         
   7  15   4        884.41        861.48        28.07 o                         
   8  15   4         11.64         76.35        18.53 o                         
   9  15   4       7967.61       7809.38       126.50 o                         
  10  15   4       2464.95       2357.75        52.33 o                         
  11  15   4       8625.31       8293.00       150.54 o                         
  12  15   4       1487.20       1448.54        44.19 o                         
  13  15   4        915.63        981.49        34.77 o                         
  14  15   4        182.44        211.06        21.63 o                         
  15  15   4       2302.38       2334.32        65.76 o                         
  16  15   4      10819.71      10734.17       247.68 o                         
  17  15   4        414.63        448.29        37.97 o                         
  18  15   4          3.11         14.01        29.89 o                         
  19  15   4        961.59        995.43        46.40 o                         
  20  15   4         22.58         64.14        29.17 o                         
   0  16   4       1561.93       1508.00        38.29 o                         
   1  16   4        522.63        550.65        17.79 o                         
   2  16   4       1199.08       1195.45        24.36 o                         
   3  16   4      10862.56      10277.19       141.14 o                         
   4  16   4        327.32        376.39        15.42 o                         
   5  16   4        753.52        754.41        25.22 o                         
   6  16   4        855.69        841.28        25.88 o                         
   7  16   4       3078.25       3069.64        55.08 o                         
   8  16   4       1670.40       1654.49        39.29 o                         
   9  16   4       1686.47       1727.49        41.25 o                         
  10  16   4       1733.59       1728.36        44.51 o                         
  11  16   4       1655.19       1707.79        47.27 o                         
  12  16   4         92.41        113.15        19.30 o                         
  13  16   4         42.46        112.49        19.70 o                         
  14  16   4        558.05        593.77        28.73 o                         
  15  16   4        800.23        783.76        37.61 o                         
  16  16   4        115.25        148.17        30.39 o                         
  17  16   4         15.72         85.16        29.89 o                         
  18  16   4          5.98         11.20        29.89 o                         
  19  16   4         80.84        158.75        29.86 o                         
   1  17   4         12.29         43.66        10.79 o                         
   2  17   4          4.76         60.91        11.52 o                         
   3  17   4          0.46         18.90        11.06 o                         
   4  17   4       6448.17       6235.33        94.33 o                         
   5  17   4         33.66         62.62        13.22 o                         
   6  17   4        371.47        435.68        19.43 o                         
   7  17   4         41.08         68.38        14.39 o                         
   8  17   4       8243.55       8379.43       162.19 o                         
   9  17   4       2289.72       2198.92        51.11 o                         
  10  17   4       1111.26       1137.57        36.70 o                         
  11  17   4        923.85        982.55        37.52 o                         
  12  17   4       1840.40       1855.66        48.13 o                         
  13  17   4        167.30        207.75        22.52 o                         
  14  17   4          2.74         90.89        23.23 o                         
  15  17   4       1982.22       2044.94        92.82 o                         
  16  17   4       3408.65       3594.34       122.35 o                         
  17  17   4        111.23        118.07        31.62 o                         
  18  17   4       1160.50       1285.12        69.14 o                         
  19  17   4        361.25        403.26        39.02 o                         
   0  18   4      41884.12      40644.45       767.05 o                         
   1  18   4      11110.85      10617.75       141.14 o                         
   2  18   4         32.31         56.99        11.72 o                         
   3  18   4        625.45        651.58        21.09 o                         
   4  18   4        444.60        508.22        21.49 o                         
   5  18   4       1098.45       1160.66        31.33 o                         
   6  18   4        297.16        379.18        21.28 o                         
   7  18   4        546.43        593.44        23.52 o                         
   8  18   4          4.93         46.63        15.78 o                         
   9  18   4      11156.66      10758.24       181.39 o                         
  10  18   4      45184.98      43768.30       733.19 o                         
  11  18   4      21610.42      21328.83       344.43 o                         
  12  18   4       1498.83       1543.77        45.79 o                         
  13  18   4       2506.60       2531.53        59.32 o                         
  14  18   4       2814.60       2898.59        99.09 o                         
  15  18   4       1657.15       1706.99        55.06 o                         
  16  18   4       5301.65       5571.52       182.23 o                         
  17  18   4       6019.75       6579.07       225.10 o                         
  18  18   4         15.71        -13.43        33.20 o                         
   1  19   4      57078.76      54897.86       778.54 o                         
   2  19   4       1176.13       1186.29        28.73 o                         
   3  19   4       3263.66       3137.66        51.93 o                         
   4  19   4        682.27        717.24        26.69 o                         
   5  19   4      23891.15      23194.52       336.31 o                         
   6  19   4        172.34        222.89        19.67 o                         
   7  19   4        256.08        307.00        19.63 o                         
   8  19   4       2431.03       2372.40        52.09 o                         
   9  19   4        791.56        917.73        36.83 o                         
  10  19   4       1568.96       1630.44        49.11 o                         
  11  19   4      52760.59      51814.91       866.04 o                         
  12  19   4        186.49        254.66        25.54 o                         
  13  19   4        310.72        351.29        28.36 o                         
  14  19   4         95.38        112.07        27.23 o                         
  15  19   4       2986.86       3086.51       111.94 o                         
  16  19   4       2990.27       3146.97       104.55 o                         
  17  19   4         30.67         11.43        35.35 o                         
  18  19   4          2.45         -2.90        40.79 o                         
   0  20   4       8540.30       8526.01       191.69 o                         
   1  20   4       2342.47       2362.63        46.67 o                         
   2  20   4      24386.32      23372.09       338.11 o                         
   3  20   4      10892.29      10576.44       152.49 o                         
   4  20   4      10040.63       9959.32       151.22 o                         
   5  20   4        443.94        492.39        22.38 o                         
   6  20   4          8.56         49.26        16.28 o                         
   7  20   4        785.72        812.31        29.42 o                         
   8  20   4       2178.29       2171.23        49.43 o                         
   9  20   4       1793.30       1818.97        55.20 o                         
  10  20   4        507.01        583.86        28.73 o                         
  11  20   4      12274.57      12198.89       233.35 o                         
  12  20   4        799.76        984.98        59.84 o                         
  13  20   4         58.41         83.75        31.06 o                         
  14  20   4       5184.41       5156.44       176.66 o                         
  15  20   4        163.50        192.43        32.56 o                         
  16  20   4       1634.67       1677.65        76.02 o                         
  17  20   4         55.80         23.56        36.01 o                         
   1  21   4         61.05        101.32        16.70 o                         
   2  21   4       3396.72       3400.10        60.42 o                         
   3  21   4        105.78        178.78        20.03 o                         
   4  21   4       1030.51       1095.67        38.41 o                         
   5  21   4        306.43        353.91        20.64 o                         
   6  21   4       1305.06       1311.91        36.15 o                         
   7  21   4       1260.66       1348.91        38.58 o                         
   8  21   4       7512.50       7476.65       132.60 o                         
   9  21   4        275.34        329.03        27.77 o                         
  10  21   4         11.39         26.95        22.58 o                         
  11  21   4         38.99         28.92        27.64 o                         
  12  21   4       1374.66       1446.11        60.18 o                         
  13  21   4       1226.81       1246.66        58.04 o                         
  14  21   4       3950.16       4082.15       111.17 o                         
  15  21   4       6374.42       6501.57       217.91 o                         
  16  21   4        144.24        118.48        40.71 o                         
   0  22   4        405.69        457.91        30.77 o                         
   1  22   4         28.33         97.93        17.32 o                         
   2  22   4        325.49        348.04        20.92 o                         
   3  22   4       4724.69       4668.66        89.20 o                         
   4  22   4        343.48        417.58        27.23 o                         
   5  22   4       2559.90       2541.96        57.99 o                         
   6  22   4         63.84        108.52        22.08 o                         
   7  22   4        503.72        614.75        28.46 o                         
   8  22   4         74.98        102.79        21.13 o                         
   9  22   4       6307.63       6251.50       120.78 o                         
  10  22   4        217.49        243.77        29.86 o                         
  11  22   4       1441.49       1585.82        63.02 o                         
  12  22   4         38.55         35.98        29.20 o                         
  13  22   4        194.45        206.58        34.18 o                         
  14  22   4         62.93         83.26        32.51 o                         
  15  22   4         38.65         37.27        38.67 o                         
   1  23   4        279.23        354.70        23.94 o                         
   2  23   4       3008.93       3069.52        67.50 o                         
   3  23   4        438.09        510.89        31.25 o                         
   4  23   4        887.98        943.69        41.03 o                         
   5  23   4      22316.97      22093.02       403.20 o                         
   6  23   4       3230.99       3348.01        74.77 o                         
   7  23   4       2907.33       2943.27        69.51 o                         
   8  23   4       4044.16       4039.66        84.50 o                         
   9  23   4        663.78        726.66        41.45 o                         
  10  23   4          7.55         27.20        27.23 o                         
  11  23   4        718.31        983.65       101.20 o                         
  12  23   4        102.02        116.89        32.51 o                         
  13  23   4        324.70        310.05        35.90 o                         
  14  23   4       1301.96       1285.91        58.77 o                         
   0  24   4       4501.16       4502.54       127.90 o                         
   1  24   4        644.80        679.89        32.89 o                         
   2  24   4       3862.83       3708.50        92.15 o                         
   3  24   4          0.05         55.54        29.73 o                         
   4  24   4        617.09        686.77        43.21 o                         
   5  24   4        551.12        640.76        56.10 o                         
   6  24   4      16455.68      16051.01       297.38 o                         
   7  24   4        490.29        574.49        37.19 o                         
   8  24   4          9.60         54.70        25.69 o                         
   9  24   4       1490.59       1468.26        54.77 o                         
  10  24   4       1206.93       1303.42        52.60 o                         
  11  24   4        326.94        386.24        36.78 o                         
  12  24   4          6.29         23.94        30.81 o                         
  13  24   4       1184.68       1148.67        57.86 o                         
   1  25   4       5331.47       5186.16       101.84 o                         
   2  25   4      17313.90      16825.27       336.14 o                         
   3  25   4       8937.44       8716.07       184.83 o                         
   4  25   4        137.89        179.08        30.32 o                         
   5  25   4       1040.39       1108.52        54.02 o                         
   6  25   4       3598.63       3632.41        93.23 o                         
   7  25   4      11568.76      11074.85       250.81 o                         
   8  25   4      14746.60      14280.64       316.81 o                         
   9  25   4       5583.10       5744.51       250.33 o                         
  10  25   4        669.22        734.56        70.62 o                         
  11  25   4          0.23          2.24        33.43 o                         
  12  25   4       4182.68       3984.79       118.79 o                         
   0  26   4       1510.73       1463.21        84.52 o                         
   1  26   4       1856.55       1948.82        79.55 o                         
   2  26   4        168.09        218.97        32.63 o                         
   3  26   4      14463.02      14130.62       285.90 o                         
   4  26   4         60.31         62.49        36.60 o                         
   5  26   4         25.45         59.21        40.83 o                         
   6  26   4         28.27         34.22        48.57 o                         
   7  26   4      18147.52      18126.08       446.51 o                         
   8  26   4         19.70         43.43        39.29 o                         
   9  26   4       3991.16       4051.44       282.56 o                         
  10  26   4        633.61        732.33       141.45 o                         
  11  26   4       1467.13       1369.67       104.37 o                         
   1  27   4       1829.90       1970.16        73.92 o                         
   2  27   4        118.11        177.43        41.53 o                         
   3  27   4          3.59          0.44        46.46 o                         
   4  27   4        308.14        335.06        34.81 o                         
   5  27   4          6.83          9.57        57.02 o                         
   6  27   4       2882.09       2959.32       108.15 o                         
   7  27   4       1117.62       1046.32        61.31 o                         
   8  27   4        314.87        392.07        61.34 o                         
   9  27   4        137.84        175.07        63.36 o                         
   0  28   4      20743.02      20726.92       714.84 o                         
   1  28   4       1024.17       1142.12        78.04 o                         
   2  28   4        847.97        856.86        60.15 o                         
   3  28   4       1385.03       1368.46        83.62 o                         
   4  28   4       3223.18       3049.93       122.70 o                         
   5  28   4       1645.34       1545.40       102.59 o                         
   6  28   4        589.31        648.68        83.32 o                         
   7  28   4       1788.94       1697.40        90.40 o                         
   1  29   4       2241.11       2208.28        84.20 o                         
   2  29   4         65.37         56.22        58.43 o                         
   3  29   4        189.34        216.09        64.06 o                         
   4  29   4       1088.23       1161.68       151.11 o                         
   1   0   5        147.58        160.09         9.38 o                         
   3   0   5       1342.86       1328.30        26.68 o                         
   5   0   5        142.47        144.87        14.49 o                         
   7   0   5          3.27         26.50         9.25 o                         
   9   0   5       1417.49       1437.97        37.70 o                         
  11   0   5         83.41         64.01        29.50 o                         
  13   0   5         40.13         39.88        29.50 o                         
  15   0   5       5660.56       5723.08       213.44 o                         
  17   0   5         26.96         70.83        38.42 o                         
  19   0   5       7157.59       7480.90       276.68 o                         
  21   0   5          5.91         81.22        47.15 o                         
   0   1   5          5.62         18.13         7.03 o                         
   1   1   5        160.82        173.95         7.10 o                         
   2   1   5        289.94        331.08         9.31 o                         
   3   1   5       4909.75       5004.72        61.01 o                         
   4   1   5         76.70        132.47         7.27 o                         
   5   1   5        518.01        506.74        13.13 o                         
   6   1   5        239.47        296.98        11.39 o                         
   7   1   5       1537.07       1662.45        23.97 o                         
   8   1   5         34.00         56.75         7.32 o                         
   9   1   5       1947.86       2108.64        46.75 o                         
  10   1   5       1544.58       1618.64        45.79 o                         
  11   1   5         77.96        110.26        22.77 o                         
  12   1   5       1276.17       1256.49        45.08 o                         
  13   1   5       4251.69       4444.03       109.64 o                         
  14   1   5        983.31       1064.10        51.30 o                         
  15   1   5        184.59        233.94        27.17 o                         
  16   1   5      12077.20      12659.44       315.07 o                         
  17   1   5      14069.95      14876.71       363.75 o                         
  18   1   5        194.65        228.07        32.68 o                         
  19   1   5        948.89       1122.28        59.24 o                         
  20   1   5       2876.83       3097.69        99.28 o                         
  21   1   5         42.60        103.89        33.34 o                         
  22   1   5        125.95        224.51        42.18 o                         
   1   2   5        684.73        710.63        15.32 o                         
   2   2   5        288.26        317.07         9.44 o                         
   3   2   5        852.14        864.48        16.12 o                         
   4   2   5        469.37        528.66        12.78 o                         
   5   2   5     121665.05     123787.59      1321.21 o                         
   6   2   5       2959.04       3024.78        37.76 o                         
   7   2   5       1002.30        990.18        17.40 o                         
   8   2   5        346.56        368.80        12.74 o                         
   9   2   5        659.39        742.45        31.24 o                         
  10   2   5        358.19        405.68        19.93 o                         
  11   2   5       1815.88       1875.95        50.88 o                         
  12   2   5       3719.45       3694.45        84.58 o                         
  13   2   5          3.54         37.05        19.16 o                         
  14   2   5        576.20        639.29        34.18 o                         
  15   2   5      20581.05      21381.64       459.93 o                         
  16   2   5       2274.27       2505.81        71.90 o                         
  17   2   5       1197.11       1317.92        60.84 o                         
  18   2   5       1003.14       1220.59        87.24 o                         
  19   2   5         16.15         57.03        28.31 o                         
  20   2   5        129.84        153.00        33.34 o                         
  21   2   5       1131.91       1426.39       104.69 o                         
  22   2   5       4004.56       4628.33       202.18 o                         
   0   3   5       4841.27       4993.38        94.83 o                         
   1   3   5          0.76         14.54         4.86 o                         
   2   3   5       1981.14       2032.03        26.94 o                         
   3   3   5        882.05        896.48        24.99 o                         
   4   3   5        421.04        496.99        17.06 o                         
   5   3   5         57.27         71.03         7.44 o                         
   6   3   5      14659.88      14995.82       164.67 o                         
   7   3   5       1004.95       1027.28        25.02 o                         
   8   3   5        754.74        850.00        24.88 o                         
   9   3   5       3147.37       3179.07        56.36 o                         
  10   3   5      32780.47      33383.69       526.65 o                         
  11   3   5       1440.21       1474.56        45.25 o                         
  12   3   5        521.81        596.66        32.63 o                         
  13   3   5        766.40        797.36        36.11 o                         
  14   3   5       1512.89       1600.32        50.14 o                         
  15   3   5        369.33        402.55        28.84 o                         
  16   3   5        197.77        260.65        26.03 o                         
  17   3   5       1797.31       1981.97        65.91 o                         
  18   3   5        590.81        652.39        35.20 o                         
  19   3   5        144.83        176.74        27.71 o                         
  20   3   5       1009.00       1120.38        72.94 o                         
  21   3   5        163.74        201.21        41.23 o                         
  22   3   5        969.89       1182.39        81.93 o                         
   1   4   5        101.81        125.90         6.67 o                         
   2   4   5        820.40        935.46        16.25 o                         
   3   4   5       1326.67       1355.55        20.54 o                         
   4   4   5        556.63        585.19        13.00 o                         
   5   4   5        690.82        662.69        13.91 o                         
   6   4   5       2695.93       2720.21        35.23 o                         
   7   4   5        135.56        169.10         7.85 o                         
   8   4   5       3931.49       4015.44        62.15 o                         
   9   4   5      16780.61      16891.04       256.74 o                         
  10   4   5        294.63        306.67        16.93 o                         
  11   4   5        651.19        697.93        28.17 o                         
  12   4   5       4112.53       4176.63        94.26 o                         
  13   4   5         39.91         79.33        18.15 o                         
  14   4   5         24.27         86.31        19.87 o                         
  15   4   5       3750.14       3789.92        90.96 o                         
  16   4   5        867.72        925.11        46.57 o                         
  17   4   5        247.46        296.50        29.29 o                         
  18   4   5        762.99        880.41        42.06 o                         
  19   4   5       1446.00       1661.21        64.31 o                         
  20   4   5         50.14        100.66        30.92 o                         
  21   4   5        247.38        316.24        42.81 o                         
  22   4   5       2901.57       3183.57       146.82 o                         
   0   5   5         18.57         24.40         7.32 o                         
   1   5   5          4.15         30.84         5.28 o                         
   2   5   5          5.21         32.02         5.55 o                         
   3   5   5      92989.25      92746.52       991.55 o                         
   4   5   5        810.65        846.96        15.66 o                         
   5   5   5         79.43         94.69         6.68 o                         
   6   5   5         48.63         46.04         7.47 o                         
   7   5   5        271.00        340.66        12.10 o                         
   8   5   5         68.99         88.31        10.19 o                         
   9   5   5       8649.56       8695.39       135.89 o                         
  10   5   5        163.43        185.14        13.72 o                         
  11   5   5       4507.74       4700.50        84.10 o                         
  12   5   5         58.39         99.77        16.94 o                         
  13   5   5      10552.07      10750.71       218.50 o                         
  14   5   5       1366.46       1401.69        48.28 o                         
  15   5   5         19.60         40.11        16.27 o                         
  16   5   5        323.46        358.80        25.54 o                         
  17   5   5       1383.72       1607.79        58.83 o                         
  18   5   5        577.30        664.23        44.77 o                         
  19   5   5       2470.02       2670.61       107.91 o                         
  20   5   5        371.33        469.86        38.45 o                         
  21   5   5       1781.39       1965.20        71.97 o                         
  22   5   5        268.03        339.99       122.77 o                         
   1   6   5       2619.34       2643.59        33.08 o                         
   2   6   5        828.35        822.97        15.20 o                         
   3   6   5       3996.68       3974.35        47.85 o                         
   4   6   5       3570.29       3645.77        44.38 o                         
   5   6   5        381.70        453.62        16.35 o                         
   6   6   5         33.26         65.45         8.30 o                         
   7   6   5          3.10         13.04         6.62 o                         
   8   6   5       2479.93       2437.16        43.29 o                         
   9   6   5       9858.73       9768.67       139.51 o                         
  10   6   5        209.85        234.91        14.42 o                         
  11   6   5       6316.39       6393.23       117.17 o                         
  12   6   5       5731.49       5856.18       125.18 o                         
  13   6   5          9.58         31.83        17.38 o                         
  14   6   5        218.21        236.39        20.90 o                         
  15   6   5         41.97        130.72        23.80 o                         
  16   6   5       2534.69       2697.56        61.51 o                         
  17   6   5       1618.36       1687.40        56.37 o                         
  18   6   5        401.69        482.90        41.72 o                         
  19   6   5       1346.69       1428.21        61.91 o                         
  20   6   5        325.72        386.15        36.12 o                         
  21   6   5       4987.14       5378.53       170.49 o                         
   0   7   5     167423.31     163667.12      2409.02 o                         
   1   7   5         94.52        140.57         7.46 o                         
   2   7   5         77.19        101.09         7.42 o                         
   3   7   5         12.19         22.88         6.18 o                         
   4   7   5      22097.89      21697.23       236.69 o                         
   5   7   5        247.81        280.28         9.96 o                         
   6   7   5        192.63        243.39        10.00 o                         
   7   7   5         74.58        106.93         8.66 o                         
   8   7   5        502.89        532.55        17.68 o                         
   9   7   5          3.77         27.88        10.06 o                         
  10   7   5      13207.68      12969.37       191.38 o                         
  11   7   5         36.72         64.81        14.48 o                         
  12   7   5        877.44        923.76        31.66 o                         
  13   7   5         28.99         59.17        17.14 o                         
  14   7   5          6.40         49.85        18.47 o                         
  15   7   5          8.00         31.91        19.24 o                         
  16   7   5        840.64        947.92        37.61 o                         
  17   7   5          0.80         26.65        21.18 o                         
  18   7   5          8.71         51.91        27.04 o                         
  19   7   5        189.73        214.65        35.13 o                         
  20   7   5       5015.87       5461.23       142.59 o                         
  21   7   5         29.06         73.07        35.35 o                         
   1   8   5        597.26        617.93        13.94 o                         
   2   8   5        914.83        898.65        17.34 o                         
   3   8   5        451.00        463.77        12.12 o                         
   4   8   5       1043.34       1020.00        18.20 o                         
   5   8   5       1945.42       1995.50        27.43 o                         
   6   8   5       2009.85       1993.82        27.40 o                         
   7   8   5       2447.86       2419.99        36.40 o                         
   8   8   5       2625.07       2588.16        42.56 o                         
   9   8   5         55.29        140.29        17.09 o                         
  10   8   5         44.59         64.38        13.12 o                         
  11   8   5      10080.21       9989.61       165.82 o                         
  12   8   5       6955.24       6950.22       120.24 o                         
  13   8   5         17.07         89.04        23.88 o                         
  14   8   5       1259.68       1312.87        45.01 o                         
  15   8   5       3646.33       3743.48        91.38 o                         
  16   8   5        488.31        563.56        33.41 o                         
  17   8   5        467.46        484.54        31.70 o                         
  18   8   5         48.31        101.72        29.89 o                         
  19   8   5       2015.43       2092.87        69.45 o                         
  20   8   5        927.86        959.83        57.60 o                         
  21   8   5       3884.37       4173.37       128.52 o                         
   0   9   5        442.42        419.45        16.84 o                         
   1   9   5        209.30        213.00         8.57 o                         
   2   9   5          5.56         25.94         6.72 o                         
   3   9   5        406.97        477.42        12.38 o                         
   4   9   5        295.77        337.69        10.78 o                         
   5   9   5        198.39        232.84         9.61 o                         
   6   9   5        935.76        917.85        17.82 o                         
   7   9   5      26366.47      25398.26       312.07 o                         
   8   9   5        107.80        130.26        11.46 o                         
   9   9   5         63.48         94.13        12.73 o                         
  10   9   5        159.82        182.43        14.90 o                         
  11   9   5       3489.18       3442.72        66.59 o                         
  12   9   5       1243.19       1218.66        35.86 o                         
  13   9   5      10180.08      10048.01       208.83 o                         
  14   9   5       2236.75       2314.82        67.05 o                         
  15   9   5        196.99        213.70        25.38 o                         
  16   9   5         36.40         66.74        21.98 o                         
  17   9   5        287.16        340.96        34.30 o                         
  18   9   5        665.45        732.21        44.62 o                         
  19   9   5       2246.91       2412.90        74.81 o                         
  20   9   5        172.62        268.59        33.24 o                         
  21   9   5        397.59        412.76        47.90 o                         
   1  10   5         24.54         35.38         7.56 o                         
   2  10   5       2543.31       2404.25        33.62 o                         
   3  10   5          9.55         36.87         7.21 o                         
   4  10   5          3.44         42.25         7.42 o                         
   5  10   5          5.92         34.87         7.53 o                         
   6  10   5       4818.29       4644.85        56.82 o                         
   7  10   5        225.25        268.74        13.22 o                         
   8  10   5      17847.33      16979.72       236.69 o                         
   9  10   5       2800.61       2817.27        53.16 o                         
  10  10   5       1167.56       1217.43        31.81 o                         
  11  10   5        205.22        217.26        17.95 o                         
  12  10   5          5.62         43.71        17.00 o                         
  13  10   5       2754.10       2685.09        66.71 o                         
  14  10   5       2186.45       2311.15        67.51 o                         
  15  10   5       1835.74       1805.20        55.46 o                         
  16  10   5        221.71        263.85        26.42 o                         
  17  10   5        300.16        335.59        35.51 o                         
  18  10   5       3471.79       3740.42       106.12 o                         
  19  10   5       2367.57       2529.64        84.12 o                         
  20  10   5        484.65        534.97        38.72 o                         
   0  11   5       6207.03       5957.03       102.43 o                         
   1  11   5       3439.09       3233.08        42.93 o                         
   2  11   5         91.96        107.88         9.35 o                         
   3  11   5         56.38         74.45         8.57 o                         
   4  11   5       1349.24       1308.54        22.49 o                         
   5  11   5       1163.64       1136.79        21.62 o                         
   6  11   5       7372.89       7027.34        89.97 o                         
   7  11   5        124.02        168.20        12.57 o                         
   8  11   5         28.93         53.26        11.46 o                         
   9  11   5       4976.44       4759.04        75.29 o                         
  10  11   5      19610.49      18629.50       271.49 o                         
  11  11   5       8178.90       7902.37       146.41 o                         
  12  11   5        163.13        198.81        19.93 o                         
  13  11   5       1186.47       1164.89        39.94 o                         
  14  11   5       5521.82       5488.64       125.06 o                         
  15  11   5        153.27        189.34        25.38 o                         
  16  11   5        123.29        159.79        27.29 o                         
  17  11   5       2210.26       2328.58        79.59 o                         
  18  11   5          7.07         43.76        31.17 o                         
  19  11   5        284.52        303.78        37.27 o                         
  20  11   5        173.17        233.17        33.75 o                         
   1  12   5      43395.77      40519.43       450.72 o                         
   2  12   5        628.29        654.65        16.46 o                         
   3  12   5        165.46        177.86        10.08 o                         
   4  12   5         10.13         24.17         8.72 o                         
   5  12   5         72.53        152.86        16.53 o                         
   6  12   5        636.03        646.13        19.65 o                         
   7  12   5         64.60        101.84        11.86 o                         
   8  12   5       1088.87       1062.85        26.92 o                         
   9  12   5       5820.25       5659.46        87.82 o                         
  10  12   5         27.71         42.85        15.39 o                         
  11  12   5      21275.45      20672.30       353.42 o                         
  12  12   5       1407.16       1399.20        43.88 o                         
  13  12   5       1799.32       1849.83        50.98 o                         
  14  12   5         18.06         48.41        24.22 o                         
  15  12   5         14.82         53.24        23.59 o                         
  16  12   5       1469.13       1567.20        65.20 o                         
  17  12   5         15.93         66.52        30.63 o                         
  18  12   5        454.91        482.72        40.46 o                         
  19  12   5       1423.31       1573.49        68.47 o                         
  20  12   5         22.74         55.27        33.43 o                         
   0  13   5       4305.08       3952.81        72.95 o                         
   1  13   5       3264.85       3083.39        42.48 o                         
   2  13   5       2731.27       2600.49        37.72 o                         
   3  13   5        218.47        246.43        12.07 o                         
   4  13   5         71.60        101.03        10.11 o                         
   5  13   5         34.64         47.23        10.14 o                         
   6  13   5        615.58        628.94        20.20 o                         
   7  13   5       1252.24       1215.93        27.37 o                         
   8  13   5        122.19        138.38        14.76 o                         
   9  13   5         46.69         83.94        15.92 o                         
  10  13   5        453.14        490.04        24.01 o                         
  11  13   5       4430.66       4331.95        88.18 o                         
  12  13   5       1378.38       1457.31        45.22 o                         
  13  13   5      10875.05      10635.88       229.84 o                         
  14  13   5       2452.47       2458.86        67.20 o                         
  15  13   5        103.51        146.30        27.19 o                         
  16  13   5       4087.09       4141.15       113.69 o                         
  17  13   5       1248.79       1372.73        62.80 o                         
  18  13   5          3.44         64.83        31.89 o                         
  19  13   5       1760.96       1880.52        72.74 o                         
   1  14   5          8.95         34.41         9.42 o                         
   2  14   5      17552.54      16423.78       187.46 o                         
   3  14   5        517.42        562.27        16.92 o                         
   4  14   5        296.76        333.33        14.62 o                         
   5  14   5         80.42         89.60        12.05 o                         
   6  14   5       1494.37       1433.52        31.87 o                         
   7  14   5        126.23        140.56        15.42 o                         
   8  14   5      15990.02      15179.43       234.53 o                         
   9  14   5        533.66        566.48        24.63 o                         
  10  14   5        161.56        195.86        20.72 o                         
  11  14   5          2.56         44.84        20.15 o                         
  12  14   5       1189.03       1251.13        43.67 o                         
  13  14   5        151.04        182.27        23.39 o                         
  14  14   5        716.77        801.07        37.54 o                         
  15  14   5       4070.45       4165.24       113.69 o                         
  16  14   5          4.52         31.05        29.89 o                         
  17  14   5        238.65        278.51        34.72 o                         
  18  14   5       4494.77       4865.29       206.83 o                         
  19  14   5       4907.12       5251.13       195.53 o                         
   0  15   5       5959.00       5513.56        98.10 o                         
   1  15   5       8522.36       8046.33        96.73 o                         
   2  15   5        222.03        258.68        13.23 o                         
   3  15   5       3835.25       3730.64        53.87 o                         
   4  15   5        337.57        346.67        15.08 o                         
   5  15   5       3719.95       3449.25        56.33 o                         
   6  15   5        965.91        983.11        30.32 o                         
   7  15   5        328.29        369.45        19.84 o                         
   8  15   5       2410.05       2288.75        49.64 o                         
   9  15   5        552.42        597.48        27.14 o                         
  10  15   5         13.74         34.14        19.30 o                         
  11  15   5       1173.84       1194.91        43.71 o                         
  12  15   5        894.27        923.85        38.62 o                         
  13  15   5        937.72        996.48        41.35 o                         
  14  15   5       2128.16       2194.11        91.61 o                         
  15  15   5       1104.97       1217.62        59.58 o                         
  16  15   5       1858.03       1957.83        73.72 o                         
  17  15   5        552.53        586.75        43.31 o                         
  18  15   5         20.14         69.66        33.16 o                         
   1  16   5       6942.71       6664.23        86.76 o                         
   2  16   5        850.86        866.38        22.99 o                         
   3  16   5        463.98        491.15        17.66 o                         
   4  16   5        181.59        226.04        14.73 o                         
   5  16   5      10071.44       9553.09       152.81 o                         
   6  16   5       5135.76       4892.48        81.53 o                         
   7  16   5        943.53        953.12        31.03 o                         
   8  16   5       1068.87       1022.47        34.27 o                         
   9  16   5       3188.22       3051.99        65.91 o                         
  10  16   5        760.42        801.87        32.65 o                         
  11  16   5       5296.09       5322.05       113.81 o                         
  12  16   5       3046.51       3113.60        80.13 o                         
  13  16   5          2.55         28.98        22.99 o                         
  14  16   5        616.89        633.96        34.28 o                         
  15  16   5       1459.35       1635.32        69.46 o                         
  16  16   5       1335.51       1424.10        63.83 o                         
  17  16   5         11.34         43.00        32.02 o                         
  18  16   5        318.42        333.78        39.02 o                         
   0  17   5      12353.32      11850.10       232.24 o                         
   1  17   5          7.00         36.84        11.81 o                         
   2  17   5        496.39        496.02        18.32 o                         
   3  17   5        115.92        134.28        14.48 o                         
   4  17   5       2192.06       2136.61        43.00 o                         
   5  17   5         16.98         64.51        16.32 o                         
   6  17   5      40116.47      37648.17       538.67 o                         
   7  17   5       1406.75       1412.60        37.72 o                         
   8  17   5       1635.00       1633.59        42.95 o                         
   9  17   5        252.66        248.17        23.16 o                         
  10  17   5        276.72        350.13        26.83 o                         
  11  17   5        167.19        191.33        27.48 o                         
  12  17   5        794.62        837.70        38.31 o                         
  13  17   5       1739.04       1795.86        57.48 o                         
  14  17   5       1451.24       1531.74        54.45 o                         
  15  17   5        337.11        332.29        35.46 o                         
  16  17   5      13310.65      13761.10       407.41 o                         
  17  17   5        371.62        437.51        40.81 o                         
   1  18   5       2158.66       2166.22        38.74 o                         
   2  18   5       1040.15       1072.20        28.36 o                         
   3  18   5       1856.56       1788.57        37.39 o                         
   4  18   5        806.07        835.23        30.04 o                         
   5  18   5          3.05         58.61        17.43 o                         
   6  18   5       7110.99       6781.08       108.22 o                         
   7  18   5       2869.00       2817.88        55.83 o                         
   8  18   5         52.29        301.78        51.15 o                         
   9  18   5          9.93         34.48        22.43 o                         
  10  18   5       1246.74       1238.69        45.53 o                         
  11  18   5         26.50         51.17        26.43 o                         
  12  18   5        288.20        316.22        31.98 o                         
  13  18   5       1619.09       1653.93        82.01 o                         
  14  18   5       1011.60       1042.58        44.52 o                         
  15  18   5         22.48         36.33        28.87 o                         
  16  18   5       2928.37       3108.68       105.67 o                         
  17  18   5        272.30        253.57        64.98 o                         
   0  19   5        427.80        453.00        28.50 o                         
   1  19   5       5293.06       5070.21        75.20 o                         
   2  19   5        232.24        258.70        18.17 o                         
   3  19   5       1379.58       1366.24        34.43 o                         
   4  19   5         15.61         50.97        17.59 o                         
   5  19   5         18.02         70.61        18.24 o                         
   6  19   5        232.46        275.58        21.49 o                         
   7  19   5       7643.47       7511.79       119.78 o                         
   8  19   5         64.51        107.79        21.04 o                         
   9  19   5        624.13        655.04        31.11 o                         
  10  19   5          7.92         38.32        24.89 o                         
  11  19   5          8.70          1.89        31.35 o                         
  12  19   5        122.31        135.57        29.86 o                         
  13  19   5       1191.97       1259.40        54.72 o                         
  14  19   5        417.43        437.73        35.46 o                         
  15  19   5        348.46        387.84        32.73 o                         
  16  19   5          0.14         -3.94        32.80 o                         
   1  20   5        176.76        231.12        18.81 o                         
   2  20   5         25.53         89.03        16.48 o                         
   3  20   5        367.01        423.29        21.67 o                         
   4  20   5       5393.98       5305.53        88.87 o                         
   5  20   5       9270.12       8917.77       139.00 o                         
   6  20   5       1879.24       1856.31        45.52 o                         
   7  20   5         37.62         63.85        20.52 o                         
   8  20   5       1340.60       1463.50        56.35 o                         
   9  20   5        721.65        817.52        42.89 o                         
  10  20   5        657.89        726.90        38.17 o                         
  11  20   5        550.88        572.53        36.96 o                         
  12  20   5          7.14         36.10        28.72 o                         
  13  20   5        958.18       1037.88        55.61 o                         
  14  20   5        133.80        140.21        33.79 o                         
  15  20   5       1681.84       1718.70       107.04 o                         
   0  21   5       2566.92       2599.74        77.04 o                         
   1  21   5        105.40        160.27        19.73 o                         
   2  21   5        858.61        899.91        31.77 o                         
   3  21   5        288.94        352.14        23.85 o                         
   4  21   5      15255.71      14649.13       218.99 o                         
   5  21   5        134.16        215.92        21.57 o                         
   6  21   5      11732.76      11443.48       174.50 o                         
   7  21   5        584.73        622.56        30.22 o                         
   8  21   5        202.13        244.16        26.24 o                         
   9  21   5        273.82        278.36        31.14 o                         
  10  21   5       1431.21       1574.58        54.69 o                         
  11  21   5          2.62         29.36        28.11 o                         
  12  21   5        424.70        457.62        35.62 o                         
  13  21   5        494.07        510.08        41.04 o                         
  14  21   5         21.08         18.08        36.75 o                         
   1  22   5        106.22        152.95        20.39 o                         
   2  22   5        479.74        545.83        24.87 o                         
   3  22   5       2459.01       2569.10        60.58 o                         
   4  22   5         38.28         79.17        21.22 o                         
   5  22   5        989.46       1105.64        45.32 o                         
   6  22   5        377.83        405.87        27.52 o                         
   7  22   5        236.87        308.22        27.00 o                         
   8  22   5         39.92        110.77        25.03 o                         
   9  22   5       1218.78       1302.16        49.65 o                         
  10  22   5        829.13        975.15        88.70 o                         
  11  22   5       5984.50       6028.19       148.53 o                         
  12  22   5       1204.27       1197.67        57.16 o                         
  13  22   5         17.55         14.17        32.80 o                         
   0  23   5        139.60        195.57        29.77 o                         
   1  23   5        483.93        495.34        29.87 o                         
   2  23   5         32.05         83.67        23.51 o                         
   3  23   5        250.34        351.42        34.10 o                         
   4  23   5        485.19        533.73        30.99 o                         
   5  23   5        366.66        414.44        29.89 o                         
   6  23   5        558.16        595.90        32.01 o                         
   7  23   5       6205.19       5987.33       127.21 o                         
   8  23   5       6008.48       5852.90       131.66 o                         
   9  23   5         13.03         79.57        28.53 o                         
  10  23   5        256.75        318.61        32.60 o                         
  11  23   5       2254.72       2199.61        78.50 o                         
  12  23   5       1149.42       1243.94        60.17 o                         
   1  24   5        137.14        217.05        22.44 o                         
   2  24   5      13980.32      13405.06       234.99 o                         
   3  24   5         44.28        108.39        41.05 o                         
   4  24   5       5956.96       5812.63       122.12 o                         
   5  24   5       1188.85       1223.57        74.66 o                         
   6  24   5        381.75        440.83        43.69 o                         
   7  24   5        113.57        111.11        27.16 o                         
   8  24   5       6133.02       5888.92       131.94 o                         
   9  24   5         62.01         81.37        29.17 o                         
  10  24   5        913.47        926.75        47.15 o                         
  11  24   5       1273.42       1262.53        61.56 o                         
   0  25   5       1696.67       1703.84       103.33 o                         
   1  25   5        353.82        451.68        51.68 o                         
   2  25   5        147.92        188.83        40.21 o                         
   3  25   5        379.39        414.26        43.44 o                         
   4  25   5          6.00         33.78        31.16 o                         
   5  25   5       1636.86       1627.45        81.69 o                         
   6  25   5       2052.72       2036.13        74.77 o                         
   7  25   5        746.47        820.75        46.12 o                         
   8  25   5        772.02        808.81        83.26 o                         
   9  25   5       1498.99       1480.01        57.73 o                         
   1  26   5       6236.67       5882.70       133.81 o                         
   2  26   5         62.83         76.17        51.39 o                         
   3  26   5       1342.23       1377.67       101.37 o                         
   4  26   5        162.63        183.38        57.02 o                         
   5  26   5       1601.24       1470.93        81.92 o                         
   6  26   5         55.46         63.17        55.61 o                         
   7  26   5        323.31        306.26        41.01 o                         
   8  26   5         22.81        -56.66       113.33 o                         
   0  27   5       3959.70       3902.69       178.48 o                         
   1  27   5        833.82        979.95        93.99 o                         
   2  27   5       9631.95       8936.41       217.00 o                         
   3  27   5       4189.16       4017.06       143.30 o                         
   4  27   5       1984.49       1918.58       133.94 o                         
   5  27   5         16.53          0.87        60.53 o                         
   0   0   6      47305.06      47180.27      1109.14 o                         
   2   0   6       1126.24       1114.93        27.91 o                         
   4   0   6      22423.79      22826.90       343.54 o                         
   6   0   6       3028.53       3188.11        69.28 o                         
   8   0   6       2879.92       2958.31        65.93 o                         
  10   0   6         88.20        146.64        39.02 o                         
  12   0   6       1081.76       1264.02        81.69 o                         
  14   0   6        995.44       1192.83        89.72 o                         
  16   0   6       7495.96       8612.73       647.15 o                         
  18   0   6        274.21        364.40        54.16 o                         
  20   0   6       1858.99       2152.28       174.73 o                         
   1   1   6          4.58         18.40         7.27 o                         
   2   1   6        131.66        153.62        10.00 o                         
   3   1   6       7315.42       7322.79        86.52 o                         
   4   1   6       5021.45       5179.90        63.33 o                         
   5   1   6      11733.47      12080.85       131.58 o                         
   6   1   6        999.53       1042.78        18.75 o                         
   7   1   6          2.49         16.37         7.64 o                         
   8   1   6        762.58        795.63        22.46 o                         
   9   1   6       8365.35       8744.67       122.45 o                         
  10   1   6          2.03         -3.27        14.94 o                         
  11   1   6       1625.28       1893.13       109.06 o                         
  12   1   6       2512.58       2752.64       113.15 o                         
  13   1   6       1564.44       1793.10        72.17 o                         
  14   1   6        115.81        173.86        32.05 o                         
  15   1   6       1994.86       2355.11        84.02 o                         
  16   1   6       6588.67       7353.45       304.07 o                         
  17   1   6        545.73        605.59        43.21 o                         
  18   1   6        249.29        281.65        38.30 o                         
  19   1   6       3377.23       3890.90       143.15 o                         
  20   1   6        412.11        496.24        43.21 o                         
   0   2   6         73.44         36.25        10.86 o                         
   1   2   6        460.35        473.21        14.45 o                         
   2   2   6       1262.80       1279.56        21.48 o                         
   3   2   6      97589.59      96536.35      1062.03 o                         
   4   2   6       4970.75       4990.73        61.15 o                         
   5   2   6          4.93         16.91         7.42 o                         
   6   2   6          8.77         33.23         7.84 o                         
   7   2   6       1076.69       1156.94        21.68 o                         
   8   2   6        766.88        835.36        22.60 o                         
   9   2   6       6305.76       6563.15       102.98 o                         
  10   2   6        227.59        251.43        17.84 o                         
  11   2   6        148.44        211.53        27.64 o                         
  12   2   6         44.16         90.11        27.17 o                         
  13   2   6      18190.46      20125.50       596.21 o                         
  14   2   6       9546.02      10533.31       346.39 o                         
  15   2   6          1.63         61.39        32.05 o                         
  16   2   6        295.10        405.30        39.09 o                         
  17   2   6        161.88        274.46        37.58 o                         
  18   2   6        423.14        522.91        43.92 o                         
  19   2   6       2615.02       3068.74       113.15 o                         
  20   2   6        218.58        306.82        39.90 o                         
   1   3   6       1394.04       1409.20        28.89 o                         
   2   3   6      22546.17      22460.72       251.71 o                         
   3   3   6       3758.34       3805.15        48.50 o                         
   4   3   6        225.14        275.31        10.79 o                         
   5   3   6          3.65         18.65         7.60 o                         
   6   3   6         82.96         99.64         8.89 o                         
   7   3   6        781.27        840.67        17.84 o                         
   8   3   6      64912.85      65356.32       818.75 o                         
   9   3   6      24319.68      24260.72       349.35 o                         
  10   3   6        184.73        238.94        18.71 o                         
  11   3   6        135.80        189.53        23.31 o                         
  12   3   6         75.23        128.13        22.97 o                         
  13   3   6        255.92        332.52        34.98 o                         
  14   3   6       5238.09       5896.22       160.38 o                         
  15   3   6       6650.61       7424.15       196.92 o                         
  16   3   6       1165.42       1384.18        68.16 o                         
  17   3   6        407.65        503.22        42.44 o                         
  18   3   6      14605.11      16413.93       462.41 o                         
  19   3   6       3494.39       4042.09       125.43 o                         
  20   3   6          0.85         73.86        34.98 o                         
   0   4   6      64655.92      63609.47       942.07 o                         
   1   4   6      10521.20      10380.41       116.91 o                         
   2   4   6        364.62        411.44        12.20 o                         
   3   4   6        103.43        107.91         8.54 o                         
   4   4   6         80.59         92.19         8.74 o                         
   5   4   6         56.23         64.36         8.01 o                         
   6   4   6         70.79         72.44         9.31 o                         
   7   4   6        859.71        902.54        18.93 o                         
   8   4   6       2854.20       2937.37        44.88 o                         
   9   4   6       8331.28       8252.93       132.49 o                         
  10   4   6      68172.98      68446.05      1071.19 o                         
  11   4   6       9294.34       9542.48       196.53 o                         
  12   4   6        298.69        321.38        29.29 o                         
  13   4   6        974.71       1092.44        51.46 o                         
  14   4   6      10096.53      10605.05       243.29 o                         
  15   4   6        433.52        506.12        35.72 o                         
  16   4   6       7753.39       8567.78       245.45 o                         
  17   4   6       3309.64       3758.94       115.06 o                         
  18   4   6        883.82       1157.27        64.53 o                         
  19   4   6         82.01        148.90        36.17 o                         
  20   4   6        681.92        952.68        68.92 o                         
   1   5   6      30200.75      29569.07       312.74 o                         
   2   5   6       1915.47       1888.59        27.37 o                         
   3   5   6       2864.08       2753.85        36.62 o                         
   4   5   6         79.47         98.08         8.86 o                         
   5   5   6        105.05        157.48        10.67 o                         
   6   5   6          6.86         30.82        11.52 o                         
   7   5   6        736.41        701.94        17.70 o                         
   8   5   6       1549.93       1525.91        30.79 o                         
   9   5   6       1161.46       1213.67        32.85 o                         
  10   5   6        502.57        524.66        22.67 o                         
  11   5   6      19684.53      20145.24       368.48 o                         
  12   5   6         58.93         99.14        24.50 o                         
  13   5   6          7.86         42.30        24.90 o                         
  14   5   6          9.55         50.22        26.03 o                         
  15   5   6          2.77        106.62        29.29 o                         
  16   5   6       6430.74       6794.70       218.17 o                         
  17   5   6        222.25        276.77        36.64 o                         
  18   5   6         28.57        111.90        38.39 o                         
  19   5   6        371.90        503.62        61.10 o                         
  20   5   6        125.98        217.77        54.16 o                         
   0   6   6       4917.66       4828.03        80.87 o                         
   1   6   6       3223.31       3126.04        41.96 o                         
   2   6   6       5300.76       5074.16        61.18 o                         
   3   6   6       7261.55       7049.01        82.10 o                         
   4   6   6       1507.07       1483.22        24.38 o                         
   5   6   6         13.26         27.21         8.77 o                         
   6   6   6         17.94         16.75         9.05 o                         
   7   6   6        498.75        531.78        15.87 o                         
   8   6   6       1332.16       1361.78        32.87 o                         
   9   6   6        555.74        790.96        25.75 o                         
  10   6   6        110.32        178.89        16.13 o                         
  11   6   6       6133.28       6142.11       115.02 o                         
  12   6   6         99.73        127.82        26.80 o                         
  13   6   6       1122.23       1182.75        53.93 o                         
  14   6   6        319.93        447.02        34.02 o                         
  15   6   6          3.89         43.20        26.52 o                         
  16   6   6       4602.42       4676.62       112.62 o                         
  17   6   6       2491.42       2651.40       118.61 o                         
  18   6   6        246.03        398.47        57.45 o                         
  19   6   6        395.74        525.27        49.42 o                         
  20   6   6       2006.15       2350.64       150.16 o                         
   1   7   6        166.34        158.39         9.93 o                         
   2   7   6       1389.03       1405.96        38.41 o                         
   3   7   6        157.93        175.92         9.92 o                         
   4   7   6         25.18         64.78         9.37 o                         
   5   7   6         60.01         79.43         9.76 o                         
   6   7   6        280.74        310.94        13.64 o                         
   7   7   6        194.99        210.79        11.39 o                         
   8   7   6       2796.22       2961.08        51.69 o                         
   9   7   6        246.15        287.03        19.36 o                         
  10   7   6         51.48         55.44        15.08 o                         
  11   7   6          1.69         52.68        18.29 o                         
  12   7   6         97.80        155.12        21.15 o                         
  13   7   6        133.89        190.96        24.61 o                         
  14   7   6        212.84        313.63        26.35 o                         
  15   7   6       5186.64       5423.85       136.28 o                         
  16   7   6       1657.13       1782.55        61.99 o                         
  17   7   6         64.07        127.70        35.51 o                         
  18   7   6        863.20       1036.52        77.35 o                         
  19   7   6       7055.31       7485.64       249.53 o                         
   0   8   6         84.07        114.78        18.61 o                         
   1   8   6        173.46        201.44        10.83 o                         
   2   8   6         54.75         63.29         8.92 o                         
   3   8   6        426.34        469.13        15.71 o                         
   4   8   6        148.00        214.00        11.19 o                         
   5   8   6       1346.87       1369.27        24.08 o                         
   6   8   6          2.55         81.54        10.71 o                         
   7   8   6         70.45        134.77        11.74 o                         
   8   8   6         19.01         37.84        13.02 o                         
   9   8   6       1419.16       1400.27        33.21 o                         
  10   8   6        570.24        635.87        24.87 o                         
  11   8   6       4612.45       4742.41        88.25 o                         
  12   8   6        765.92        805.49        33.82 o                         
  13   8   6      11093.72      11148.77       229.95 o                         
  14   8   6       1297.22       1459.88        83.87 o                         
  15   8   6        279.33        309.36        29.64 o                         
  16   8   6       7060.79       7394.27       178.81 o                         
  17   8   6      11897.28      12398.28       281.27 o                         
  18   8   6       1209.79       1386.71        82.33 o                         
  19   8   6       1102.73       1306.78        70.60 o                         
   1   9   6       1892.01       1738.04        30.70 o                         
   2   9   6         45.62         45.35         9.27 o                         
   3   9   6         34.22         58.06         9.16 o                         
   4   9   6       4818.54       4682.35        57.04 o                         
   5   9   6     147557.61     141354.84      1474.02 o                         
   6   9   6      16391.56      15964.24       173.60 o                         
   7   9   6        447.07        475.42        18.01 o                         
   8   9   6        799.84        811.50        25.54 o                         
   9   9   6       1291.73       1351.82        34.05 o                         
  10   9   6         64.98         85.38        16.69 o                         
  11   9   6      11718.42      11876.81       195.89 o                         
  12   9   6       9317.20       9360.52       158.67 o                         
  13   9   6        265.93        333.31        28.39 o                         
  14   9   6       1983.51       2055.39        64.76 o                         
  15   9   6      27371.05      28360.51       685.44 o                         
  16   9   6       1860.79       2123.69        78.83 o                         
  17   9   6        830.48        981.29        53.93 o                         
  18   9   6        635.19        653.66        44.62 o                         
  19   9   6       1115.59       1214.86        67.86 o                         
   0  10   6      41413.13      37853.53       596.97 o                         
   1  10   6       1386.10       1340.30        32.93 o                         
   2  10   6       5234.10       4792.41        59.32 o                         
   3  10   6         81.20         90.34        10.50 o                         
   4  10   6        332.05        397.59        13.70 o                         
   5  10   6        318.51        404.89        13.99 o                         
   6  10   6      53392.79      51191.13       552.37 o                         
   7  10   6       5211.50       5128.07        72.40 o                         
   8  10   6         33.43         65.76        13.85 o                         
   9  10   6        515.66        511.67        22.07 o                         
  10  10   6        605.62        653.07        26.07 o                         
  11  10   6       6752.84       6645.05       117.40 o                         
  12  10   6        105.70        138.55        20.33 o                         
  13  10   6       2506.51       2536.47        66.91 o                         
  14  10   6        295.47        342.50        35.34 o                         
  15  10   6        323.12        365.08        40.23 o                         
  16  10   6      21278.48      22187.43       485.21 o                         
  17  10   6       7344.18       7632.39       184.74 o                         
  18  10   6        194.74        293.66        36.12 o                         
  19  10   6        143.41        151.11        94.44 o                         
   1  11   6       4642.33       4318.68        56.78 o                         
   2  11   6      17252.62      15826.35       181.67 o                         
   3  11   6       2881.60       2698.31        39.87 o                         
   4  11   6        152.73        165.93        12.53 o                         
   5  11   6          3.63         70.41        11.53 o                         
   6  11   6       8668.16       8225.22       105.87 o                         
   7  11   6       6254.92       6091.21        84.25 o                         
   8  11   6       9360.99       9323.47       130.90 o                         
   9  11   6        127.39        144.00        17.58 o                         
  10  11   6        225.17        276.73        19.98 o                         
  11  11   6        266.09        342.86        24.13 o                         
  12  11   6       3498.83       3640.69       116.03 o                         
  13  11   6       1496.03       1562.13        58.01 o                         
  14  11   6       3237.96       3324.39       111.65 o                         
  15  11   6        296.10        333.12        39.02 o                         
  16  11   6       6654.56       7064.80       181.32 o                         
  17  11   6         54.25        136.85        34.72 o                         
  18  11   6       1259.94       1420.38        65.46 o                         
   0  12   6       1839.90       1883.70        66.99 o                         
   1  12   6        213.56        217.76        13.50 o                         
   2  12   6         22.65         36.35        10.74 o                         
   3  12   6       1496.78       1489.18        28.54 o                         
   4  12   6         39.43         44.31        11.43 o                         
   5  12   6         27.92         31.56        11.58 o                         
   6  12   6        494.10        501.48        19.56 o                         
   7  12   6       7670.64       7457.48       104.48 o                         
   8  12   6        229.91        276.70        17.75 o                         
   9  12   6        197.33        295.95        23.81 o                         
  10  12   6        706.79        739.53        27.80 o                         
  11  12   6       4852.66       4875.22       106.49 o                         
  12  12   6        572.67        613.56        31.51 o                         
  13  12   6       2458.32       2679.23        71.84 o                         
  14  12   6          6.62         87.29        36.19 o                         
  15  12   6        197.47        273.48        38.60 o                         
  16  12   6         44.79         92.29        35.51 o                         
  17  12   6        154.90        219.21        37.01 o                         
  18  12   6       2352.65       2494.28        88.70 o                         
   1  13   6       1555.27       1509.06        32.31 o                         
   2  13   6          1.93         39.36        11.63 o                         
   3  13   6        416.04        407.17        16.18 o                         
   4  13   6        333.58        361.44        15.31 o                         
   5  13   6         12.00         84.02        14.34 o                         
   6  13   6       2085.20       2039.51        39.96 o                         
   7  13   6        162.50        173.08        16.58 o                         
   8  13   6        170.41        244.66        17.56 o                         
   9  13   6       2033.19       2063.05        63.29 o                         
  10  13   6        162.40        209.09        22.20 o                         
  11  13   6       3107.59       3242.55        73.84 o                         
  12  13   6       3401.26       3478.80        80.77 o                         
  13  13   6       1562.32       1696.02        77.44 o                         
  14  13   6        723.48        782.68        54.70 o                         
  15  13   6          1.67         20.99        34.18 o                         
  16  13   6          0.70         36.01        34.18 o                         
  17  13   6       1235.55       1434.34        67.91 o                         
   0  14   6      99962.69      92639.08      1588.42 o                         
   1  14   6       1802.81       1777.02        37.93 o                         
   2  14   6          2.24         21.03        12.06 o                         
   3  14   6        823.95        817.88        22.83 o                         
   4  14   6       9224.27       8556.49       106.90 o                         
   5  14   6        557.58        557.10        20.70 o                         
   6  14   6        578.73        671.24        26.03 o                         
   7  14   6        394.41        467.57        21.31 o                         
   8  14   6        117.46        178.53        18.73 o                         
   9  14   6        213.74        230.08        22.11 o                         
  10  14   6      14102.58      13828.81       302.99 o                         
  11  14   6        488.28        550.01        31.62 o                         
  12  14   6        476.24        520.74        35.66 o                         
  13  14   6       1195.98       1267.24        56.51 o                         
  14  14   6        547.69        543.92        41.47 o                         
  15  14   6          4.84         58.04        34.18 o                         
  16  14   6         41.13         95.28        34.72 o                         
  17  14   6         41.78         87.23        35.51 o                         
   1  15   6         38.36         87.13        14.09 o                         
   2  15   6         63.57         81.90        14.38 o                         
   3  15   6        412.50        532.16        20.06 o                         
   4  15   6        263.14        282.46        16.15 o                         
   5  15   6       2342.92       2262.27        45.14 o                         
   6  15   6       1332.06       1318.69        35.24 o                         
   7  15   6       2889.30       2846.69        57.07 o                         
   8  15   6       1186.66       1223.80        44.17 o                         
   9  15   6       2421.61       2427.25        58.86 o                         
  10  15   6          0.13         38.83        22.66 o                         
  11  15   6      16327.58      16739.88       528.88 o                         
  12  15   6       5716.76       6127.32       230.95 o                         
  13  15   6       1267.18       1430.91       104.89 o                         
  14  15   6       1638.52       1665.35        65.92 o                         
  15  15   6        686.83        811.71        48.74 o                         
  16  15   6         26.23         30.79        34.72 o                         
   0  16   6        129.30        156.61        20.56 o                         
   1  16   6          0.84         38.86        13.35 o                         
   2  16   6       2811.32       2609.39        42.75 o                         
   3  16   6      31763.82      29341.37       433.29 o                         
   4  16   6       3572.55       3351.03        54.88 o                         
   5  16   6        245.30        288.72        20.26 o                         
   6  16   6       2035.97       1966.79        46.63 o                         
   7  16   6      39408.20      36615.24       526.16 o                         
   8  16   6       5166.46       4991.80        89.97 o                         
   9  16   6       3161.67       2958.41        67.09 o                         
  10  16   6        225.81        249.10        31.71 o                         
  11  16   6       5273.64       5191.03       133.92 o                         
  12  16   6       5545.64       5772.53       190.11 o                         
  13  16   6      36564.61      38415.77       832.15 o                         
  14  16   6       3320.60       3701.20        97.84 o                         
  15  16   6        155.67        157.73        37.52 o                         
  16  16   6         25.52         40.50        44.62 o                         
   1  17   6        396.12        404.08        19.22 o                         
   2  17   6      14500.59      13531.75       172.82 o                         
   3  17   6        432.24        481.87        20.80 o                         
   4  17   6        828.87        899.43        31.82 o                         
   5  17   6       1800.94       1817.35        47.31 o                         
   6  17   6       7278.66       6939.67       112.17 o                         
   7  17   6        579.41        650.80        30.96 o                         
   8  17   6       7305.97       6978.11       119.24 o                         
   9  17   6        235.16        247.23        29.57 o                         
  10  17   6       1525.61       1516.04        59.17 o                         
  11  17   6       1002.38       1004.01        53.10 o                         
  12  17   6       1026.36       1154.58        66.82 o                         
  13  17   6       4932.00       5000.48       154.88 o                         
  14  17   6        984.62       1171.12        54.32 o                         
  15  17   6        378.96        434.58        42.28 o                         
   0  18   6       1987.79       2059.24        55.07 o                         
   1  18   6       1812.90       1795.05        38.09 o                         
   2  18   6         34.11         74.21        16.90 o                         
   3  18   6         82.93        118.05        17.96 o                         
   4  18   6       1783.49       1795.64        45.43 o                         
   5  18   6       2024.05       2007.52        48.31 o                         
   6  18   6      13668.93      12985.76       234.65 o                         
   7  18   6        630.69        668.27        30.80 o                         
   8  18   6       1039.55       1025.49        44.25 o                         
   9  18   6        198.44        268.84        30.44 o                         
  10  18   6       1181.72       1229.53        55.19 o                         
  11  18   6         13.22         70.83        42.03 o                         
  12  18   6         44.87         95.98        37.62 o                         
  13  18   6        327.76        377.31        36.79 o                         
  14  18   6        297.02        357.36        37.46 o                         
   1  19   6      10673.05       9956.32       148.56 o                         
   2  19   6        397.74        457.12        22.63 o                         
   3  19   6          1.53         55.49        18.20 o                         
   4  19   6         20.65         70.38        21.22 o                         
   5  19   6       7369.69       7299.58       118.09 o                         
   6  19   6        167.33        219.86        25.51 o                         
   7  19   6         60.85         90.29        24.81 o                         
   8  19   6        166.45        188.61        26.74 o                         
   9  19   6       1611.46       1535.98        59.14 o                         
  10  19   6        326.30        370.34        35.62 o                         
  11  19   6       2972.28       2809.13       105.40 o                         
  12  19   6       3244.30       3273.39       104.90 o                         
  13  19   6       2460.71       2473.62       115.31 o                         
   0  20   6        600.46        660.97        53.95 o                         
   1  20   6       2385.87       2291.67        52.75 o                         
   2  20   6        834.72        906.50        38.78 o                         
   3  20   6        298.24        355.21        24.41 o                         
   4  20   6        517.89        589.97        31.29 o                         
   5  20   6         17.99         49.81        25.87 o                         
   6  20   6        427.29        456.20        34.25 o                         
   7  20   6        589.89        647.71        34.30 o                         
   8  20   6       1232.90       1294.97        65.69 o                         
   9  20   6        550.18        579.71        39.51 o                         
  10  20   6         59.21        111.69        35.20 o                         
  11  20   6       2232.76       2211.86        82.94 o                         
  12  20   6       1890.76       1996.49        69.00 o                         
   1  21   6         70.64        119.31        32.29 o                         
   2  21   6      20300.84      19143.32       319.57 o                         
   3  21   6       1614.66       1752.41        66.61 o                         
   4  21   6        420.20        481.60        29.37 o                         
   5  21   6       1952.92       1915.20        79.86 o                         
   6  21   6       2367.01       2345.55        78.66 o                         
   7  21   6       1259.30       1279.75        72.73 o                         
   8  21   6      19650.16      18662.83       322.03 o                         
   9  21   6       1412.65       1409.43        58.30 o                         
  10  21   6          7.85         31.78        31.14 o                         
  11  21   6        101.07        152.62        32.60 o                         
   0  22   6       1530.22       1691.40       127.58 o                         
   1  22   6      11598.96      11057.73       192.66 o                         
   2  22   6          3.12         41.30        25.69 o                         
   3  22   6      14253.25      13759.11       227.44 o                         
   4  22   6        294.93        398.17        36.79 o                         
   5  22   6       2682.48       2640.45        63.36 o                         
   6  22   6        659.67        721.45        59.88 o                         
   7  22   6         70.22        104.86        30.43 o                         
   8  22   6       2106.87       2045.43        84.34 o                         
   9  22   6        719.69        748.77        42.24 o                         
  10  22   6        206.67        312.14        33.52 o                         
   1  23   6      17480.14      16524.00       315.98 o                         
   2  23   6       1457.08       1577.47        90.16 o                         
   3  23   6        557.72        658.87        62.26 o                         
   4  23   6       3008.14       2961.35        90.16 o                         
   5  23   6       6005.27       5748.90       125.93 o                         
   6  23   6       1345.42       1334.29        73.93 o                         
   7  23   6        281.59        339.43        47.74 o                         
   8  23   6        307.88        310.12        32.55 o                         
   9  23   6       2859.14       2717.72       129.51 o                         
   0  24   6       5631.85       5351.79       195.20 o                         
   1  24   6        105.99        155.19        37.68 o                         
   2  24   6         14.59         81.88        37.03 o                         
   3  24   6        717.63        878.90        66.15 o                         
   4  24   6         19.50         91.26        35.70 o                         
   5  24   6        133.35        175.38        37.48 o                         
   6  24   6       2918.58       2734.12        79.85 o                         
   7  24   6        293.71        333.96        56.06 o                         
   1  25   6          3.66         72.47        42.68 o                         
   2  25   6        299.07        397.21        43.73 o                         
   3  25   6         55.39        104.74        41.50 o                         
   4  25   6       2914.39       2761.19       105.40 o                         
   1   0   7        914.91        904.26        35.02 o                         
   3   0   7         68.56         64.44        14.88 o                         
   5   0   7        246.82        208.35        17.55 o                         
   7   0   7         30.00         14.52        14.34 o                         
   9   0   7        499.92        599.13        33.26 o                         
  11   0   7        120.84        206.44        49.75 o                         
  13   0   7       2553.33       3115.78       146.48 o                         
  15   0   7       1305.56       1626.74       108.83 o                         
  17   0   7         11.46         49.44        54.16 o                         
   0   1   7       6395.02       6253.01       115.13 o                         
   1   1   7       2261.14       2185.78        34.64 o                         
   2   1   7          1.65         -8.01        10.01 o                         
   3   1   7       2434.60       2473.22        37.57 o                         
   4   1   7       1179.44       1183.54        23.98 o                         
   5   1   7        390.55        384.90        14.19 o                         
   6   1   7       1771.22       1769.77        29.59 o                         
   7   1   7       2373.69       2351.74        36.14 o                         
   8   1   7        143.87        170.43        15.45 o                         
   9   1   7        233.60        293.59        19.07 o                         
  10   1   7        995.57       1162.74        45.41 o                         
  11   1   7        160.08        205.29        39.75 o                         
  12   1   7       1993.59       2193.51        88.36 o                         
  13   1   7      14223.72      16460.01       572.90 o                         
  14   1   7       1077.10       1319.37        71.25 o                         
  15   1   7        384.44        467.56        46.52 o                         
  16   1   7       2235.56       2629.32        96.04 o                         
  17   1   7       2930.00       3392.18       111.65 o                         
  18   1   7          0.90         75.04        37.58 o                         
   1   2   7       3144.83       3131.55        42.73 o                         
   2   2   7         64.41         49.09        10.34 o                         
   3   2   7         80.76         68.30        10.59 o                         
   4   2   7        753.30        741.42        19.56 o                         
   5   2   7      34379.27      34641.68       376.47 o                         
   6   2   7       6147.07       6135.62        76.15 o                         
   7   2   7         84.32         92.14        11.33 o                         
   8   2   7        357.72        347.37        16.03 o                         
   9   2   7       2234.51       2291.74        48.98 o                         
  10   2   7         60.37         94.63        20.97 o                         
  11   2   7         22.74        170.97        51.43 o                         
  12   2   7       5284.08       5820.63       235.41 o                         
  13   2   7         58.19        132.22        40.96 o                         
  14   2   7        311.25        414.80        46.50 o                         
  15   2   7       5628.94       6418.66       328.58 o                         
  16   2   7        188.99        311.41        46.50 o                         
  17   2   7        371.71        466.89        49.61 o                         
  18   2   7        846.73        863.81        60.73 o                         
   0   3   7       2488.38       2396.07        48.91 o                         
   1   3   7         15.14          4.70         9.67 o                         
   2   3   7         26.55         25.87         9.84 o                         
   3   3   7        451.97        434.74        14.51 o                         
   4   3   7       2644.58       2684.98        39.18 o                         
   5   3   7         19.21         42.69        10.98 o                         
   6   3   7      22939.09      22720.70       250.55 o                         
   7   3   7       1715.53       1705.53        29.15 o                         
   8   3   7       1126.91       1206.32        29.56 o                         
   9   3   7        667.50        702.88        29.06 o                         
  10   3   7       2928.40       3122.57        70.87 o                         
  11   3   7         19.34         27.83        33.51 o                         
  12   3   7         37.95         87.87        39.75 o                         
  13   3   7       2603.35       2787.94       110.27 o                         
  14   3   7       4612.29       5001.95       165.02 o                         
  15   3   7         13.49         60.44        40.96 o                         
  16   3   7       3603.78       4253.99       161.71 o                         
  17   3   7        680.13        835.52        72.42 o                         
  18   3   7        747.30        857.63        64.22 o                         
   1   4   7         68.35         62.37        10.69 o                         
   2   4   7       4685.97       4490.49        55.46 o                         
   3   4   7        148.05        144.25        11.64 o                         
   4   4   7        584.68        580.42        17.23 o                         
   5   4   7        203.64        216.37        12.51 o                         
   6   4   7       4345.66       4224.12        53.01 o                         
   7   4   7          0.53         40.65        11.26 o                         
   8   4   7      16455.34      16468.35       207.05 o                         
   9   4   7       6844.07       6888.01       121.77 o                         
  10   4   7        193.29        195.14        23.47 o                         
  11   4   7         13.05         57.54        27.71 o                         
  12   4   7         85.80        121.05        36.01 o                         
  13   4   7        495.45        575.93        49.61 o                         
  14   4   7       1541.45       1841.99        90.09 o                         
  15   4   7       3244.86       3643.58       212.06 o                         
  16   4   7       1596.35       1902.77        93.81 o                         
  17   4   7        709.41        809.52        56.90 o                         
  18   4   7       5545.62       6085.40       262.27 o                         
   0   5   7        228.96        207.31        17.69 o                         
   1   5   7       1117.93       1053.46        22.77 o                         
   2   5   7        126.01        128.46        11.49 o                         
   3   5   7      24587.89      24433.17       288.91 o                         
   4   5   7       1740.92       1673.19        28.89 o                         
   5   5   7         68.98         54.35        11.32 o                         
   6   5   7         43.82         40.76        11.85 o                         
   7   5   7       1167.20       1288.24        27.10 o                         
   8   5   7        928.29        943.43        26.79 o                         
   9   5   7       1262.90       1350.41        47.21 o                         
  10   5   7         82.72        109.11        19.84 o                         
  11   5   7        628.37        597.23        35.33 o                         
  12   5   7          0.05          1.61        32.68 o                         
  13   5   7       1828.32       1968.26        82.99 o                         
  14   5   7       5360.73       5954.08       261.84 o                         
  15   5   7         17.62        103.89        40.96 o                         
  16   5   7         96.11        127.68        40.96 o                         
  17   5   7          3.35         67.24        40.96 o                         
   1   6   7       1165.82       1091.26        23.00 o                         
   2   6   7       1518.01       1416.40        26.81 o                         
   3   6   7       1113.31       1104.97        23.96 o                         
   4   6   7       5297.32       5061.16        63.53 o                         
   5   6   7      12158.80      11708.48       137.17 o                         
   6   6   7         36.74         77.72        12.31 o                         
   7   6   7        312.47        358.37        15.74 o                         
   8   6   7        388.65        476.33        29.63 o                         
   9   6   7        824.53        911.87        29.37 o                         
  10   6   7        689.11        712.94        33.80 o                         
  11   6   7          9.03         44.48        20.01 o                         
  12   6   7        680.47        804.15        45.62 o                         
  13   6   7          6.84         23.18        29.77 o                         
  14   6   7        297.44        386.94        42.44 o                         
  15   6   7       3265.56       3630.52       132.19 o                         
  16   6   7        942.78       1098.88        74.38 o                         
  17   6   7       2161.46       2367.48       101.09 o                         
   0   7   7      80025.31      74451.89      1165.56 o                         
   1   7   7       1536.00       1514.36        29.99 o                         
   2   7   7        216.06        215.87        13.09 o                         
   3   7   7         23.53         24.69        12.33 o                         
   4   7   7       8338.59       7774.94        94.80 o                         
   5   7   7          5.23         11.62        11.01 o                         
   6   7   7        347.73        401.84        16.01 o                         
   7   7   7        346.25        369.71        16.14 o                         
   8   7   7        345.39        347.67        20.10 o                         
   9   7   7         83.74        123.89        16.73 o                         
  10   7   7       7855.44       7868.66       150.73 o                         
  11   7   7       2539.83       2652.10        89.25 o                         
  12   7   7        777.15        828.95        42.50 o                         
  13   7   7          8.16         47.22        32.22 o                         
  14   7   7         46.39         76.89        32.67 o                         
  15   7   7        664.65        679.29        43.78 o                         
  16   7   7        333.14        459.93        49.61 o                         
  17   7   7       1810.01       2100.82       141.67 o                         
   1   8   7       2478.54       2319.58        38.70 o                         
   2   8   7       2354.72       2189.43        34.19 o                         
   3   8   7       1027.03        987.22        22.99 o                         
   4   8   7         27.34         39.85        11.49 o                         
   5   8   7       3069.79       2870.96        41.27 o                         
   6   8   7       1777.99       1713.72        30.89 o                         
   7   8   7         58.58         86.66        14.31 o                         
   8   8   7       1056.99       1148.70        34.45 o                         
   9   8   7       1519.38       1624.31        39.91 o                         
  10   8   7        229.19        252.18        21.93 o                         
  11   8   7      18561.62      18999.80       472.73 o                         
  12   8   7      10297.43      10573.98       335.38 o                         
  13   8   7          2.64         33.33        30.92 o                         
  14   8   7          0.46         41.90        32.17 o                         
  15   8   7         33.18        101.09        33.11 o                         
  16   8   7        548.21        582.05        44.93 o                         
  17   8   7         48.03        105.52        51.30 o                         
   0   9   7        154.80        113.69        19.78 o                         
   1   9   7         14.77          8.60        12.04 o                         
   2   9   7         75.08         62.68        14.30 o                         
   3   9   7        898.22        923.82        23.83 o                         
   4   9   7        218.47        228.88        13.89 o                         
   5   9   7        115.03        117.04        12.73 o                         
   6   9   7        649.43        647.12        19.86 o                         
   7   9   7       6478.12       6243.46        91.06 o                         
   8   9   7       1631.35       1638.07        40.47 o                         
   9   9   7         50.03        105.76        18.40 o                         
  10   9   7        341.28        397.87        22.79 o                         
  11   9   7       2621.38       2758.63        75.36 o                         
  12   9   7        342.43        404.76        31.90 o                         
  13   9   7       1755.48       1970.98       102.65 o                         
  14   9   7         52.47         93.01        34.72 o                         
  15   9   7         50.35         94.20        41.47 o                         
  16   9   7         16.73         76.78        36.52 o                         
   1  10   7        340.94        311.32        16.63 o                         
   2  10   7       1681.78       1615.72        31.11 o                         
   3  10   7         78.36         68.63        13.52 o                         
   4  10   7       2911.02       2691.11        42.14 o                         
   5  10   7       1846.94       1738.61        32.97 o                         
   6  10   7         56.94         83.68        14.60 o                         
   7  10   7         13.35         24.63        15.48 o                         
   8  10   7        950.00        931.28        34.82 o                         
   9  10   7       1927.17       1951.61        45.15 o                         
  10  10   7        256.17        309.53        23.08 o                         
  11  10   7       1534.46       1704.24        67.38 o                         
  12  10   7       3074.47       3171.73       106.21 o                         
  13  10   7        315.46        338.26        39.83 o                         
  14  10   7          7.11         50.42        39.68 o                         
  15  10   7        195.84        253.26        46.85 o                         
  16  10   7        136.98        172.20        37.45 o                         
   0  11   7      21505.16      19760.43       320.34 o                         
   1  11   7       1736.98       1568.19        31.04 o                         
   2  11   7         15.23         54.38        13.60 o                         
   3  11   7        188.14        187.18        15.10 o                         
   4  11   7        454.34        425.20        17.92 o                         
   5  11   7        152.59        170.75        15.74 o                         
   6  11   7         30.66         53.60        15.78 o                         
   7  11   7        278.76        277.43        19.42 o                         
   8  11   7         10.37         41.59        18.40 o                         
   9  11   7       4466.07       4352.91        78.84 o                         
  10  11   7      31461.73      30375.25       647.87 o                         
  11  11   7       1979.51       2064.43        73.50 o                         
  12  11   7        398.60        424.71        32.93 o                         
  13  11   7        198.55        196.73        36.58 o                         
  14  11   7        961.24       1227.33        98.15 o                         
  15  11   7        957.43       1094.23        68.16 o                         
  16  11   7       2908.39       3144.80       142.10 o                         
   1  12   7      10560.08       9501.69       115.01 o                         
   2  12   7        180.68        185.22        17.05 o                         
   3  12   7        836.11        772.68        23.08 o                         
   4  12   7         17.83         28.13        14.29 o                         
   5  12   7       2462.37       2498.54        42.46 o                         
   6  12   7        171.37        203.18        19.14 o                         
   7  12   7        350.64        373.21        22.32 o                         
   8  12   7        181.99        194.37        21.32 o                         
   9  12   7        238.93        325.42        26.44 o                         
  10  12   7        452.70        511.17        30.90 o                         
  11  12   7       5744.56       5873.50       168.11 o                         
  12  12   7        142.02        151.51        33.24 o                         
  13  12   7        652.94        733.53        55.37 o                         
  14  12   7         12.06         39.16        40.23 o                         
  15  12   7       1252.95       1383.25        67.70 o                         
   0  13   7         30.20         32.90        20.21 o                         
   1  13   7        147.67        175.77        16.39 o                         
   2  13   7       2787.59       2520.49        41.82 o                         
   3  13   7       5222.70       4817.05        69.15 o                         
   4  13   7        476.60        514.43        20.54 o                         
   5  13   7         73.77         87.06        16.62 o                         
   6  13   7        499.39        529.26        24.19 o                         
   7  13   7       1779.37       1750.94        43.51 o                         
   8  13   7        152.55        190.10        25.35 o                         
   9  13   7        776.19        780.86        34.82 o                         
  10  13   7        408.47        442.78        30.90 o                         
  11  13   7       1551.85       1764.95        83.95 o                         
  12  13   7         24.58         81.26        32.77 o                         
  13  13   7        239.16        256.88        34.87 o                         
  14  13   7       1086.37       1243.40        75.33 o                         
  15  13   7         28.00         49.75        48.93 o                         
   1  14   7        241.01        226.49        17.03 o                         
   2  14   7      12023.10      10887.48       131.44 o                         
   3  14   7       1564.41       1480.25        32.50 o                         
   4  14   7       1002.37       1025.66        28.59 o                         
   5  14   7          0.67         17.32        17.10 o                         
   6  14   7        145.20        136.85        19.67 o                         
   7  14   7         52.53         87.28        22.39 o                         
   8  14   7      10969.59      10205.94       183.45 o                         
   9  14   7       3263.18       3152.27        81.13 o                         
  10  14   7         25.45         47.04        31.00 o                         
  11  14   7         28.95         24.58        32.77 o                         
  12  14   7       1396.13       1498.95        67.58 o                         
  13  14   7        844.72        862.00        45.53 o                         
  14  14   7       1184.52       1337.82        76.66 o                         
   0  15   7        403.17        441.96        34.06 o                         
   1  15   7        688.92        649.76        22.38 o                         
   2  15   7        373.70        378.57        19.13 o                         
   3  15   7      12738.52      11429.11       151.81 o                         
   4  15   7       2402.74       2266.07        43.58 o                         
   5  15   7       1383.13       1316.20        39.15 o                         
   6  15   7        653.82        685.44        30.21 o                         
   7  15   7       1999.58       1875.23        52.34 o                         
   8  15   7       1281.50       1278.38        53.79 o                         
   9  15   7       3820.30       3582.95        88.30 o                         
  10  15   7       3299.35       3193.28        88.58 o                         
  11  15   7         29.05         50.91        36.37 o                         
  12  15   7         89.16        135.67        37.01 o                         
  13  15   7        704.60        755.81        45.19 o                         
   1  16   7       1805.03       1808.07        43.25 o                         
   2  16   7       1063.59       1064.35        30.18 o                         
   3  16   7        162.55        205.66        19.35 o                         
   4  16   7         13.56         72.57        19.55 o                         
   5  16   7      13712.82      12843.75       207.41 o                         
   6  16   7        680.53        695.33        31.32 o                         
   7  16   7        344.24        364.78        30.77 o                         
   8  16   7        915.90        926.24        45.97 o                         
   9  16   7       1124.42       1204.49        52.13 o                         
  10  16   7          6.96         44.16        32.77 o                         
  11  16   7       1201.43       1305.88       102.25 o                         
  12  16   7        317.74        295.25        40.45 o                         
  13  16   7          3.57         -0.74        55.09 o                         
   0  17   7        496.22        481.32        35.66 o                         
   1  17   7         24.65         38.95        26.04 o                         
   2  17   7       2070.47       1931.67        45.21 o                         
   3  17   7       1047.01       1054.73        35.44 o                         
   4  17   7        485.38        567.67        33.50 o                         
   5  17   7        113.78        143.52        24.75 o                         
   6  17   7       9542.53       9130.78       206.93 o                         
   7  17   7         16.94         50.05        26.64 o                         
   8  17   7        238.88        305.16        35.42 o                         
   9  17   7        879.93        857.47        42.36 o                         
  10  17   7       4315.93       4290.05       108.26 o                         
  11  17   7        708.84        716.13        48.67 o                         
  12  17   7         72.96         93.36        42.06 o                         
   1  18   7       1919.18       1830.92        46.21 o                         
   2  18   7       7564.75       7035.96       108.90 o                         
   3  18   7        737.58        746.95        42.84 o                         
   4  18   7          1.15         34.59        28.32 o                         
   5  18   7         80.94        104.21        28.95 o                         
   6  18   7       2700.96       2727.32        87.84 o                         
   7  18   7       3224.38       3028.74        76.17 o                         
   8  18   7       4571.20       4297.37       121.78 o                         
   9  18   7         66.10        110.46        32.85 o                         
  10  18   7        860.71        849.12        45.83 o                         
  11  18   7        189.82        160.43        42.28 o                         
   0  19   7          8.44          7.44        40.83 o                         
   1  19   7        245.69        275.26        24.65 o                         
   2  19   7        225.36        258.40        25.56 o                         
   3  19   7       4983.10       4790.35       126.11 o                         
   4  19   7         37.98         54.67        25.96 o                         
   5  19   7         14.53         50.24        34.12 o                         
   6  19   7         35.82         54.27        30.14 o                         
   7  19   7        711.81        726.78        37.54 o                         
   8  19   7        279.09        328.00        38.96 o                         
   9  19   7        262.19        286.85        36.70 o                         
  10  19   7          7.68         36.34        44.12 o                         
   1  20   7       1403.11       1283.68        43.33 o                         
   2  20   7        777.78        827.99        50.50 o                         
   3  20   7        504.23        510.87        33.05 o                         
   4  20   7       1005.78       1119.79        65.14 o                         
   5  20   7          3.79         76.37        32.74 o                         
   6  20   7        527.43        517.27        40.85 o                         
   7  20   7        269.25        261.00        33.02 o                         
   8  20   7       3671.19       3452.15       122.03 o                         
   0  21   7       1007.59       1134.29        97.37 o                         
   1  21   7         82.42        113.45        33.40 o                         
   2  21   7         44.26         93.38        32.04 o                         
   3  21   7        374.73        436.80        42.57 o                         
   4  21   7      13787.52      13319.84       408.06 o                         
   5  21   7        395.22        467.35        40.99 o                         
   6  21   7      10560.98       9704.24       220.97 o                         
   7  21   7       1446.34       1460.59        97.61 o                         
   1  22   7       1697.24       1591.55        75.88 o                         
   2  22   7       1474.58       1303.43        57.29 o                         
   3  22   7        510.25        555.54        49.82 o                         
   4  22   7        835.39        826.00        64.32 o                         
   0   0   8     204029.52     196869.09      4587.40 o                         
   2   0   8         64.70         55.32        18.85 o                         
   4   0   8       1397.95       1337.23        40.99 o                         
   6   0   8      17338.78      16744.34       275.31 o                         
   8   0   8         54.98         97.99        23.79 o                         
  10   0   8      47303.62      48165.96      3468.78 o                         
  12   0   8        683.84        868.88       113.33 o                         
  14   0   8        206.80        264.44        85.00 o                         
   1   1   8        158.60        253.74        19.05 o                         
   2   1   8         67.64         78.11        15.40 o                         
   3   1   8         73.42         34.05        13.44 o                         
   4   1   8          3.84        -10.09        13.19 o                         
   5   1   8       1817.63       1704.61        32.69 o                         
   6   1   8       6403.63       6175.46        79.12 o                         
   7   1   8       1385.59       1418.35        31.82 o                         
   8   1   8        653.51        663.60        27.57 o                         
   9   1   8        163.47        275.05        24.63 o                         
  10   1   8         61.17        243.82        39.93 o                         
  11   1   8      10090.71      10992.35       394.18 o                         
  12   1   8       8809.33       9776.86       357.37 o                         
  13   1   8        611.38        736.31        69.88 o                         
  14   1   8         92.91        184.16        53.42 o                         
  15   1   8         75.17        149.44        56.47 o                         
   0   2   8         19.59         19.89        18.80 o                         
   1   2   8          6.36         22.40        13.36 o                         
   2   2   8         99.33         77.95        13.93 o                         
   3   2   8        583.26        644.06        24.56 o                         
   4   2   8          0.91         58.39        17.06 o                         
   5   2   8          2.48          7.81        13.66 o                         
   6   2   8        239.15        239.04        16.23 o                         
   7   2   8      11878.58      11494.15       144.86 o                         
   8   2   8        154.03        168.43        17.93 o                         
   9   2   8         11.76         82.99        24.94 o                         
  10   2   8          0.48         34.46        33.51 o                         
  11   2   8       5380.59       6172.45       239.31 o                         
  12   2   8        209.69        312.53        52.02 o                         
  13   2   8       7458.62       8619.23       263.37 o                         
  14   2   8        275.91        360.66        52.02 o                         
  15   2   8         12.59         61.11        48.99 o                         
   1   3   8        145.87        122.03        14.58 o                         
   2   3   8       1268.12       1317.57        34.49 o                         
   3   3   8         57.76         50.44        13.87 o                         
   4   3   8          4.46         14.19        14.38 o                         
   5   3   8         21.91         47.38        13.80 o                         
   6   3   8       5222.22       5122.85        66.51 o                         
   7   3   8         17.97         40.60        15.02 o                         
   8   3   8        151.20        244.68        21.77 o                         
   9   3   8        996.24       1042.05        44.29 o                         
  10   3   8        144.09        198.37        31.41 o                         
  11   3   8        122.57        153.13        46.50 o                         
  12   3   8        510.16        653.85        65.07 o                         
  13   3   8       1546.43       1950.64        99.30 o                         
  14   3   8        109.44        205.07        46.50 o                         
  15   3   8        696.18        756.75        70.22 o                         
   0   4   8       1286.46       1133.19        41.03 o                         
   1   4   8        249.66        245.43        17.43 o                         
   2   4   8        356.19        327.20        17.13 o                         
   3   4   8        108.36        100.09        14.91 o                         
   4   4   8        202.40        231.29        15.77 o                         
   5   4   8         48.82         94.29        15.72 o                         
   6   4   8      10824.73      10467.70       125.97 o                         
   7   4   8        396.35        435.28        19.56 o                         
   8   4   8        176.03        230.47        19.84 o                         
   9   4   8        742.84        776.13        36.71 o                         
  10   4   8       2776.70       2956.90        84.25 o                         
  11   4   8        732.60        864.50        64.98 o                         
  12   4   8        130.17        187.79        48.47 o                         
  13   4   8        277.36        374.89        52.02 o                         
  14   4   8        174.51        280.73        48.47 o                         
  15   4   8        114.49        151.11       113.33 o                         
   1   5   8        337.21        365.25        18.31 o                         
   2   5   8         21.29          7.72        13.38 o                         
   3   5   8        170.35        221.68        16.15 o                         
   4   5   8         97.00        134.92        15.20 o                         
   5   5   8      54768.74      51666.19       592.73 o                         
   6   5   8       1286.65       1304.59        29.38 o                         
   7   5   8         10.02         59.06        15.18 o                         
   8   5   8        124.80        121.45        22.68 o                         
   9   5   8       1563.61       1648.44        51.52 o                         
  10   5   8          1.82         38.33        25.71 o                         
  11   5   8       2512.95       2529.27       120.16 o                         
  12   5   8       2256.60       2609.80       114.26 o                         
  13   5   8       1281.98       1607.45        90.09 o                         
  14   5   8         35.27        183.50        48.47 o                         
   0   6   8        188.93        142.95        22.05 o                         
   1   6   8         62.61         77.23        14.71 o                         
   2   6   8        531.82        588.97        20.34 o                         
   3   6   8       2659.68       2526.13        40.68 o                         
   4   6   8       2822.38       2694.37        42.91 o                         
   5   6   8         13.67         27.70        14.34 o                         
   6   6   8          9.73         60.66        14.68 o                         
   7   6   8        299.46        342.82        21.03 o                         
   8   6   8       1861.87       2001.53        84.56 o                         
   9   6   8         18.33         46.55        25.64 o                         
  10   6   8        132.33        171.72        26.97 o                         
  11   6   8        770.36        770.10        60.54 o                         
  12   6   8       2105.71       2389.99       111.79 o                         
  13   6   8      12003.82      13581.22       618.09 o                         
  14   6   8      10971.49      12201.33       520.23 o                         
   1   7   8          6.38         -0.70        15.27 o                         
   2   7   8      35482.10      32421.01       356.24 o                         
   3   7   8        425.96        436.95        18.58 o                         
   4   7   8       1384.50       1308.50        29.65 o                         
   5   7   8        272.54        218.75        16.16 o                         
   6   7   8        844.45        867.43        24.74 o                         
   7   7   8        198.02        233.21        20.51 o                         
   8   7   8      41945.59      40113.20       750.08 o                         
   9   7   8        472.79        520.20        33.11 o                         
  10   7   8         71.91         94.97        27.04 o                         
  11   7   8         23.13         18.57        30.85 o                         
  12   7   8       4030.51       4469.80       182.56 o                         
  13   7   8        231.61        357.17        48.73 o                         
  14   7   8       4852.71       5245.51       310.58 o                         
   0   8   8       2552.33       2216.25        57.20 o                         
   1   8   8       5770.03       5186.92        68.29 o                         
   2   8   8        556.16        550.99        20.60 o                         
   3   8   8       6332.41       5856.12        75.12 o                         
   4   8   8        965.12        955.23        25.59 o                         
   5   8   8        875.44        852.83        24.76 o                         
   6   8   8        251.26        230.99        19.23 o                         
   7   8   8         71.12        118.21        22.06 o                         
   8   8   8       3203.82       3147.28        72.65 o                         
   9   8   8        111.42        150.30        28.11 o                         
  10   8   8         45.32         78.82        26.37 o                         
  11   8   8       3762.36       3933.76       182.99 o                         
  12   8   8        593.48        728.90        54.25 o                         
  13   8   8          1.08         67.09        42.85 o                         
   1   9   8       6231.80       5626.42        77.47 o                         
   2   9   8        124.17         88.34        16.77 o                         
   3   9   8        748.70        703.19        24.02 o                         
   4   9   8         39.68         53.95        16.56 o                         
   5   9   8       2036.72       1922.04        40.82 o                         
   6   9   8        585.30        614.58        24.19 o                         
   7   9   8        235.41        274.44        25.83 o                         
   8   9   8         41.61         50.18        24.80 o                         
   9   9   8        900.98        952.32        38.76 o                         
  10   9   8        187.18        249.93        29.54 o                         
  11   9   8       4816.48       5009.58       221.59 o                         
  12   9   8       1404.19       1541.98        69.64 o                         
  13   9   8        367.00        432.41        49.41 o                         
   0  10   8       1141.87       1087.76        40.96 o                         
   1  10   8         72.65         41.42        16.60 o                         
   2  10   8         34.97         20.92        16.88 o                         
   3  10   8         14.84         -8.68        17.55 o                         
   4  10   8        561.22        541.31        24.76 o                         
   5  10   8          9.07          5.91        18.86 o                         
   6  10   8       7433.59       6932.47       101.71 o                         
   7  10   8        194.71        226.61        25.52 o                         
   8  10   8       2886.02       2830.59        79.89 o                         
   9  10   8        326.74        365.47        30.00 o                         
  10  10   8       9191.58       9055.83       218.36 o                         
  11  10   8         11.68         60.37        29.24 o                         
  12  10   8        170.94        201.20        32.67 o                         
  13  10   8        535.58        613.88       141.66 o                         
   1  11   8         12.04         23.10        18.86 o                         
   2  11   8       2257.99       2094.22        45.56 o                         
   3  11   8        924.10        986.55        37.22 o                         
   4  11   8        351.14        361.24        22.85 o                         
   5  11   8        391.53        354.40        23.13 o                         
   6  11   8        925.61        893.86        34.83 o                         
   7  11   8         34.56         93.68        27.07 o                         
   8  11   8       8688.43       8271.65       221.80 o                         
   9  11   8       8253.03       7826.99       165.36 o                         
  10  11   8        544.92        582.30        35.39 o                         
  11  11   8         94.85        121.89        30.86 o                         
  12  11   8        118.51        178.02        32.51 o                         
   0  12   8         32.85         -3.08        35.43 o                         
   1  12   8       1325.69       1245.97        36.43 o                         
   2  12   8        161.86        198.96        23.95 o                         
   3  12   8      51885.47      46543.77       613.14 o                         
   4  12   8        254.81        297.22        22.85 o                         
   5  12   8         32.39         64.20        20.20 o                         
   6  12   8         34.90         41.23        23.33 o                         
   7  12   8       1741.73       1633.32        49.81 o                         
   8  12   8        169.04        207.58        29.59 o                         
   9  12   8       2663.18       2568.05        66.04 o                         
  10  12   8        403.84        423.84        37.03 o                         
  11  12   8        233.71        266.28        32.79 o                         
   1  13   8        228.58        189.21        24.68 o                         
   2  13   8         49.62        100.58        20.97 o                         
   3  13   8       2289.13       2128.70        51.04 o                         
   4  13   8       8679.58       7881.57       117.89 o                         
   5  13   8      10175.61       9122.24       153.63 o                         
   6  13   8       7201.63       6462.46       110.04 o                         
   7  13   8          5.70         36.04        24.82 o                         
   8  13   8       3109.33       2889.99        70.26 o                         
   9  13   8       4301.15       4122.91        95.86 o                         
  10  13   8        725.62        704.54        41.36 o                         
  11  13   8        906.91        823.83        70.11 o                         
   0  14   8        123.38        137.94        35.90 o                         
   1  14   8         29.40         40.63        20.87 o                         
   2  14   8        384.04        358.09        24.22 o                         
   3  14   8         39.90         67.35        21.01 o                         
   4  14   8      15949.91      14475.00       204.10 o                         
   5  14   8          3.50         46.23        23.35 o                         
   6  14   8      14957.69      13612.61       239.94 o                         
   7  14   8         15.85          7.92        25.32 o                         
   8  14   8        526.79        530.50        52.21 o                         
   9  14   8        288.33        298.24        32.25 o                         
  10  14   8       6530.09       6231.95       290.43 o                         
   1  15   8         96.56        133.10        31.02 o                         
   2  15   8        107.47        109.20        21.61 o                         
   3  15   8       3323.67       3043.07        77.71 o                         
   4  15   8         51.80        111.24        22.85 o                         
   5  15   8       2165.23       2066.63        67.29 o                         
   6  15   8        226.82        249.42        28.35 o                         
   7  15   8        282.09        272.18        30.12 o                         
   8  15   8          8.80         24.30        29.67 o                         
   9  15   8       2677.26       2397.76        98.56 o                         
   0  16   8        422.72        429.65        40.12 o                         
   1  16   8        205.98        211.95        31.56 o                         
   2  16   8        367.74        365.98        27.65 o                         
   3  16   8       3132.14       2870.73        89.40 o                         
   4  16   8         59.33         70.54        29.93 o                         
   5  16   8        399.37        383.07        30.25 o                         
   6  16   8        291.26        267.93        34.27 o                         
   7  16   8       1232.36       1179.74        57.12 o                         
   8  16   8        594.73        562.63        46.66 o                         
   1  17   8         44.33         59.13        23.24 o                         
   2  17   8          7.98         78.09        23.13 o                         
   3  17   8          1.88         23.72        22.07 o                         
   4  17   8       2476.04       2304.22        76.19 o                         
   5  17   8         71.74         58.27        25.72 o                         
   6  17   8        200.45        187.82        38.27 o                         
   0  18   8      16710.34      15407.61       683.53 o                         
   1  18   8       4322.84       3931.35       117.13 o                         
   2  18   8         10.89         33.83        24.20 o                         
   3  18   8        435.79        454.33        31.31 o                         
   4  18   8        197.70        205.80        36.96 o                         
   5  18   8        346.40        236.11       103.89 o                         
   1  19   8      21090.62      20571.51      3077.00 o                         
   1   0   9          2.57         -2.25        26.40 o                         
   3   0   9        607.46        615.36        37.62 o                         
   5   0   9         20.41         41.13        28.79 o                         
   7   0   9          5.97         71.04        35.90 o                         
   9   0   9       1196.24       1240.17       138.71 o                         
   0   1   9        858.63        805.15        38.82 o                         
   1   1   9        105.07         87.74        19.35 o                         
   2   1   9         95.57         69.16        19.03 o                         
   3   1   9       3122.85       3077.84        54.46 o                         
   4   1   9        186.16        221.51        21.50 o                         
   5   1   9         40.55        101.73        20.26 o                         
   6   1   9        723.00        794.76        29.64 o                         
   7   1   9       1860.56       1948.27        68.35 o                         
   8   1   9         16.96         61.95        25.42 o                         
   9   1   9       1207.31       1242.02        75.74 o                         
  10   1   9       1695.23       2216.32       109.06 o                         
   1   2   9         16.61         26.25        18.60 o                         
   2   2   9         75.68         81.90        19.98 o                         
   3   2   9        186.37        176.61        20.86 o                         
   4   2   9         62.61         99.05        20.04 o                         
   5   2   9      35233.25      32661.83       442.51 o                         
   6   2   9        245.57        312.47        22.78 o                         
   7   2   9        241.75        292.61        25.05 o                         
   8   2   9         67.88        120.61        29.28 o                         
   9   2   9         24.16        104.36        31.09 o                         
  10   2   9        255.91        393.23        55.35 o                         
   0   3   9       3120.58       3054.50        76.00 o                         
   1   3   9          0.64         19.33        18.94 o                         
   2   3   9        572.29        571.40        25.95 o                         
   3   3   9        607.69        603.37        26.27 o                         
   4   3   9        704.83        715.91        29.26 o                         
   5   3   9         66.62        154.38        21.21 o                         
   6   3   9       1499.28       1562.79        44.71 o                         
   7   3   9         70.90        112.27        28.48 o                         
   8   3   9        115.14        187.54        27.98 o                         
   9   3   9       1229.51       1270.23        71.34 o                         
  10   3   9      13207.58      14698.79      1549.29 o                         
   1   4   9        110.38        134.69        20.86 o                         
   2   4   9       1117.25       1219.78        36.63 o                         
   3   4   9        476.26        549.51        26.55 o                         
   4   4   9        546.75        561.07        27.15 o                         
   5   4   9        543.47        545.85        25.92 o                         
   6   4   9        271.72        342.30        23.85 o                         
   7   4   9        100.68        105.78        27.62 o                         
   8   4   9        226.23        323.85        37.64 o                         
   9   4   9       5269.41       5355.13       237.91 o                         
  10   4   9         34.41         87.17        41.40 o                         
   0   5   9          6.14         10.47        29.27 o                         
   1   5   9        127.97        130.32        21.69 o                         
   2   5   9         10.83         21.71        20.95 o                         
   3   5   9      27913.77      25581.07       415.45 o                         
   4   5   9         48.79         84.33        20.25 o                         
   5   5   9          5.48         26.18        20.45 o                         
   6   5   9         10.82         35.71        20.83 o                         
   7   5   9        692.20        713.25        32.41 o                         
   8   5   9        177.99        263.03        50.29 o                         
   9   5   9       3419.16       3351.38       111.94 o                         
  10   5   9         49.92        109.48        56.89 o                         
   1   6   9       1890.63       1758.26        44.21 o                         
   2   6   9       1103.61       1028.38        34.18 o                         
   3   6   9       1353.34       1313.58        39.15 o                         
   4   6   9        424.40        489.19        25.74 o                         
   5   6   9        452.62        515.79        26.64 o                         
   6   6   9         56.18         97.39        20.84 o                         
   7   6   9         62.67        134.30        30.16 o                         
   8   6   9       2310.71       2288.33        90.27 o                         
   9   6   9       4400.07       4419.06       161.09 o                         
   0   7   9      40030.58      36018.56       653.35 o                         
   1   7   9         18.21         82.54        23.86 o                         
   2   7   9          1.96          2.84        23.84 o                         
   3   7   9          8.26         25.23        20.34 o                         
   4   7   9       5376.76       4900.33        79.35 o                         
   5   7   9        134.00        134.85        21.23 o                         
   6   7   9         62.25         89.32        20.77 o                         
   7   7   9        153.52        189.78        30.44 o                         
   8   7   9         46.27        103.32        29.75 o                         
   9   7   9          0.41         43.65        31.92 o                         
   1   8   9       1077.89       1048.02        35.33 o                         
   2   8   9       1447.37       1366.72        40.14 o                         
   3   8   9         38.54         39.53        22.45 o                         
   4   8   9        716.21        669.49        29.13 o                         
   5   8   9       1708.22       1727.46        43.67 o                         
   6   8   9        459.93        464.95        27.66 o                         
   7   8   9       1309.51       1270.55        53.53 o                         
   8   8   9       2484.23       2652.22       120.58 o                         
   0   9   9         74.12         62.59        31.97 o                         
   1   9   9         59.38         49.87        21.95 o                         
   2   9   9          6.64          3.40        21.52 o                         
   3   9   9        670.30        674.14        29.34 o                         
   4   9   9        174.34        194.63        22.61 o                         
   5   9   9        109.81        136.52        22.16 o                         
   6   9   9        235.10        215.10        27.34 o                         
   7   9   9       9271.59       8282.63       199.79 o                         
   8   9   9         46.54         80.24        46.43 o                         
   1  10   9         79.43         56.16        22.48 o                         
   2  10   9       2376.38       2155.33        49.50 o                         
   3  10   9         19.27         24.34        22.31 o                         
   4  10   9        159.26        144.66        23.15 o                         
   5  10   9        200.06        229.65        23.69 o                         
   6  10   9       2273.53       2178.49        62.07 o                         
   7  10   9        119.80        130.30        35.48 o                         
   0  11   9        425.70        409.30        37.34 o                         
   1  11   9       1137.62       1078.27        36.13 o                         
   2  11   9        202.27        191.49        23.65 o                         
   3  11   9        227.06        196.76        23.89 o                         
   4  11   9       1093.86        997.19        34.82 o                         
   5  11   9        426.17        415.53        27.37 o                         
   6  11   9       3282.90       3064.73        82.48 o                         
   1  12   9      15706.18      14174.02       287.09 o                         
   2  12   9        216.47        216.33        23.74 o                         
   3  12   9          5.34         18.62        21.86 o                         
   4  12   9          7.48          6.96        22.96 o                         
   5  12   9        262.11        328.97        62.02 o                         
   0  13   9       2434.82       2100.81        86.91 o                         
   1  13   9       1502.19       1254.14        39.22 o                         
   2  13   9        449.13        416.70        30.59 o                         
   3  13   9       1380.68       1310.98        75.52 o                         
                                                                                
