# Supplementary material for: Variants of the X-phase in the Mn–Co–Ge system
Source: Acta Crystallogr C Struct Chem. 2021 Mar 9;77(Pt 4):176–80. doi: 10.1107/S2053229621002370 (PMC8020885; doi:10.1107/S2053229621002370)
Supplement: Supplementary file 3 [file c-77-00176-Mn14.9Co15.5Ge6.6sup3.hkl]

data_Mn14.9Co15.5Ge6.6                                                          
_shelx_title ' Mn2Co3Ge_10Mn_0ma_a.res in Pnnm'                                 
_shelx_refln_list_code          4                                               
_shelx_F_calc_maximum      983.46                                               
_exptl_crystal_F_000      2004.65                                               
_reflns_d_resolution_high  0.5269                                               
                                                                                
loop_                                                                           
 _space_group_symop_operation_xyz                                               
 'x, y, z'                                                                      
 'x+1/2, -y+1/2, -z+1/2'                                                        
 '-x+1/2, y+1/2, -z+1/2'                                                        
 '-x, -y, z'                                                                    
 '-x, -y, -z'                                                                   
 '-x-1/2, y-1/2, z-1/2'                                                         
 'x-1/2, -y-1/2, z-1/2'                                                         
 'x, y, -z'                                                                     
                                                                                
_cell_length_a    12.6427                                                       
_cell_length_b    15.6725                                                       
_cell_length_c     4.8374                                                       
_cell_angle_alpha  90.000                                                       
_cell_angle_beta   90.000                                                       
_cell_angle_gamma  90.000                                                       
                                                                                
_shelx_F_squared_multiplier     1.000                                           
                                                                                
loop_                                                                           
 _refln_index_h                                                                 
 _refln_index_k                                                                 
 _refln_index_l                                                                 
 _refln_F_squared_calc                                                          
 _refln_F_squared_meas                                                          
 _refln_F_squared_sigma                                                         
 _refln_observed_status                                                         
   2   0   0        102.60        107.83        13.86 o                         
   4   0   0       9790.42       9757.03       263.41 o                         
   6   0   0     209527.14     218202.16      5575.96 o                         
   8   0   0         42.35         38.46        15.06 o                         
  10   0   0     354996.00     347192.84      8820.05 o                         
  12   0   0       6566.46       6703.29       348.01 o                         
  14   0   0        137.92        185.58        37.65 o                         
  16   0   0      29315.38      28367.01       716.33 o                         
  18   0   0          2.82        391.74        73.52 o                         
  20   0   0      37310.16      35033.50       769.61 o                         
  22   0   0       3666.36       3576.36       133.38 o                         
   1   1   0        562.04        500.73        19.61 o                         
   2   1   0         10.78         14.70         6.93 o                         
   3   1   0        280.24        266.38        16.98 o                         
   4   1   0          6.24         19.61        11.32 o                         
   5   1   0      11934.13      12474.32       277.33 o                         
   6   1   0      72838.96      75002.30      1573.43 o                         
   7   1   0      13370.54      13238.73       298.05 o                         
   8   1   0       2625.13       2623.33        48.01 o                         
   9   1   0       1198.35       1229.88        33.74 o                         
  10   1   0        262.30        311.97        22.33 o                         
  11   1   0      57555.73      55461.89      1009.68 o                         
  12   1   0      57610.23      55553.05      1014.58 o                         
  13   1   0       3952.71       4114.95       232.00 o                         
  14   1   0        211.18        251.26        25.43 o                         
  15   1   0        800.98        708.24        37.49 o                         
  16   1   0       3811.68       3563.29        80.78 o                         
  17   1   0       2749.68       2586.49       115.95 o                         
  18   1   0         96.56        138.11        29.47 o                         
  19   1   0      10170.19       9459.66       213.36 o                         
  20   1   0       1689.86       1541.12        59.59 o                         
  21   1   0      16688.21      15254.03       256.54 o                         
  22   1   0      18637.20      16737.74       280.57 o                         
  23   1   0          3.31         87.42        38.88 o                         
   0   2   0       1137.28        951.00        27.73 o                         
   1   2   0        257.79        308.87        13.86 o                         
   2   2   0       1209.49       1108.10        34.66 o                         
   3   2   0       9776.50      11137.99       372.52 o                         
   4   2   0         38.95         64.10        13.86 o                         
   5   2   0         38.99         35.54        12.54 o                         
   6   2   0       4094.76       4009.82       103.66 o                         
   7   2   0     135121.67     140592.58      3203.03 o                         
   8   2   0       1805.68       1738.90        36.68 o                         
   9   2   0        111.08        187.56        15.75 o                         
  10   2   0        106.74        108.39        14.62 o                         
  11   2   0      30931.03      29802.32       494.44 o                         
  12   2   0       1640.31       1519.89        44.67 o                         
  13   2   0      45501.23      44258.81       730.31 o                         
  14   2   0       1023.11        913.38        38.87 o                         
  15   2   0        178.17        153.13        24.82 o                         
  16   2   0        367.14        372.49        33.10 o                         
  17   2   0         10.29         35.94        25.78 o                         
  18   2   0         74.87         94.19        29.18 o                         
  19   2   0       4448.43       4762.00       292.69 o                         
  20   2   0        995.59        987.33        49.40 o                         
  21   2   0       5974.20       5550.95       119.46 o                         
  22   2   0        458.50        373.47        43.22 o                         
  23   2   0        644.91        703.94        62.57 o                         
   1   3   0       4320.29       4018.01        90.56 o                         
   2   3   0      17965.19      18767.44       485.23 o                         
   3   3   0        984.04       1005.99        41.59 o                         
   4   3   0        119.80        175.06        24.51 o                         
   5   3   0       1332.15       1408.81        55.45 o                         
   6   3   0      53136.20      55413.90      1518.99 o                         
   7   3   0        380.98        426.31        24.11 o                         
   8   3   0       1161.30       1322.72        46.76 o                         
   9   3   0       6690.94       6482.38       109.60 o                         
  10   3   0       1455.10       1380.35        35.41 o                         
  11   3   0       1599.50       1560.97        41.99 o                         
  12   3   0       3276.47       3013.74        68.68 o                         
  13   3   0       8422.40       8197.86       152.30 o                         
  14   3   0        344.91        345.38        27.81 o                         
  15   3   0       2675.23       2588.38        69.32 o                         
  16   3   0      11008.61      10349.20       194.38 o                         
  17   3   0        399.35        496.08        56.27 o                         
  18   3   0          1.51        217.28        34.74 o                         
  19   3   0       5836.07       5794.56       119.46 o                         
  20   3   0        165.46        201.68        35.22 o                         
  21   3   0        221.72        373.38        44.67 o                         
  22   3   0        306.43        449.43        48.83 o                         
  23   3   0         52.78         50.10        54.67 o                         
   0   4   0      14018.75      14772.14       381.25 o                         
   1   4   0       3836.86       3783.84        86.66 o                         
   2   4   0       2637.94       2406.67        76.25 o                         
   3   4   0        230.81        228.09        68.62 o                         
   4   4   0       2621.85       2764.78        90.11 o                         
   5   4   0        784.97        844.09        41.59 o                         
   6   4   0     112657.09     113263.86      3876.63 o                         
   7   4   0       5852.33       5584.14       131.07 o                         
   8   4   0        781.72        798.96        26.21 o                         
   9   4   0       5338.28       5180.02       100.02 o                         
  10   4   0      22937.13      22608.04       346.67 o                         
  11   4   0       4028.90       4121.99       160.12 o                         
  12   4   0        796.58        818.47        33.40 o                         
  13   4   0       1979.18       1957.74        55.38 o                         
  14   4   0       1671.44       1640.37        62.41 o                         
  15   4   0        621.25        630.76        36.24 o                         
  16   4   0       6575.03       6572.56       133.60 o                         
  17   4   0       4611.85       4352.21       102.75 o                         
  18   4   0        186.80        215.04        33.91 o                         
  19   4   0        831.71        774.47        49.78 o                         
  20   4   0         47.79         52.98        35.68 o                         
  21   4   0        723.92        686.61        52.25 o                         
  22   4   0       2045.78       2097.26       104.92 o                         
  23   4   0        969.05        896.10       100.33 o                         
   1   5   0       2206.85       2153.84        49.02 o                         
   2   5   0          5.73          9.80         8.00 o                         
   3   5   0       1168.39       1216.29        48.52 o                         
   4   5   0       2131.50       2019.63        69.32 o                         
   5   5   0     606404.62     603919.75     15414.99 o                         
   6   5   0      13899.04      12552.24       577.30 o                         
   7   5   0          4.53         17.65         9.42 o                         
   8   5   0        352.46        397.34        22.70 o                         
   9   5   0       7829.31       7836.06       129.10 o                         
  10   5   0         12.75         19.18        13.15 o                         
  11   5   0      13696.00      14134.40       244.47 o                         
  12   5   0      13807.66      13470.21       235.70 o                         
  13   5   0       4642.02       4589.05        95.85 o                         
  14   5   0        222.28        236.01        25.43 o                         
  15   5   0      57663.89      56256.71       925.84 o                         
  16   5   0       1292.99       1422.71        56.98 o                         
  17   5   0       1940.06       2008.56       110.06 o                         
  18   5   0       3368.72       3314.53       100.60 o                         
  19   5   0       6195.36       5910.96       135.21 o                         
  20   5   0        152.31        171.55        39.61 o                         
  21   5   0       3589.13       3611.58       134.06 o                         
  22   5   0       3718.89       3337.83       175.85 o                         
  23   5   0        381.21        312.17       127.44 o                         
   0   6   0          4.25         19.61         6.93 o                         
   1   6   0        585.87        535.75        19.61 o                         
   2   6   0       5188.47       5000.75       118.86 o                         
   3   6   0      18373.84      18790.32       495.59 o                         
   4   6   0      34100.97      32837.95       906.79 o                         
   5   6   0        178.72        188.32        20.80 o                         
   6   6   0       1076.78       1084.63        57.52 o                         
   7   6   0       1197.83       1353.10        64.02 o                         
   8   6   0      15012.20      15217.38       237.89 o                         
   9   6   0         50.49         99.10        14.61 o                         
  10   6   0        103.90        170.51        40.61 o                         
  11   6   0       4161.74       4266.42        87.02 o                         
  12   6   0      12870.72      12757.58       225.05 o                         
  13   6   0      52718.56      52095.96       855.68 o                         
  14   6   0      49036.74      48565.75       896.88 o                         
  15   6   0        593.69        591.36        40.57 o                         
  16   6   0      22083.92      21512.46       416.29 o                         
  17   6   0      29441.55      28663.82       547.54 o                         
  18   6   0       2481.88       2479.86        87.21 o                         
  19   6   0       7857.49       7528.34       175.56 o                         
  20   6   0      19452.23      18747.16       379.65 o                         
  21   6   0        865.40       1360.92       132.34 o                         
  22   6   0        529.28        686.19       117.64 o                         
  23   6   0         87.34        263.44       156.85 o                         
   1   7   0        120.23        103.56        11.54 o                         
   2   7   0     413834.97     418466.09      8735.71 o                         
   3   7   0       4040.28       3846.13        96.22 o                         
   4   7   0      19054.98      19264.79       512.96 o                         
   5   7   0       2746.41       2707.69        75.33 o                         
   6   7   0       3515.20       3497.30        71.63 o                         
   7   7   0       1302.89       1334.43        27.57 o                         
   8   7   0     305294.44     309199.19      4538.63 o                         
   9   7   0       2684.22       2633.29        52.81 o                         
  10   7   0        343.51        402.22        25.19 o                         
  11   7   0        313.91        397.29        27.08 o                         
  12   7   0      25412.59      25885.60       487.50 o                         
  13   7   0        895.99        875.09        41.41 o                         
  14   7   0      21365.67      22058.61       422.49 o                         
  15   7   0       7464.89       7339.82       162.27 o                         
  16   7   0       1076.52       1213.19        57.29 o                         
  17   7   0        414.52        421.71        42.07 o                         
  18   7   0      48523.20      48006.04       895.63 o                         
  19   7   0      12909.48      12494.79       264.34 o                         
  20   7   0        338.81        356.76        79.49 o                         
  21   7   0         12.25         66.84        75.31 o                         
  22   7   0         94.09        163.09        75.31 o                         
  23   7   0         50.20         77.61        93.13 o                         
   0   8   0      19776.21      19512.85       779.34 o                         
   1   8   0      62884.29      64053.25      1161.67 o                         
   2   8   0       7324.22       7093.43       165.96 o                         
   3   8   0      51330.30      51537.92      1086.68 o                         
   4   8   0      11650.58      11286.00       194.56 o                         
   5   8   0       7951.00       7900.12       216.43 o                         
   6   8   0       1034.61       1064.04        36.90 o                         
   7   8   0         24.58         70.17        16.85 o                         
   8   8   0      19647.98      19589.50       367.37 o                         
   9   8   0        575.88        621.46        24.19 o                         
  10   8   0        768.76        867.05        48.47 o                         
  11   8   0      19686.13      20207.63       384.51 o                         
  12   8   0       2711.79       2807.80        74.57 o                         
  13   8   0        221.66        236.36        28.30 o                         
  14   8   0      14697.98      15007.25       297.32 o                         
  15   8   0       1889.48       1913.63        68.65 o                         
  16   8   0       8033.11       8095.66       178.05 o                         
  17   8   0       1183.36       1198.64        58.10 o                         
  18   8   0       1490.68       1468.29        80.45 o                         
  19   8   0        200.41        241.81        72.54 o                         
  20   8   0         42.37         93.62        68.28 o                         
  21   8   0       5890.46       5657.08       224.57 o                         
  22   8   0       1431.31       1332.14       117.23 o                         
   1   9   0      67551.57      69116.08      1253.56 o                         
   2   9   0       1641.16       1549.19        48.82 o                         
   3   9   0       4978.56       5056.97        96.21 o                         
   4   9   0        295.04        285.20        28.70 o                         
   5   9   0      14856.35      15399.38       246.42 o                         
   6   9   0       4280.14       4302.12        69.96 o                         
   7   9   0       1755.08       1686.70        36.19 o                         
   8   9   0        477.99        500.60        24.04 o                         
   9   9   0       7972.25       8131.61       148.18 o                         
  10   9   0        711.67        733.89        29.83 o                         
  11   9   0      30361.11      31721.58       682.70 o                         
  12   9   0       5907.04       5988.44       155.43 o                         
  13   9   0       1031.00       1076.46        71.19 o                         
  14   9   0        427.29        394.23        38.27 o                         
  15   9   0       1036.21       1114.71        83.85 o                         
  16   9   0        905.64        914.71        58.93 o                         
  17   9   0         30.89         -9.74        37.60 o                         
  18   9   0       2617.05       2655.43       200.96 o                         
  19   9   0        679.49        724.88        86.96 o                         
  20   9   0        146.48        119.04        93.13 o                         
  21   9   0       4507.63       4545.19       199.59 o                         
  22   9   0       3434.26       3290.83       171.64 o                         
   0  10   0      10103.97      10125.75       194.52 o                         
   1  10   0       1179.24       1131.23        24.04 o                         
   2  10   0        101.91        124.53        12.64 o                         
   3  10   0        904.10        831.62        22.96 o                         
   4  10   0       3430.99       3369.35        62.23 o                         
   5  10   0         74.47         90.28         9.70 o                         
   6  10   0      54968.21      55232.35       760.57 o                         
   7  10   0        660.93        601.23        30.07 o                         
   8  10   0      16428.88      16394.74       281.90 o                         
   9  10   0       2961.35       2994.91        68.00 o                         
  10  10   0      55579.20      56921.91      1038.99 o                         
  11  10   0        172.89        204.10        20.82 o                         
  12  10   0        876.63        938.44        59.45 o                         
  13  10   0       1320.98       1358.95        63.04 o                         
  14  10   0      18350.34      18338.98       414.32 o                         
  15  10   0        729.24        882.84        56.78 o                         
  16  10   0       1587.10       1597.57        78.72 o                         
  17  10   0         11.88         39.21        56.22 o                         
  18  10   0       3568.59       3628.72       171.64 o                         
  19  10   0        418.17        453.87        77.70 o                         
  20  10   0        535.18        744.76        96.31 o                         
  21  10   0       3087.66       3135.65       171.64 o                         
  22  10   0         60.05        216.95        77.70 o                         
   1  11   0        260.72        269.49        13.09 o                         
   2  11   0      13992.53      14128.67       218.58 o                         
   3  11   0       6682.91       6565.11       100.14 o                         
   4  11   0       2504.02       2522.22        41.92 o                         
   5  11   0       1445.11       1424.52        28.98 o                         
   6  11   0       7319.75       7269.64       111.80 o                         
   7  11   0        241.43        249.59        18.48 o                         
   8  11   0      43929.58      43725.93       718.78 o                         
   9  11   0      44905.91      44494.17       817.19 o                         
  10  11   0       2726.74       2667.50        68.93 o                         
  11  11   0        321.95        395.12        36.24 o                         
  12  11   0        447.25        494.79        38.27 o                         
  13  11   0        359.99        352.22        44.06 o                         
  14  11   0       1088.31       1099.10        62.77 o                         
  15  11   0       4859.83       5052.75       149.55 o                         
  16  11   0        225.00        257.47        65.58 o                         
  17  11   0       2470.64       2472.50       138.12 o                         
  18  11   0      11499.85      11518.92       363.48 o                         
  19  11   0       6832.73       6832.73       254.88 o                         
  20  11   0         80.67        156.40        83.33 o                         
  21  11   0        741.20        639.84        91.86 o                         
  22  11   0       2921.05       2726.22       161.90 o                         
   0  12   0        894.22       1006.60        34.78 o                         
   1  12   0       6943.98       6946.16       105.97 o                         
   2  12   0        789.51        772.30        22.37 o                         
   3  12   0     351688.41     354260.16      5198.97 o                         
   4  12   0       2926.40       2818.44        46.94 o                         
   5  12   0        268.89        314.02        15.46 o                         
   6  12   0          4.95         17.43        10.36 o                         
   7  12   0      10033.72      10080.66       181.83 o                         
   8  12   0        720.31        697.14        58.93 o                         
   9  12   0      15189.03      15392.06       294.87 o                         
  10  12   0       2492.41       2451.53        67.92 o                         
  11  12   0        159.68        170.41        23.89 o                         
  12  12   0        113.21        171.27        30.12 o                         
  13  12   0      56688.46      58239.52      1239.27 o                         
  14  12   0       4625.00       4871.39       146.54 o                         
  15  12   0         96.36        154.54        68.62 o                         
  16  12   0        851.70        920.52        93.13 o                         
  17  12   0        380.45        447.98        79.49 o                         
  18  12   0          9.09        385.49        75.31 o                         
  19  12   0       7445.65       7345.24       262.32 o                         
  20  12   0         20.93         51.82        70.58 o                         
  21  12   0        171.85        125.81        79.77 o                         
   1  13   0        484.03        566.27        31.14 o                         
   2  13   0         12.86         35.29        10.20 o                         
   3  13   0      13208.55      13029.82       222.34 o                         
   4  13   0      52212.50      49738.46       740.97 o                         
   5  13   0      50952.38      48221.16       665.80 o                         
   6  13   0      38495.07      37439.77       618.89 o                         
   7  13   0         72.00         91.67        21.62 o                         
   8  13   0       9690.37       9503.97       191.71 o                         
   9  13   0      21241.65      21057.21       397.92 o                         
  10  13   0       2623.05       2594.71        69.57 o                         
  11  13   0       2149.46       2253.81        65.01 o                         
  12  13   0       1335.41       1387.71        56.76 o                         
  13  13   0        590.01        658.71       102.93 o                         
  14  13   0          8.87         92.15        53.92 o                         
  15  13   0       1766.10       1613.53       110.26 o                         
  16  13   0      31407.65      31428.12       862.82 o                         
  17  13   0       8202.37       7966.10       276.23 o                         
  18  13   0        200.95        291.35        77.70 o                         
  19  13   0       9719.69       9743.19       324.91 o                         
  20  13   0       1466.21       1626.05       132.34 o                         
  21  13   0        484.68        597.54        94.11 o                         
   0  14   0        234.49        349.66        30.62 o                         
   1  14   0         23.15         47.31        17.90 o                         
   2  14   0       1493.18       1530.96        41.45 o                         
   3  14   0        310.20        343.97        23.81 o                         
   4  14   0     100471.66     101170.75      1824.59 o                         
   5  14   0          4.85         39.21        11.94 o                         
   6  14   0      77669.67      75671.09      1480.15 o                         
   7  14   0          4.53         18.28        14.76 o                         
   8  14   0       2521.49       2501.25        72.16 o                         
   9  14   0       1049.87        995.69        40.79 o                         
  10  14   0      27751.52      27818.10       522.85 o                         
  11  14   0          2.07         14.33        24.05 o                         
  12  14   0        292.09        313.41        37.60 o                         
  13  14   0        196.40        211.45        54.17 o                         
  14  14   0         26.15        901.88       137.24 o                         
  15  14   0       4098.82       4215.94       178.63 o                         
  16  14   0      60434.28      61694.68      1628.80 o                         
  17  14   0        168.88        228.36       151.95 o                         
  18  14   0        361.81        545.56        88.23 o                         
  19  14   0        268.14        358.83        84.79 o                         
  20  14   0         61.27         85.67        77.70 o                         
  21  14   0       2408.14       2186.09       284.29 o                         
   1  15   0       1149.33       1141.11        46.97 o                         
   2  15   0        181.32        233.19        17.20 o                         
   3  15   0      16742.71      16731.63       313.64 o                         
   4  15   0        590.63        585.38        26.63 o                         
   5  15   0       9820.61       9636.58       187.35 o                         
   6  15   0       1282.77       1220.25        45.69 o                         
   7  15   0       1314.51       1295.71        44.76 o                         
   8  15   0         33.17         81.88        23.67 o                         
   9  15   0      12733.86      12691.76       250.68 o                         
  10  15   0       3383.83       3300.53        84.72 o                         
  11  15   0      12829.38      12547.53       294.88 o                         
  12  15   0       2245.90       2285.10        84.00 o                         
  13  15   0       1136.19       1149.10        89.32 o                         
  14  15   0        274.54        368.65        68.28 o                         
  15  15   0       3054.22       5155.69       543.58 o                         
  16  15   0      14254.10      13924.42       425.25 o                         
  17  15   0        482.62        514.07        88.23 o                         
  18  15   0          1.83         75.62        70.58 o                         
  19  15   0       1342.41       1344.66       115.41 o                         
  20  15   0         32.23         52.43        74.22 o                         
   0  16   0       2488.53       2484.70        86.44 o                         
   1  16   0        937.87        953.19        33.78 o                         
   2  16   0       1867.11       1834.55        48.65 o                         
   3  16   0      17928.26      18536.65       346.76 o                         
   4  16   0        497.81        524.75        26.63 o                         
   5  16   0       1068.82       1034.36        36.52 o                         
   6  16   0       1376.78       1308.83        50.31 o                         
   7  16   0       4723.50       4502.06       114.45 o                         
   8  16   0       2549.91       2462.34        90.53 o                         
   9  16   0       2757.32       3088.56       232.05 o                         
  10  16   0       2400.79       2260.04        81.48 o                         
  11  16   0       2577.02       2465.56        88.31 o                         
  12  16   0        173.62        178.67        32.16 o                         
  13  16   0         81.05        125.13        56.22 o                         
  14  16   0        778.89        750.16        84.79 o                         
  15  16   0       1029.44        982.62        98.91 o                         
  17  16   0         39.34        198.29        72.54 o                         
  18  16   0          8.56        108.69        74.22 o                         
  19  16   0         77.31         74.16        77.70 o                         
  20  16   0       2032.39       2172.23       162.79 o                         
   1  17   0          0.08         14.70        14.70 o                         
   3  17   0          0.47         12.25        14.70 o                         
   4  17   0       9430.69       9579.98       187.35 o                         
   5  17   0         27.88         53.54        18.29 o                         
   6  17   0        443.64        445.22        37.93 o                         
   7  17   0         32.86          7.84        19.61 o                         
   8  17   0      11762.99      11641.38       263.61 o                         
   9  17   0       3470.43       3373.46       119.98 o                         
  10  17   0       1489.82       1403.63        77.70 o                         
  11  17   0       1021.05        946.26        56.78 o                         
  12  17   0       2209.05       2130.99        86.93 o                         
  13  17   0        264.16        192.79        58.82 o                         
  14  17   0          1.27        -18.45        56.22 o                         
  15  17   0       2714.27       2586.91       148.29 o                         
  16  17   0       4250.37       4539.07       197.82 o                         
  18  17   0       1498.58       1559.95       166.65 o                         
  19  17   0        467.84        511.97        88.86 o                         
   0  18   0      60158.39      60388.42      1556.18 o                         
   1  18   0      15386.54      15330.07       291.61 o                         
   2  18   0         61.96         78.19        17.94 o                         
   3  18   0        713.51        764.36        32.86 o                         
   4  18   0        617.45        619.82        29.75 o                         
   5  18   0       1668.75       1757.93        51.86 o                         
   6  18   0        255.64        328.71        68.62 o                         
   7  18   0        727.06        677.55        55.72 o                         
   8  18   0          4.48        -30.62        30.62 o                         
   9  18   0      14941.95      14370.93       398.17 o                         
  10  18   0      61036.43      58740.23      1521.43 o                         
  11  18   0      28051.11      27171.91       724.15 o                         
  12  18   0       1830.33       1880.92        94.11 o                         
  13  18   0       3012.91       3077.47       115.64 o                         
  14  18   0       3633.51       3464.41       171.55 o                         
  15  18   0       2089.98       2106.79       133.97 o                         
  16  18   0       6670.45       6493.03       244.96 o                         
  17  18   0       7432.08       7407.55       270.60 o                         
  18  18   0         11.04        372.52       147.05 o                         
  19  18   0         20.34       -156.85       196.06 o                         
   1  19   0      81485.90      83241.88      1509.66 o                         
   2  19   0       1916.95       2020.63        57.47 o                         
   3  19   0       4410.89       4424.16       141.50 o                         
   4  19   0        721.42        754.12        34.78 o                         
   5  19   0      31803.14      31123.58       575.85 o                         
   6  19   0        183.46        183.97        27.16 o                         
   7  19   0        313.30        391.18       107.83 o                         
   8  19   0       3531.88       3254.57       119.98 o                         
   9  19   0       1320.54       1485.12        93.13 o                         
  10  19   0       1701.74       1806.16       122.54 o                         
  11  19   0      68609.59      67715.84      1750.19 o                         
  12  19   0        196.34        201.27        42.85 o                         
  13  19   0        334.44        436.58       112.74 o                         
  14  19   0         64.50         29.41        78.42 o                         
  15  19   0       3767.64       3803.60       235.27 o                         
  16  19   0       3511.63       3647.74       460.74 o                         
  17  19   0         52.79         31.19        68.09 o                         
  18  19   0          2.60         25.73        75.65 o                         
   0  20   0      11318.48      11532.93       322.27 o                         
   1  20   0       3454.50       3663.26        96.22 o                         
   2  20   0      31959.93      32437.55       600.39 o                         
   3  20   0      14298.34      14163.54       273.24 o                         
   4  20   0      13784.15      13818.47       266.97 o                         
   5  20   0        442.22        458.15        33.96 o                         
   6  20   0         14.63         68.62        39.21 o                         
   7  20   0        987.07        883.40        61.24 o                         
   8  20   0       2571.41       2611.40       110.26 o                         
   9  20   0       2200.35       2080.84       132.34 o                         
  10  20   0        515.72        634.77       127.44 o                         
  11  20   0      14657.64      13972.03       394.38 o                         
  12  20   0        830.94        845.71        65.25 o                         
  13  20   0         88.66        119.90        41.56 o                         
  14  20   0       6328.30       6331.81       313.70 o                         
  15  20   0        173.96         -9.80        78.42 o                         
  16  20   0       2134.22       2097.86       186.26 o                         
  17  20   0         80.17        137.24        98.03 o                         
   1  21   0         64.86         82.24        21.65 o                         
   2  21   0       4549.96       4702.93       106.54 o                         
   3  21   0        160.21        192.63        22.95 o                         
   4  21   0       1416.80       1480.45        53.58 o                         
   5  21   0        462.36        430.74        38.81 o                         
   6  21   0       1684.99       3174.12       191.16 o                         
   7  21   0       1324.57       1268.43        75.31 o                         
   8  21   0       9600.21       9382.57       280.16 o                         
   9  21   0        325.17        374.73        48.94 o                         
  10  21   0          5.94         11.44        39.89 o                         
  11  21   0         37.78         26.96        39.89 o                         
  12  21   0       1671.74       1637.56        91.86 o                         
  13  21   0       1395.20       1394.05       107.83 o                         
  14  21   0       4804.58       4949.58       264.68 o                         
  15  21   0       7561.64       7351.33       352.91 o                         
  16  21   0        118.61        235.27        98.03 o                         
   0  22   0        555.21        555.10        47.05 o                         
   1  22   0         35.62         33.77        21.65 o                         
   2  22   0        406.93        402.65        32.86 o                         
   3  22   0       5919.24       5960.09       132.34 o                         
   4  22   0        384.93        437.14        38.81 o                         
   5  22   0       3103.43       2998.89       121.16 o                         
   6  22   0         40.54        110.28        39.89 o                         
   7  22   0        539.82        516.73        56.22 o                         
   8  22   0         84.65        123.67        41.56 o                         
   9  22   0       7583.68       7009.42       224.57 o                         
  10  22   0        228.77        222.01        98.03 o                         
  11  22   0       1790.97       1800.72       142.14 o                         
  12  22   0         23.56          3.02        41.56 o                         
  13  22   0        218.60        249.28        78.42 o                         
  14  22   0         85.94         49.02        78.42 o                         
  15  22   0         28.18          0.00        88.23 o                         
   1  23   0        376.18        404.75        32.86 o                         
   2  23   0       3552.25       3461.03       105.55 o                         
   3  23   0        608.52        793.48        50.94 o                         
   4  23   0        912.92        974.95       111.96 o                         
   5  23   0      26627.04      25470.61       682.76 o                         
   6  23   0       3650.95       3566.83       138.12 o                         
   7  23   0       3426.57       3161.60       126.98 o                         
   8  23   0       4599.86       4368.48       157.63 o                         
   9  23   0        722.49        738.37        63.42 o                         
  10  23   0          5.90         -7.35        44.11 o                         
  11  23   0        748.93        941.16       112.74 o                         
  12  23   0        118.07         96.63        58.82 o                         
  13  23   0        341.09        277.23        54.17 o                         
  14  23   0       1260.00       1401.84       137.24 o                         
  15  23   0       7035.02       6772.95       392.12 o                         
   0  24   0       5181.18       5298.13       196.06 o                         
   1  24   0        582.44        537.98        44.57 o                         
   2  24   0       4429.04       4458.89       126.32 o                         
   3  24   0          9.11        178.62        33.96 o                         
   4  24   0        605.93        707.24        48.82 o                         
   5  24   0        504.65        481.70        58.62 o                         
   6  24   0      19107.99      18064.92       498.95 o                         
   7  24   0        656.22       1009.72       117.64 o                         
   8  24   0         11.56         10.56        73.52 o                         
   9  24   0       1415.86       1453.58        89.32 o                         
  10  24   0       1391.32       1270.31        84.79 o                         
  11  24   0        358.53        383.69        78.42 o                         
  12  24   0          3.81         36.41        49.02 o                         
  13  24   0       1364.57       1226.04       176.46 o                         
  14  24   0       1749.27       1607.71       196.06 o                         
   1  25   0       5744.96       5548.27       203.50 o                         
   2  25   0      18828.59      18091.88       407.51 o                         
   3  25   0       9247.99       9128.69       222.57 o                         
   4  25   0        137.82        149.63        37.43 o                         
   5  25   0       1003.62        927.30        75.31 o                         
   6  25   0       3975.20       3720.74       145.07 o                         
   7  25   0      11770.59      11777.08       342.65 o                         
   8  25   0      15530.80      14417.93       412.05 o                         
   9  25   0       5805.15       5442.50       189.78 o                         
  10  25   0        761.59        637.88        63.42 o                         
  11  25   0          1.65        -49.02        49.02 o                         
  12  25   0       4557.47       4110.97       157.63 o                         
  13  25   0       3267.65       3284.03       235.27 o                         
   0  26   0       1787.44       1725.34       137.24 o                         
   1  26   0       2171.23       2282.38       171.55 o                         
   2  26   0        101.61        160.12        43.49 o                         
   3  26   0      15099.96      14876.45       341.44 o                         
   4  26   0         38.79          8.29        44.66 o                         
   5  26   0         22.20         -7.54        44.66 o                         
   6  26   0         43.71         43.41        47.05 o                         
   7  26   0      19469.07      18841.21       523.04 o                         
   8  26   0         22.52         25.21        73.52 o                         
   9  26   0       4365.59       4461.41       168.88 o                         
  10  26   0        758.30        676.20        68.28 o                         
  11  26   0       1430.27       1365.65        89.32 o                         
   1  27   0       1754.29       1762.64       117.64 o                         
   2  27   0        121.89        142.14        48.52 o                         
   3  27   0          2.43        247.23        48.52 o                         
   4  27   0        310.32        396.47       102.93 o                         
   5  27   0          5.90        -28.66        44.66 o                         
   6  27   0       3050.53       2981.67       279.39 o                         
   7  27   0       1044.65        942.44        77.70 o                         
   8  27   0        338.44        322.52        61.24 o                         
   9  27   0        159.15        174.62        54.17 o                         
   0  28   0      21145.07      22505.92       872.47 o                         
   1  28   0        914.32        936.84        76.25 o                         
   2  28   0        877.25        815.55        69.32 o                         
   3  28   0       1443.32       1525.87       186.26 o                         
   4  28   0       3228.97       3156.59       186.26 o                         
   5  28   0       1583.91       1686.13       137.24 o                         
   6  28   0        513.02        449.20        63.72 o                         
   7  28   0       1787.49       1676.51       103.29 o                         
   8  28   0         29.62        107.83       117.64 o                         
   1  29   0       2116.45       2049.13       117.84 o                         
   2  29   0         45.89         56.20        51.64 o                         
   3  29   0        161.52        235.27        78.42 o                         
   4  29   0        976.98        980.31       107.83 o                         
   1   0   1       2076.81       2110.77        88.23 o                         
   3   0   1       1106.73       1162.33        34.48 o                         
   5   0   1       1207.09       1271.63        57.11 o                         
   7   0   1        103.64        107.83        14.15 o                         
   9   0   1        545.03        579.04        21.31 o                         
  11   0   1        381.85        402.73        22.74 o                         
  13   0   1       1399.23       1353.33        44.07 o                         
  15   0   1       9157.35       8770.64       219.80 o                         
  17   0   1         12.90         55.34        25.36 o                         
  19   0   1      20262.39      18420.29       300.02 o                         
  21   0   1          5.19         23.02        43.70 o                         
  23   0   1        322.19        310.39        54.67 o                         
   0   1   1       7636.91       7836.72       269.58 o                         
   1   1   1       4165.06       4296.41       126.46 o                         
   2   1   1        561.89        599.05        15.75 o                         
   3   1   1       1784.64       1885.78        39.61 o                         
   4   1   1       1262.32       1341.70        28.35 o                         
   5   1   1       1806.36       1931.02        48.20 o                         
   6   1   1        515.91        555.60        31.93 o                         
   7   1   1         51.98        137.06        19.24 o                         
   8   1   1        304.44        330.06        14.59 o                         
   9   1   1       1407.49       1466.04        23.32 o                         
  10   1   1        232.09        253.69        13.13 o                         
  11   1   1          0.97          8.68        10.52 o                         
  12   1   1       4896.33       4690.47        66.73 o                         
  13   1   1      20683.03      19932.95       260.74 o                         
  14   1   1       2674.42       2554.46        46.53 o                         
  15   1   1        503.51        519.23        23.86 o                         
  16   1   1      16784.11      15679.08       187.96 o                         
  17   1   1      19399.73      18325.54       217.57 o                         
  18   1   1        138.89        139.78        21.31 o                         
  19   1   1       3335.19       3063.09        57.62 o                         
  20   1   1       7286.46       6859.64       105.21 o                         
  21   1   1        166.99        245.93        35.46 o                         
  22   1   1        396.38        390.86        40.10 o                         
  23   1   1        523.46        606.88        45.52 o                         
   1   2   1       6337.28       6840.06       103.98 o                         
   2   2   1        715.60        702.28        17.44 o                         
   3   2   1       1346.91       1373.83        33.27 o                         
   4   2   1       3644.87       3661.59        71.32 o                         
   5   2   1     403929.12     403523.44      5951.97 o                         
   6   2   1      19182.21      18692.64       315.58 o                         
   7   2   1       1738.93       1775.54        28.30 o                         
   8   2   1       1253.77       1290.61        20.83 o                         
   9   2   1       3718.71       3730.87        45.54 o                         
  10   2   1        200.73        220.83        12.15 o                         
  11   2   1       1766.03       1809.54        48.75 o                         
  12   2   1      12551.32      12053.26       164.58 o                         
  13   2   1         35.02         56.14        14.00 o                         
  14   2   1       1098.53       1089.82        45.64 o                         
  15   2   1      34710.92      33546.61       378.56 o                         
  16   2   1       1296.73       1248.76        40.69 o                         
  17   2   1       2081.90       2002.88        44.27 o                         
  18   2   1       2341.48       2224.42        49.06 o                         
  19   2   1        200.36        208.86        26.92 o                         
  20   2   1         19.04         35.00        25.41 o                         
  21   2   1        917.77       1047.59        43.77 o                         
  22   2   1       3908.97       3582.38        90.18 o                         
  23   2   1         77.01        125.81        38.42 o                         
   0   3   1       2497.98       2904.22       143.85 o                         
   1   3   1         30.66         40.19         4.38 o                         
   2   3   1       2170.97       2203.28        41.05 o                         
   3   3   1        201.93        203.57        13.40 o                         
   4   3   1        271.01        341.38        16.64 o                         
   5   3   1          8.58         15.68         7.41 o                         
   6   3   1      77327.17      78437.59      1273.96 o                         
   7   3   1       5216.35       5014.14        68.37 o                         
   8   3   1       3735.05       3778.04        49.62 o                         
   9   3   1       7638.71       7531.89        82.38 o                         
  10   3   1      60606.94      61165.47       642.57 o                         
  11   3   1       1556.57       1557.04        29.51 o                         
  12   3   1        356.98        450.11        19.52 o                         
  13   3   1       3510.48       3392.39        54.72 o                         
  14   3   1       6759.07       6617.25        91.81 o                         
  15   3   1        339.80        322.88        21.44 o                         
  16   3   1       2169.12       2086.24        43.79 o                         
  17   3   1       2953.84       2832.51        54.62 o                         
  18   3   1        973.56        985.66        37.27 o                         
  19   3   1        542.01        556.39        34.84 o                         
  20   3   1        425.27        413.25        32.97 o                         
  21   3   1          2.62         14.01        31.23 o                         
  22   3   1       1250.54       1213.39        50.64 o                         
  23   3   1        782.65        841.47        54.99 o                         
   1   4   1         24.01         31.37         4.00 o                         
   2   4   1        695.77        744.75        43.86 o                         
   3   4   1       3778.51       3779.30        69.20 o                         
   4   4   1         83.60        111.69        11.54 o                         
   5   4   1        231.94        255.39        17.20 o                         
   6   4   1      14988.82      15298.64       217.45 o                         
   7   4   1        205.66        211.18        13.81 o                         
   8   4   1      29108.49      29443.60       315.64 o                         
   9   4   1      43241.73      42675.76       418.57 o                         
  10   4   1        882.65        930.10        25.31 o                         
  11   4   1        612.52        683.04        22.17 o                         
  12   4   1       3664.26       3572.12        56.86 o                         
  13   4   1        115.04         99.75        14.94 o                         
  14   4   1        662.84        657.72        26.03 o                         
  15   4   1       8736.62       8305.80       112.33 o                         
  16   4   1       2269.54       2163.96        46.03 o                         
  17   4   1        694.63        717.55        34.22 o                         
  18   4   1       4132.93       4124.37        79.50 o                         
  19   4   1       1105.67       1075.48        42.29 o                         
  20   4   1         88.47        100.25        33.32 o                         
  21   4   1        161.40        145.80        36.58 o                         
  22   4   1       2963.57       2819.09        82.69 o                         
  23   4   1       1416.89       1340.39        63.18 o                         
   0   5   1        150.69        163.75        12.54 o                         
   1   5   1        438.32        475.68        13.41 o                         
   2   5   1        199.44        197.40        11.76 o                         
   3   5   1     305992.53     310525.69      5020.19 o                         
   4   5   1       5674.63       5303.55       110.20 o                         
   5   5   1        166.42        179.24        16.64 o                         
   6   5   1        159.24        173.57         8.74 o                         
   7   5   1         54.56        111.59        10.96 o                         
   8   5   1        192.70        220.91        11.02 o                         
   9   5   1      17551.46      17698.48       173.17 o                         
  10   5   1        430.23        443.42        14.91 o                         
  11   5   1       8136.83       8187.65        97.02 o                         
  12   5   1         45.32         33.04        12.17 o                         
  13   5   1      14790.98      15467.36       294.69 o                         
  14   5   1       6384.03       6213.10        92.24 o                         
  15   5   1         46.89         47.59        19.94 o                         
  16   5   1        568.26        572.32        45.74 o                         
  17   5   1       1316.77       1357.84        44.10 o                         
  18   5   1        148.05        163.30        29.35 o                         
  19   5   1       2835.10       2716.09        79.85 o                         
  20   5   1        224.89        262.26        39.55 o                         
  21   5   1       2013.45       2007.86        67.49 o                         
  22   5   1        322.03        335.10        41.99 o                         
  23   5   1       5459.10       5231.00       114.21 o                         
   1   6   1        639.30        643.36        17.20 o                         
   2   6   1         18.03         21.57         8.77 o                         
   3   6   1      14163.67      13642.88       230.57 o                         
   4   6   1      21439.62      20704.57       344.57 o                         
   5   6   1      14251.68      14019.01       215.96 o                         
   6   6   1          0.94         25.88         9.20 o                         
   7   6   1        118.31        131.93         9.00 o                         
   8   6   1       1480.51       1462.87        25.88 o                         
   9   6   1      16548.30      16734.69       170.33 o                         
  10   6   1        974.91       1010.98        22.51 o                         
  11   6   1       6505.96       6619.64        85.18 o                         
  12   6   1       8666.02       8731.07       119.49 o                         
  13   6   1         10.29         28.09        14.65 o                         
  14   6   1          2.48         14.00        17.86 o                         
  15   6   1        857.92        846.04        33.03 o                         
  16   6   1       4586.16       4577.49       101.17 o                         
  17   6   1       4108.25       3952.30        91.04 o                         
  18   6   1         53.14        114.52        31.50 o                         
  19   6   1       1320.27       1254.18        55.46 o                         
  20   6   1        981.20        978.10        53.46 o                         
  21   6   1       4966.03       4880.74       113.25 o                         
  22   6   1        221.56        234.73        40.68 o                         
  23   6   1        306.30        293.56        42.56 o                         
   0   7   1     607862.19     613406.50     12773.06 o                         
   1   7   1       2387.43       2377.53        42.23 o                         
   2   7   1        448.91        480.78        18.33 o                         
   3   7   1          5.16          9.80         8.77 o                         
   4   7   1      63222.66      63995.37       947.81 o                         
   5   7   1        292.46        285.54        10.57 o                         
   6   7   1       1056.09       1113.09        27.11 o                         
   7   7   1         32.26         36.99         7.43 o                         
   8   7   1       1273.46       1300.57        25.03 o                         
   9   7   1         66.10         82.34         8.70 o                         
  10   7   1      32539.31      33211.35       369.88 o                         
  11   7   1        714.98        765.14        24.22 o                         
  12   7   1       2797.13       2879.73        55.21 o                         
  13   7   1          5.08         -5.55        16.52 o                         
  14   7   1          9.47         32.05        20.93 o                         
  15   7   1        296.10        313.74        31.42 o                         
  16   7   1       1920.36       1906.21        61.42 o                         
  17   7   1        525.16        532.50        38.53 o                         
  18   7   1         20.63         36.17        32.47 o                         
  19   7   1        314.81        338.70        39.22 o                         
  20   7   1       9163.99       9116.18       172.23 o                         
  21   7   1       1084.32       1081.15        56.50 o                         
  22   7   1        549.55        524.77        51.25 o                         
  23   7   1        187.62         99.43        54.82 o                         
   1   8   1         79.31         85.16         8.08 o                         
   2   8   1        100.68        102.97         7.86 o                         
   3   8   1       3436.82       3281.32        45.31 o                         
   4   8   1       1303.05       1252.81        22.11 o                         
   5   8   1        126.68        140.92         8.02 o                         
   6   8   1       7103.36       6935.13       107.64 o                         
   7   8   1       3473.54       3544.64        46.91 o                         
   8   8   1        763.08        811.66        20.90 o                         
   9   8   1        558.64        601.91        16.28 o                         
  10   8   1        322.00        320.54        14.92 o                         
  11   8   1      35011.42      35572.90       500.10 o                         
  12   8   1      22003.25      22162.61       319.56 o                         
  13   8   1         45.00         33.06        21.98 o                         
  14   8   1       1007.61       1045.41        44.02 o                         
  15   8   1       2920.20       2974.68        73.64 o                         
  16   8   1       1304.18       1360.65        54.80 o                         
  17   8   1        333.18        385.64        34.88 o                         
  18   8   1        203.69        274.07        36.24 o                         
  19   8   1       2109.53       2263.15        74.01 o                         
  20   8   1       1262.79       1319.68        58.83 o                         
  21   8   1       9384.90       9261.34       194.02 o                         
  22   8   1       3404.95       3282.95       106.66 o                         
   0   9   1       1163.73       1085.52        25.14 o                         
   1   9   1        178.01        202.22         7.40 o                         
   2   9   1          9.05         27.76         6.90 o                         
   3   9   1         16.25         44.77        10.83 o                         
   4   9   1         38.69         67.85         7.07 o                         
   5   9   1        605.77        642.75        15.30 o                         
   6   9   1       3071.88       3083.85        71.46 o                         
   7   9   1      57205.22      56833.43       598.01 o                         
   8   9   1       1730.63       1692.75        29.93 o                         
   9   9   1          5.60         32.89        14.52 o                         
  10   9   1        632.77        713.66        32.28 o                         
  11   9   1       8340.69       8549.75       125.22 o                         
  12   9   1       2258.28       2284.04        71.61 o                         
  13   9   1      14844.18      15709.35       255.17 o                         
  14   9   1       1508.99       1628.57        65.22 o                         
  15   9   1        343.32        420.09        51.66 o                         
  16   9   1         61.74         94.36        27.87 o                         
  17   9   1        125.82        133.31        31.36 o                         
  18   9   1        164.55        175.46        34.54 o                         
  19   9   1       3169.63       3285.77       144.28 o                         
  20   9   1        806.86        844.34        59.29 o                         
  21   9   1        635.20        695.99        56.86 o                         
  22   9   1        596.37        540.52        65.49 o                         
   1  10   1         48.66         54.05         5.97 o                         
   2  10   1        769.04        808.29        16.48 o                         
   3  10   1          7.73          7.03         4.51 o                         
   4  10   1       1654.84       1645.18        26.66 o                         
   5  10   1        787.88        725.52        15.68 o                         
   6  10   1       7110.40       7121.28        87.02 o                         
   7  10   1        320.34        343.84        14.37 o                         
   8  10   1      25304.67      25252.45       314.66 o                         
   9  10   1       7070.06       6881.66        97.07 o                         
  10  10   1       2016.85       2013.52        38.22 o                         
  11  10   1       1326.01       1294.60        34.81 o                         
  12  10   1        743.32        778.03        37.26 o                         
  13  10   1       3512.01       3544.59        79.17 o                         
  14  10   1       1683.22       1923.08        58.31 o                         
  15  10   1       2317.20       2433.43        68.38 o                         
  16  10   1         61.26         88.98        28.17 o                         
  17  10   1        269.58        280.61        39.49 o                         
  18  10   1       2847.27       2912.25        92.11 o                         
  19  10   1       2593.42       2693.77        92.67 o                         
  20  10   1        526.57        602.70        54.81 o                         
  21  10   1        108.23        198.18        48.40 o                         
  22  10   1       2810.93       2819.21       114.25 o                         
   0  11   1      38676.23      37819.45       566.23 o                         
   1  11   1       9452.75       9123.87        99.75 o                         
   2  11   1        144.59        167.39         8.70 o                         
   3  11   1         31.35         47.61         7.14 o                         
   4  11   1        568.72        646.30        21.36 o                         
   5  11   1       2251.75       2247.91        30.87 o                         
   6  11   1       9783.17       9388.13       111.98 o                         
   7  11   1        481.20        515.05        19.61 o                         
   8  11   1         23.19         23.69        11.04 o                         
   9  11   1      13036.16      12822.96       177.36 o                         
  10  11   1      61677.19      62123.84       802.30 o                         
  11  11   1      12956.14      13001.81       181.57 o                         
  12  11   1        528.45        614.28        36.86 o                         
  13  11   1       1401.80       1503.94        56.69 o                         
  14  11   1       7557.47       7681.61       155.24 o                         
  15  11   1        853.78        910.78        47.92 o                         
  16  11   1       1207.92       1241.71        58.97 o                         
  17  11   1       2679.03       2701.75        84.89 o                         
  18  11   1         46.70        109.82        38.29 o                         
  19  11   1        293.40        287.68        44.95 o                         
  20  11   1         25.27        127.73        42.93 o                         
  21  11   1       3405.43       3480.21       236.33 o                         
  22  11   1       3402.53       3352.65       245.08 o                         
   1  12   1      90769.34      90831.52       989.60 o                         
   2  12   1       1481.41       1410.25        23.82 o                         
   3  12   1       1041.23       1047.60        19.02 o                         
   4  12   1          0.05          6.08         6.62 o                         
   5  12   1       2186.14       2204.58        34.79 o                         
   6  12   1        276.35        307.78        24.37 o                         
   7  12   1         24.97         67.55        10.89 o                         
   8  12   1       1828.93       1821.75        37.80 o                         
   9  12   1       7419.42       7482.38       110.35 o                         
  10  12   1        289.09        318.43        25.94 o                         
  11  12   1      33441.20      34435.64       453.90 o                         
  12  12   1       1660.57       1654.12        49.41 o                         
  13  12   1       2373.39       2587.81        74.55 o                         
  14  12   1         17.52         -1.13        27.89 o                         
  15  12   1        602.15        665.97        44.52 o                         
  16  12   1       4982.65       4972.67       119.01 o                         
  17  12   1         53.97         55.06        36.80 o                         
  18  12   1        814.83        836.90        58.20 o                         
  19  12   1       1229.24       1314.42        65.90 o                         
  20  12   1          7.71         38.56        50.59 o                         
  21  12   1      11670.38      11416.87       258.88 o                         
   0  13   1       4629.34       4404.20        84.34 o                         
   1  13   1       4936.88       4786.80        61.78 o                         
   2  13   1       8678.46       8528.67        97.31 o                         
   3  13   1       1631.29       1534.92        26.46 o                         
   4  13   1        142.36        175.37        10.66 o                         
   5  13   1         76.43         93.53        10.74 o                         
   6  13   1         98.35        119.54        10.54 o                         
   7  13   1         31.41         58.81        12.16 o                         
   8  13   1        368.35        394.30        18.98 o                         
   9  13   1        198.75        197.20        17.49 o                         
  10  13   1         42.19         68.38        20.38 o                         
  11  13   1       6591.85       6624.35       103.14 o                         
  12  13   1       1500.54       1502.31        48.22 o                         
  13  13   1      10125.15      10332.17       197.28 o                         
  14  13   1       3419.94       3516.05        92.09 o                         
  15  13   1        111.19        134.40        31.92 o                         
  16  13   1       9520.25       9703.64       193.41 o                         
  17  13   1       4256.82       4356.09       114.21 o                         
  18  13   1         19.00         50.49        39.19 o                         
  19  13   1       1484.32       1568.26       120.27 o                         
  20  13   1       5060.71       5113.44       152.25 o                         
  21  13   1       2174.75       2200.36       114.61 o                         
   1  14   1         51.95         76.44         8.92 o                         
   2  14   1      41730.94      41930.45       510.41 o                         
   3  14   1       2429.64       2355.07        45.01 o                         
   4  14   1       1422.50       1470.00        27.67 o                         
   5  14   1         40.11         49.02         9.84 o                         
   6  14   1       1844.99       1842.60        36.02 o                         
   7  14   1        262.98        260.20        16.84 o                         
   8  14   1      31365.10      30896.70       405.85 o                         
   9  14   1       2820.09       2785.86        53.08 o                         
  10  14   1        136.98        152.36        17.35 o                         
  11  14   1          2.55          4.98        15.63 o                         
  12  14   1       2758.30       2755.89        68.50 o                         
  13  14   1         30.50         43.23        32.38 o                         
  14  14   1       1623.69       1729.66        65.58 o                         
  15  14   1       8620.07       8724.29       178.58 o                         
  16  14   1          7.38         84.16        36.46 o                         
  17  14   1        207.23        324.04        41.96 o                         
  18  14   1       6884.83       7320.39       232.05 o                         
  19  14   1       3867.70       3892.16       132.33 o                         
  20  14   1        285.40        391.96        60.09 o                         
   0  15   1       3942.90       3759.37        81.81 o                         
   1  15   1      11877.62      11834.61       159.80 o                         
   2  15   1        860.40        842.82        21.27 o                         
   3  15   1      16869.99      16925.65       226.41 o                         
   4  15   1       2496.33       2449.21        45.80 o                         
   5  15   1       6704.69       6560.80        90.36 o                         
   6  15   1        202.81        207.87        13.63 o                         
   7  15   1         24.48         33.28        13.36 o                         
   8  15   1       3868.95       3839.34        69.34 o                         
   9  15   1       3377.69       3309.57        60.56 o                         
  10  15   1        839.12        895.43        33.03 o                         
  11  15   1        966.05       1069.61        36.54 o                         
  12  15   1       1047.79       1023.84        36.54 o                         
  13  15   1        312.04        333.55        36.03 o                         
  14  15   1       4044.35       4251.24       218.50 o                         
  15  15   1        978.73       1046.17        65.83 o                         
  16  15   1       5431.66       5598.37       131.72 o                         
  17  15   1       2056.64       2058.02        93.98 o                         
  18  15   1         77.21        155.70        51.88 o                         
  19  15   1         80.09        136.51        52.98 o                         
  20  15   1        191.24        292.18        59.49 o                         
   1  16   1      12118.88      12218.76       165.86 o                         
   2  16   1       2270.82       2214.28        42.76 o                         
   3  16   1        890.37        954.74        26.59 o                         
   4  16   1        196.59        207.63        14.40 o                         
   5  16   1      26436.06      26050.63       365.18 o                         
   6  16   1       6475.06       6155.99       104.47 o                         
   7  16   1       1706.71       1686.61        40.97 o                         
   8  16   1       2126.88       2072.35        47.28 o                         
   9  16   1       4975.09       4881.76       106.73 o                         
  10  16   1        526.27        604.55        28.53 o                         
  11  16   1       7402.28       7243.15       139.56 o                         
  12  16   1       3108.67       3057.42        66.20 o                         
  13  16   1          2.25         17.93        25.70 o                         
  14  16   1        852.84        892.96        53.02 o                         
  15  16   1       3836.77       4199.90       109.73 o                         
  16  16   1        544.62        648.08        62.31 o                         
  17  16   1         21.13         19.98        49.14 o                         
  18  16   1        316.66        441.56        75.12 o                         
  19  16   1         22.96         43.90        52.48 o                         
   0  17   1      12614.51      12749.67       245.00 o                         
   1  17   1         17.09         25.75        12.97 o                         
   2  17   1       2361.04       2413.21        47.55 o                         
   3  17   1         52.86         76.37        12.84 o                         
   4  17   1       1012.03       1070.35        36.81 o                         
   5  17   1         68.62         93.10        13.70 o                         
   6  17   1      56851.96      55894.04       833.74 o                         
   7  17   1       1420.47       1443.57        45.59 o                         
   8  17   1       1957.08       1920.68        47.36 o                         
   9  17   1        801.06        786.41        41.33 o                         
  10  17   1       2959.54       2906.60        66.08 o                         
  11  17   1        535.93        534.19        29.89 o                         
  12  17   1        427.97        444.51        28.35 o                         
  13  17   1       1273.85       1272.01        49.15 o                         
  14  17   1       1013.90       1091.80        55.97 o                         
  15  17   1        239.76        301.48        50.59 o                         
  16  17   1      14544.87      15170.32       325.26 o                         
  17  17   1        602.77        714.67        65.09 o                         
  18  17   1        550.89        580.01        69.33 o                         
  19  17   1        126.37        119.60        66.50 o                         
   1  18   1       4475.24       4518.05        75.54 o                         
   2  18   1       6008.88       6019.21        96.21 o                         
   3  18   1       2716.23       2806.91        53.24 o                         
   4  18   1        677.18        716.13        26.27 o                         
   5  18   1         78.30         91.15        14.40 o                         
   6  18   1      10490.24      10387.14       185.72 o                         
   7  18   1       5496.71       5278.67       106.69 o                         
   8  18   1       1581.88       1704.81        71.29 o                         
   9  18   1         10.66         24.89        20.19 o                         
  10  18   1       2078.75       1948.31        54.28 o                         
  11  18   1        191.84        202.73        24.41 o                         
  12  18   1       1746.55       1649.50        51.12 o                         
  13  18   1       1460.23       1559.61        58.75 o                         
  14  18   1       2312.74       2332.64       110.14 o                         
  15  18   1         50.88         84.39        52.46 o                         
  16  18   1       3474.32       3623.40       131.18 o                         
  17  18   1        115.09        147.74        52.98 o                         
  18  18   1        158.12        218.61        57.68 o                         
   0  19   1        453.18        431.02        31.71 o                         
   1  19   1       5424.60       5449.69        89.29 o                         
   2  19   1        543.32        531.10        23.61 o                         
   3  19   1       5327.31       5474.53        90.39 o                         
   4  19   1          1.28         -3.41        13.41 o                         
   5  19   1         14.26         31.45        15.15 o                         
   6  19   1        191.76        206.62        23.40 o                         
   7  19   1       7928.30       7955.65       148.67 o                         
   8  19   1          7.35         10.56        19.88 o                         
   9  19   1        111.97        124.12        23.90 o                         
  10  19   1          9.84          3.56        21.23 o                         
  11  19   1        192.76        187.83        28.90 o                         
  12  19   1        277.09        252.14        29.38 o                         
  13  19   1        790.89        933.69       102.57 o                         
  14  19   1        130.21        109.54        52.46 o                         
  15  19   1        780.21        798.72        73.49 o                         
  16  19   1         11.46         13.85        53.25 o                         
  17  19   1         95.53        202.60        80.10 o                         
  18  19   1       1953.49       1816.69       110.23 o                         
   1  20   1        138.51        157.90        20.01 o                         
   2  20   1         86.58        121.97        16.12 o                         
   3  20   1        728.66        728.27        27.87 o                         
   4  20   1       5675.18       5775.12        95.72 o                         
   5  20   1       6386.17       6193.82       109.78 o                         
   6  20   1       1951.83       1859.74        54.50 o                         
   7  20   1        160.19        133.91        23.90 o                         
   8  20   1       3272.48       3018.84        72.84 o                         
   9  20   1       2604.11       2525.87        67.34 o                         
  10  20   1        452.59        414.79        31.55 o                         
  11  20   1          5.35         15.53        24.82 o                         
  12  20   1        131.64        172.10        31.68 o                         
  13  20   1       1318.27       1351.57        72.14 o                         
  14  20   1        623.63        614.44        72.54 o                         
  15  20   1        541.86        510.62        76.25 o                         
  16  20   1       6131.01       6424.79       225.20 o                         
  17  20   1       4284.99       4315.76       163.76 o                         
   0  21   1       4357.78       4430.05       120.37 o                         
   1  21   1         31.81         47.20        17.68 o                         
   2  21   1        726.97        711.80        31.23 o                         
   3  21   1        627.09        645.51        27.87 o                         
   4  21   1      27204.93      26939.39       381.09 o                         
   5  21   1        444.18        456.39        26.22 o                         
   6  21   1      18910.96      18328.90       317.31 o                         
   7  21   1       1350.44       1272.07        48.34 o                         
   8  21   1        223.98        176.89        27.02 o                         
   9  21   1        437.08        389.05        33.02 o                         
  10  21   1       2189.70       2202.85        64.48 o                         
  11  21   1        220.18        182.15        33.27 o                         
  12  21   1        303.63        304.97        35.12 o                         
  13  21   1        832.03        741.92        47.18 o                         
  14  21   1         16.95        -10.96        58.62 o                         
  15  21   1       1493.28       1439.40       100.33 o                         
  16  21   1      20651.43      20971.58      1142.06 o                         
   1  22   1         79.36         96.18        20.54 o                         
   2  22   1          0.39         -3.92        19.13 o                         
   3  22   1       2462.18       2544.85        59.90 o                         
   4  22   1        352.66        353.72        24.14 o                         
   5  22   1       3671.50       3678.73        97.56 o                         
   6  22   1        766.27        698.57        36.04 o                         
   7  22   1          9.58          8.85        24.45 o                         
   8  22   1        386.49        374.90        32.10 o                         
   9  22   1        699.34        664.34        40.42 o                         
  10  22   1        898.05        901.73        49.91 o                         
  11  22   1       5137.09       5065.93       125.32 o                         
  12  22   1        656.41        669.89        44.65 o                         
  13  22   1         42.60         -9.41        31.15 o                         
  14  22   1        807.41        849.80        86.44 o                         
  15  22   1       2615.42       2694.30       141.98 o                         
   0  23   1        235.65        244.38        35.57 o                         
   1  23   1        660.35        659.58        33.20 o                         
   2  23   1         18.94         25.49        20.54 o                         
   3  23   1        707.11        729.65        33.54 o                         
   4  23   1        239.51        226.20        27.04 o                         
   5  23   1        457.68        455.24        33.74 o                         
   6  23   1        661.42        614.04        36.04 o                         
   7  23   1      10100.71       9847.33       182.92 o                         
   8  23   1       6166.44       5914.76       123.32 o                         
   9  23   1         29.88         58.95        38.20 o                         
  10  23   1        133.81        102.53        43.98 o                         
  11  23   1       3212.66       3036.49        92.16 o                         
  12  23   1       1946.77       1793.86        69.78 o                         
  13  23   1       4117.27       4118.45       110.49 o                         
  14  23   1       1033.45        931.49        89.32 o                         
   1  24   1          9.52         10.72        22.42 o                         
   2  24   1      12184.37      12259.59       203.42 o                         
   3  24   1         99.15        116.99        23.67 o                         
   4  24   1       4643.45       4676.42       107.34 o                         
   5  24   1        589.29        541.58        39.48 o                         
   6  24   1       1456.12       1402.64        59.38 o                         
   7  24   1        208.68        192.28        32.99 o                         
   8  24   1       4536.20       4595.61       118.36 o                         
   9  24   1        118.80         93.83        33.27 o                         
  10  24   1       1448.42       1406.34        63.16 o                         
  11  24   1        808.45        794.41        51.04 o                         
  12  24   1       1461.69       1335.33        62.31 o                         
  13  24   1        898.50        844.28        52.25 o                         
   0  25   1        413.62        402.42        45.28 o                         
   1  25   1        593.60        715.87        65.80 o                         
   2  25   1        208.77        260.60        33.73 o                         
   3  25   1        495.02        497.03        32.32 o                         
   4  25   1        110.90        121.76        27.54 o                         
   5  25   1       2526.91       2434.85        79.14 o                         
   6  25   1       4544.11       4496.40       217.96 o                         
   7  25   1        910.47        757.88        55.12 o                         
   8  25   1        829.31        804.73        54.02 o                         
   9  25   1       1355.33       1187.31        57.94 o                         
  10  25   1       5631.45       5484.37       134.09 o                         
  11  25   1       1185.09       1098.35        55.66 o                         
  12  25   1        225.81        202.60        44.34 o                         
   1  26   1      11163.50      11364.26       191.42 o                         
   2  26   1         28.95         16.59        25.78 o                         
   3  26   1       1015.99        934.76        41.23 o                         
   4  26   1        154.41        148.13        31.02 o                         
   5  26   1        906.24        891.99        60.19 o                         
   6  26   1        175.61        128.36        39.84 o                         
   7  26   1         71.51        130.69        51.60 o                         
   8  26   1        100.76         52.69        37.62 o                         
   9  26   1         10.18         23.28        37.62 o                         
  10  26   1          5.03         12.67        35.52 o                         
  11  26   1       6283.79       5937.84       145.70 o                         
   0  27   1       5866.34       5704.73       158.47 o                         
   1  27   1       1693.57       1770.37        59.30 o                         
   2  27   1       9419.88       9263.86       163.40 o                         
   3  27   1       1965.75       1872.17        64.27 o                         
   4  27   1       1609.64       1498.75        83.45 o                         
   5  27   1          6.12        -38.23        38.23 o                         
   6  27   1        487.58        500.89        68.28 o                         
   7  27   1        133.11         95.13        43.49 o                         
   8  27   1        149.95        142.17        43.49 o                         
   9  27   1        103.40         25.88        72.46 o                         
   1  28   1        293.43        266.28        32.59 o                         
   2  28   1        212.79        311.94        36.64 o                         
   3  28   1         91.56        117.25        43.98 o                         
   4  28   1        439.48        426.25        50.31 o                         
   5  28   1       1034.82        999.80        63.04 o                         
   6  28   1       1613.35       1304.25        97.15 o                         
   7  28   1        155.72         97.16        55.66 o                         
   0  29   1        441.69        430.16        65.58 o                         
   1  29   1       2000.68       1943.91        70.96 o                         
   2  29   1          5.57        -22.52        33.10 o                         
   3  29   1       3090.60       2966.50       109.33 o                         
   4  29   1         17.78        -15.75        54.51 o                         
   0   0   2     260741.64     274841.22      9939.35 o                         
   2   0   2       3517.44       3607.53       156.85 o                         
   4   0   2     105316.62     107676.09      3901.63 o                         
   6   0   2      12764.21      13581.18       229.27 o                         
   8   0   2       8344.92       8816.67       156.29 o                         
  10   0   2        143.03        233.51        39.04 o                         
  12   0   2       3398.07       3581.47        69.72 o                         
  14   0   2       1944.70       2065.22        78.83 o                         
  16   0   2      19903.28      20450.59       458.37 o                         
  18   0   2        372.65        400.28        54.51 o                         
  20   0   2       3513.63       3537.88       118.36 o                         
  22   0   2        491.81        469.00        65.43 o                         
   1   1   2         53.46         88.39         7.86 o                         
   2   1   2        132.72        153.72        16.98 o                         
   3   1   2      36701.55      37131.13       790.47 o                         
   4   1   2      26054.16      25725.58       478.92 o                         
   5   1   2      47936.80      47740.86       713.60 o                         
   6   1   2       3989.40       3885.09        57.13 o                         
   7   1   2          5.73         11.55         5.61 o                         
   8   1   2       1856.52       1898.20        31.92 o                         
   9   1   2      27541.32      27500.37       409.12 o                         
  10   1   2          4.13         10.20         7.86 o                         
  11   1   2       5116.16       4993.21        65.81 o                         
  12   1   2       6586.89       6604.28        87.23 o                         
  13   1   2       3251.13       3225.51        58.52 o                         
  14   1   2        468.73        503.25        25.19 o                         
  15   1   2       4889.76       4731.60        88.98 o                         
  16   1   2      15539.04      15118.34       246.71 o                         
  17   1   2       1277.88       1283.60        50.25 o                         
  18   1   2        369.59        367.63        34.10 o                         
  19   1   2       6186.84       5757.00       112.93 o                         
  20   1   2        960.25        914.84        45.66 o                         
  21   1   2       2118.68       2174.62        72.74 o                         
  22   1   2        216.38        182.38        38.81 o                         
  23   1   2       1605.09       1560.02        65.68 o                         
   0   2   2          7.24         22.87         8.77 o                         
   1   2   2        606.46        621.16        18.66 o                         
   2   2   2       6903.01       6796.08       166.96 o                         
   3   2   2     467197.72     473819.94     10827.64 o                         
   4   2   2      23573.77      23260.63       475.25 o                         
   5   2   2         21.40         34.80         7.03 o                         
   6   2   2        122.17        157.30         9.57 o                         
   7   2   2       4537.31       4825.59        64.99 o                         
   8   2   2       2642.24       2777.11        38.85 o                         
   9   2   2      22922.48      24135.05       251.98 o                         
  10   2   2       1026.17       1034.68        22.88 o                         
  11   2   2        867.08        898.41        23.41 o                         
  12   2   2        103.98        115.64        14.57 o                         
  13   2   2      45442.42      47006.06       575.81 o                         
  14   2   2      23171.63      23346.82       295.85 o                         
  15   2   2          2.05          8.48        18.48 o                         
  16   2   2        827.03        854.40        37.72 o                         
  17   2   2        612.20        652.72        37.08 o                         
  18   2   2        819.78        817.92        42.64 o                         
  19   2   2       5128.81       4949.77       109.59 o                         
  20   2   2        504.85        502.82        44.43 o                         
  21   2   2         40.82         65.19        35.77 o                         
  22   2   2       1125.42       1000.01        52.90 o                         
  23   2   2      12613.21      11832.97       198.45 o                         
   1   3   2       9486.94       9704.62       162.14 o                         
   2   3   2     109513.30     111139.09      2007.18 o                         
   3   3   2      17936.50      17777.21       330.72 o                         
   4   3   2        482.66        460.37        17.73 o                         
   5   3   2        282.00        303.23        11.60 o                         
   6   3   2         26.07         38.30         7.99 o                         
   7   3   2       3244.36       3227.12        44.17 o                         
   8   3   2     223946.98     229590.27      2290.89 o                         
   9   3   2      83040.32      83815.12       843.19 o                         
  10   3   2        623.28        717.04        22.56 o                         
  11   3   2        124.98        172.65        13.35 o                         
  12   3   2         94.75        104.80        16.00 o                         
  13   3   2        523.65        564.04        24.48 o                         
  14   3   2      12187.99      12475.54       176.66 o                         
  15   3   2      16761.47      16607.17       265.18 o                         
  16   3   2       2233.45       2167.33        54.50 o                         
  17   3   2        935.20        928.27        41.46 o                         
  18   3   2      29759.46      29582.25       462.79 o                         
  19   3   2       6680.87       6446.99       137.00 o                         
  20   3   2          1.12         60.92        36.22 o                         
  21   3   2          0.51        -34.84        34.84 o                         
  22   3   2      10114.43       9272.96       164.56 o                         
  23   3   2       3594.50       3397.95       103.13 o                         
   0   4   2     308724.19     315967.59      6583.67 o                         
   1   4   2      53358.36      52531.03       850.50 o                         
   2   4   2       2166.28       2057.16        47.30 o                         
   3   4   2       1347.52       1329.27        31.02 o                         
   4   4   2        875.13        881.17        19.10 o                         
   5   4   2        312.68        359.90        11.30 o                         
   6   4   2        289.34        413.62        14.32 o                         
   7   4   2       4441.86       4562.99        59.62 o                         
   8   4   2       9240.09       9423.31       103.59 o                         
   9   4   2      29440.43      28999.04       311.93 o                         
  10   4   2     210903.41     211941.17      2410.23 o                         
  11   4   2      27521.53      27691.73       363.88 o                         
  12   4   2        768.10        791.50        27.49 o                         
  13   4   2       1713.66       1708.25        41.41 o                         
  14   4   2      23290.53      23538.12       317.93 o                         
  15   4   2       1178.47       1124.08        41.93 o                         
  16   4   2      16354.97      16359.40       245.97 o                         
  17   4   2       7003.07       6934.06       122.50 o                         
  18   4   2       1274.87       1179.72        48.01 o                         
  19   4   2        111.88        241.34        52.78 o                         
  20   4   2       1645.70       1606.44        63.61 o                         
  21   4   2       7664.49       7471.76       150.04 o                         
  22   4   2       4772.46       4609.35       109.81 o                         
  23   4   2       3853.90       3627.16       122.46 o                         
   1   5   2     140305.23     145160.52      2345.03 o                         
   2   5   2      10333.45       9866.51       167.37 o                         
   3   5   2       9030.17       9177.03       143.96 o                         
   4   5   2        521.56        434.69        12.65 o                         
   5   5   2        270.48        360.37        11.49 o                         
   6   5   2         73.28        121.89         7.32 o                         
   7   5   2       1889.83       1856.65        32.24 o                         
   8   5   2       6228.03       6133.23        79.40 o                         
   9   5   2       4514.39       4603.15        63.27 o                         
  10   5   2       1274.95       1271.09        34.12 o                         
  11   5   2      57486.25      59191.30       796.97 o                         
  12   5   2         81.55         99.15        16.44 o                         
  13   5   2          7.23         87.69        21.25 o                         
  14   5   2          3.51        -16.87        17.73 o                         
  15   5   2          2.57         35.78        22.66 o                         
  16   5   2      13306.70      12999.18       201.47 o                         
  17   5   2        505.34        622.76        62.08 o                         
  18   5   2         63.93        108.17        29.35 o                         
  19   5   2        459.02        533.14        41.38 o                         
  20   5   2        193.61        192.52        39.29 o                         
  21   5   2      15497.22      15156.34       285.58 o                         
  22   5   2      17820.26      16764.30       287.14 o                         
   0   6   2      17171.29      16952.50       365.97 o                         
   1   6   2      13060.88      12639.44       180.44 o                         
   2   6   2      22204.76      21414.01       278.08 o                         
   3   6   2      28548.43      27469.69       335.45 o                         
   4   6   2       6072.44       5785.30        73.24 o                         
   5   6   2         42.73         45.48         5.97 o                         
   6   6   2          5.31         21.73         6.27 o                         
   7   6   2       1679.85       1661.86        26.35 o                         
   8   6   2       4197.05       3959.11        63.68 o                         
   9   6   2       1676.96       1663.47        35.82 o                         
  10   6   2        171.82        206.22        18.10 o                         
  11   6   2      15820.05      15850.64       216.91 o                         
  12   6   2        283.94        380.36        26.58 o                         
  13   6   2       2892.55       2926.75        58.00 o                         
  14   6   2        879.49        903.64        33.07 o                         
  15   6   2         10.91          4.68        23.12 o                         
  16   6   2      10400.37      10371.70       166.94 o                         
  17   6   2       5410.85       5429.45       103.09 o                         
  18   6   2        501.45        487.10        35.99 o                         
  19   6   2        751.45        827.49        46.57 o                         
  20   6   2       3567.08       3566.99       106.06 o                         
  21   6   2       6655.38       6509.33       152.46 o                         
  22   6   2          5.60         53.73        47.02 o                         
   1   7   2        475.57        419.29        10.54 o                         
   2   7   2       5575.72       5686.08        62.74 o                         
   3   7   2        562.64        535.78        12.20 o                         
   4   7   2          4.75         33.69         9.72 o                         
   5   7   2        223.43        232.12         8.27 o                         
   6   7   2        498.14        521.81        13.65 o                         
   7   7   2        549.81        525.60        15.82 o                         
   8   7   2       9353.88       9646.24       120.07 o                         
   9   7   2        698.04        717.37        19.99 o                         
  10   7   2         91.63        105.53        13.13 o                         
  11   7   2          4.55         23.98        12.36 o                         
  12   7   2        417.39        468.44        23.60 o                         
  13   7   2        300.91        329.50        22.37 o                         
  14   7   2        635.66        789.41        33.48 o                         
  15   7   2      11580.76      11370.55       178.62 o                         
  16   7   2       2851.82       2926.70        69.10 o                         
  17   7   2        113.67         96.92        29.35 o                         
  18   7   2       2062.41       2111.02        73.80 o                         
  19   7   2      13272.55      12837.94       223.05 o                         
  20   7   2         22.17         60.26        36.91 o                         
  21   7   2        285.06        361.33        50.31 o                         
  22   7   2        810.02        754.46        59.06 o                         
   0   8   2       1112.84       1022.28        21.44 o                         
   1   8   2        383.77        383.78        10.47 o                         
   2   8   2        176.21        165.97         6.94 o                         
   3   8   2       1098.30       1128.83        21.18 o                         
   4   8   2        930.91        910.37        16.85 o                         
   5   8   2       4626.40       4468.62        54.53 o                         
   6   8   2         75.46         84.52        10.65 o                         
   7   8   2        254.22        261.77        10.76 o                         
   8   8   2         66.67        119.14        13.50 o                         
   9   8   2       4185.29       4136.65        59.26 o                         
  10   8   2        955.56       1013.76        27.72 o                         
  11   8   2      11112.58      11170.42       148.97 o                         
  12   8   2       2473.34       2419.26        50.70 o                         
  13   8   2      26002.11      26501.46       354.68 o                         
  14   8   2       3084.97       3085.86        62.71 o                         
  15   8   2        423.88        423.70        33.03 o                         
  16   8   2      13349.59      13250.07       225.14 o                         
  17   8   2      22949.95      22941.70       366.58 o                         
  18   8   2       2118.57       2030.45        69.72 o                         
  19   8   2       2134.88       2050.96       114.72 o                         
  20   8   2       5759.96       5736.13       124.41 o                         
  21   8   2       2528.52       2472.99        82.46 o                         
  22   8   2        461.91        507.02        54.22 o                         
   1   9   2       7793.29       7837.78        81.75 o                         
   2   9   2         36.51         42.05         5.71 o                         
   3   9   2         55.49         71.40         6.66 o                         
   4   9   2      16487.07      15770.64       170.55 o                         
   5   9   2     487001.66     463883.62      5062.40 o                         
   6   9   2      51551.64      47986.18       558.11 o                         
   7   9   2       1670.66       1614.01        28.23 o                         
   8   9   2       1802.90       1784.79        33.52 o                         
   9   9   2       2858.11       2815.01        45.15 o                         
  10   9   2        167.87        202.11        14.32 o                         
  11   9   2      26786.02      27464.28       342.98 o                         
  12   9   2      22107.58      22364.35       302.69 o                         
  13   9   2        457.48        550.91        29.65 o                         
  14   9   2       3937.81       3921.81        78.60 o                         
  15   9   2      59371.68      60372.40       911.06 o                         
  16   9   2       3714.61       3857.65        90.05 o                         
  17   9   2       1847.97       1932.83        65.51 o                         
  18   9   2       1589.25       1564.67        60.64 o                         
  19   9   2       1816.78       1793.41        65.93 o                         
  20   9   2        351.20        376.71        54.80 o                         
  21   9   2      12164.40      11952.95       252.52 o                         
  22   9   2        336.86        360.56        65.54 o                         
   0  10   2     136469.70     135070.44      2196.34 o                         
   1  10   2       5719.82       5461.48        73.52 o                         
   2  10   2      15473.63      15094.98       192.81 o                         
   3  10   2        884.73        855.09        17.13 o                         
   4  10   2       1324.63       1332.96        22.54 o                         
   5  10   2        720.24        723.76        24.75 o                         
   6  10   2     161840.56     158020.97      1893.48 o                         
   7  10   2      17440.38      16418.59       195.82 o                         
   8  10   2         33.57         32.43        10.66 o                         
   9  10   2        945.35        986.95        26.40 o                         
  10  10   2        815.08        906.79        29.08 o                         
  11  10   2      15226.43      15258.20       211.21 o                         
  12  10   2        186.18        260.96        23.94 o                         
  13  10   2       6133.41       6236.49       109.37 o                         
  14  10   2        263.96        432.83        38.00 o                         
  15  10   2        562.64        597.49        36.97 o                         
  16  10   2      40803.16      41768.20       640.86 o                         
  17  10   2      14634.24      14561.68       246.38 o                         
  18  10   2        226.67        285.02        38.69 o                         
  19  10   2        420.86        464.55        42.93 o                         
  20  10   2         13.82         92.07        43.05 o                         
  21  10   2       2139.58       2037.78        82.10 o                         
   1  11   2      16487.58      15559.91       184.89 o                         
   2  11   2      56067.30      54671.63       637.70 o                         
   3  11   2       8913.61       8411.93       114.47 o                         
   4  11   2        523.52        536.44        18.24 o                         
   5  11   2        135.55        170.31        22.02 o                         
   6  11   2      23523.25      23220.09       304.50 o                         
   7  11   2      16763.35      16119.03       203.19 o                         
   8  11   2      24722.43      24675.45       325.29 o                         
   9  11   2        412.97        454.70        19.70 o                         
  10  11   2        716.30        781.97        25.32 o                         
  11  11   2        957.60        988.87        32.78 o                         
  12  11   2       8249.91       8423.60       126.58 o                         
  13  11   2       3517.19       3610.27        74.63 o                         
  14  11   2       6770.51       6956.34       121.44 o                         
  15  11   2        457.04        474.12        36.97 o                         
  16  11   2      11197.31      11379.05       198.91 o                         
  17  11   2        167.35        256.31        40.72 o                         
  18  11   2       2393.54       2579.67        89.09 o                         
  19  11   2       6094.75       5905.92       140.69 o                         
  20  11   2        514.69        545.00        51.32 o                         
  21  11   2        308.78        343.10        51.12 o                         
   0  12   2       6678.33       6244.82       113.44 o                         
   1  12   2        942.32        977.79        24.54 o                         
   2  12   2        142.86        141.62         9.08 o                         
   3  12   2       4413.20       4174.02        65.35 o                         
   4  12   2        195.00        201.42        12.92 o                         
   5  12   2         81.65         97.76        10.44 o                         
   6  12   2       1594.38       1528.28        31.27 o                         
   7  12   2      21391.47      21424.70       268.24 o                         
   8  12   2        619.06        643.92        24.28 o                         
   9  12   2        499.68        632.25        58.59 o                         
  10  12   2       2079.52       2092.48        44.91 o                         
  11  12   2      10550.99      10873.22       156.04 o                         
  12  12   2        903.44        893.93        35.72 o                         
  13  12   2       6004.03       6461.89       122.60 o                         
  14  12   2         14.22         17.20        26.85 o                         
  15  12   2        531.62        516.47        42.47 o                         
  16  12   2        109.75        132.18        36.46 o                         
  17  12   2        275.92        358.75        43.93 o                         
  18  12   2       3931.84       4159.83       136.60 o                         
  19  12   2        475.78        588.38        51.79 o                         
  20  12   2       5664.84       5542.02       137.88 o                         
  21  12   2       2799.99       2859.76        99.07 o                         
   1  13   2       4078.18       3924.27        54.49 o                         
   2  13   2          1.39         13.72         8.53 o                         
   3  13   2       1155.56       1144.60        24.36 o                         
   4  13   2        824.17        885.70        43.40 o                         
   5  13   2        108.12        127.17        15.72 o                         
   6  13   2       5474.19       5315.45        83.90 o                         
   7  13   2        268.57        300.89        18.49 o                         
   8  13   2        394.19        454.51        28.84 o                         
   9  13   2       4913.02       5033.38        80.69 o                         
  10  13   2        281.44        310.41        20.84 o                         
  11  13   2       6553.50       6659.87       103.88 o                         
  12  13   2       7611.97       7768.16       127.95 o                         
  13  13   2       3148.41       3272.46        78.85 o                         
  14  13   2       1379.32       1317.27        52.72 o                         
  15  13   2          1.02          0.05        31.63 o                         
  16  13   2          5.04         22.32        35.26 o                         
  17  13   2       2414.28       2518.40        85.97 o                         
  18  13   2         42.20         -3.38        38.88 o                         
  19  13   2         72.19         57.52        52.09 o                         
  20  13   2         88.83        144.22        45.85 o                         
   0  14   2     270543.06     268542.53      4828.72 o                         
   1  14   2       4428.75       4320.29        65.60 o                         
   2  14   2         19.12         77.02        27.35 o                         
   3  14   2       2295.61       2212.17        45.54 o                         
   4  14   2      23278.96      23020.88       302.37 o                         
   5  14   2       1366.86       1321.96        29.11 o                         
   6  14   2       1520.23       1615.00        40.74 o                         
   7  14   2        919.16        914.22        30.00 o                         
   8  14   2         71.42         88.95        16.39 o                         
   9  14   2        297.16        284.96        20.47 o                         
  10  14   2      31011.42      31685.75       651.17 o                         
  11  14   2        936.81       1019.37        42.61 o                         
  12  14   2       1332.69       1336.72        47.25 o                         
  13  14   2       2204.98       2148.42        64.39 o                         
  14  14   2        755.28        786.52        46.26 o                         
  15  14   2         18.51         -2.17        33.86 o                         
  16  14   2         90.45        133.19        38.88 o                         
  17  14   2         62.65         55.08        39.29 o                         
  18  14   2       1325.87       1269.39        63.47 o                         
  19  14   2        433.06        490.59        53.00 o                         
  20  14   2       7924.78       8026.52       175.64 o                         
   1  15   2         55.01        132.39        18.27 o                         
   2  15   2          5.19         22.87        12.01 o                         
   3  15   2        846.22        874.86        26.14 o                         
   4  15   2        357.71        375.65        16.50 o                         
   5  15   2       4221.62       4322.29        91.49 o                         
   6  15   2       3169.26       3182.36        54.58 o                         
   7  15   2       6184.70       6343.75       102.91 o                         
   8  15   2       1844.23       1907.37        45.77 o                         
   9  15   2       4086.97       4229.15        76.80 o                         
  10  15   2         11.84         -6.46        17.45 o                         
  11  15   2      31170.82      31115.96       561.34 o                         
  12  15   2      12098.28      11886.90       184.85 o                         
  13  15   2       2434.96       2446.76        72.27 o                         
  14  15   2       2345.32       2280.32        84.69 o                         
  15  15   2       1259.15       1213.49        57.73 o                         
  16  15   2         73.53         78.26        37.54 o                         
  17  15   2        312.41        394.53        45.39 o                         
  18  15   2        148.79        179.69        44.29 o                         
  19  15   2      15790.11      15847.13       298.98 o                         
  20  15   2       2616.59       2244.91       196.06 o                         
   0  16   2        109.50        196.06        39.21 o                         
   1  16   2         48.25         81.10        13.58 o                         
   2  16   2       5815.69       5660.51        98.59 o                         
   3  16   2      68376.86      68528.85      1016.52 o                         
   4  16   2       7275.86       7060.52       109.41 o                         
   5  16   2        419.76        455.72        18.97 o                         
   6  16   2       4525.46       4276.05        68.83 o                         
   7  16   2      84228.30      84202.96      1157.06 o                         
   8  16   2      10986.65      11026.07       169.19 o                         
   9  16   2       5775.97       5858.71        99.59 o                         
  10  16   2        506.97        515.63        28.32 o                         
  11  16   2       9372.03       9564.19       151.36 o                         
  12  16   2       9995.29      10023.04       160.33 o                         
  13  16   2      65292.61      65102.36      1044.72 o                         
  14  16   2       5796.84       5764.74       130.53 o                         
  15  16   2        295.13        325.32        56.68 o                         
  16  16   2         31.80         78.42        40.36 o                         
  17  16   2        839.83        870.99        78.28 o                         
  18  16   2         20.67         73.12        42.84 o                         
  19  16   2      14583.45      14259.02       272.60 o                         
   1  17   2       1223.20       1200.59        34.83 o                         
   2  17   2      29963.03      30693.83       464.21 o                         
   3  17   2       1023.23       1010.79        32.92 o                         
   4  17   2       1777.16       1783.53        49.58 o                         
   5  17   2       4725.68       4536.78        77.49 o                         
   6  17   2      14172.42      14101.02       193.99 o                         
   7  17   2        786.23        796.89        30.96 o                         
   8  17   2      13500.31      13845.45       206.73 o                         
   9  17   2        511.99        545.54        28.32 o                         
  10  17   2       2758.37       2914.40        84.21 o                         
  11  17   2       2231.89       2263.25        73.68 o                         
  12  17   2       1773.27       1713.80        50.79 o                         
  13  17   2       8044.25       8115.88       161.79 o                         
  14  17   2       1740.23       1874.35        76.95 o                         
  15  17   2        733.58        795.08        55.97 o                         
  16  17   2       2695.45       2744.29        97.74 o                         
  17  17   2        932.54       1043.64        67.11 o                         
  18  17   2       5073.03       5066.20       129.62 o                         
   0  18   2       4258.83       4325.97       153.16 o                         
   1  18   2       4163.54       4230.29        80.57 o                         
   2  18   2         20.38         84.62        20.55 o                         
   3  18   2        143.89        177.34        18.36 o                         
   4  18   2       3753.41       3741.99        73.07 o                         
   5  18   2       4022.91       4054.40        84.56 o                         
   6  18   2      28110.34      27408.12       418.83 o                         
   7  18   2       1585.33       1572.45        50.52 o                         
   8  18   2       1634.72       1630.32        45.77 o                         
   9  18   2        345.20        361.23        25.98 o                         
  10  18   2       2184.46       2286.10        74.21 o                         
  11  18   2         16.18         12.00        21.48 o                         
  12  18   2         62.86         88.12        24.06 o                         
  13  18   2        675.96        729.74        43.27 o                         
  14  18   2        763.14        766.13        54.80 o                         
  15  18   2          2.03         22.87        38.17 o                         
  16  18   2       4012.03       4073.73       122.74 o                         
  17  18   2        613.15        622.28        57.90 o                         
  18  18   2       1247.32       1083.34        70.32 o                         
   1  19   2      20298.34      21009.11       326.15 o                         
   2  19   2        960.49        988.91        35.79 o                         
   3  19   2          5.92         41.39        17.68 o                         
   4  19   2          3.52         21.71        17.06 o                         
   5  19   2      15258.19      15325.88       265.56 o                         
   6  19   2        376.13        418.73        27.82 o                         
   7  19   2         68.73         76.06        22.62 o                         
   8  19   2        395.55        414.01        31.55 o                         
   9  19   2       2866.91       2923.46        74.52 o                         
  10  19   2        445.90        451.33        30.43 o                         
  11  19   2       4891.46       4917.96       126.31 o                         
  12  19   2       5538.17       5525.53       109.18 o                         
  13  19   2       3391.61       3430.29        92.26 o                         
  14  19   2         45.22         62.09        38.17 o                         
  15  19   2       4146.52       4238.77       123.31 o                         
  16  19   2        172.13        239.76        47.23 o                         
  17  19   2         53.15         83.97        47.23 o                         
   0  20   2       1448.47       1534.88        65.86 o                         
   1  20   2       4331.85       4347.09        84.58 o                         
   2  20   2       1556.33       1686.86        47.69 o                         
   3  20   2        326.57        389.93        25.78 o                         
   4  20   2        713.66        775.10        42.58 o                         
   5  20   2         45.76         79.65        20.32 o                         
   6  20   2        818.74        756.48        41.76 o                         
   7  20   2        851.82        769.63        41.75 o                         
   8  20   2       2247.17       2188.89        63.97 o                         
   9  20   2        639.55        586.19        37.74 o                         
  10  20   2         94.53         72.43        25.87 o                         
  11  20   2       3543.11       3545.12       145.45 o                         
  12  20   2       3131.33       3077.78        78.95 o                         
  13  20   2       8798.08       8421.76       264.49 o                         
  14  20   2       7846.78       7621.17       198.09 o                         
  15  20   2       1209.47       1156.81        70.75 o                         
  16  20   2       4184.46       4233.31       127.76 o                         
   1  21   2         43.67         51.03        21.11 o                         
   2  21   2      34420.08      35370.27       538.27 o                         
   3  21   2       2708.58       2698.39        62.61 o                         
   4  21   2        776.79        845.50        36.53 o                         
   5  21   2       3212.63       3078.48        72.98 o                         
   6  21   2       3352.98       3206.26       127.35 o                         
   7  21   2       1873.23       1801.07        64.33 o                         
   8  21   2      31259.89      31720.64       595.40 o                         
   9  21   2       2011.31       1943.59        70.06 o                         
  10  21   2         21.67         18.96        25.49 o                         
  11  21   2        266.19        230.35        32.82 o                         
  12  21   2       2803.53       2815.73        76.76 o                         
  13  21   2        270.72        293.23        41.19 o                         
  14  21   2       1345.43       1208.28        70.59 o                         
  15  21   2       1238.73       1224.98        74.52 o                         
  16  21   2       1071.23       1133.81       132.34 o                         
   0  22   2       1846.21       1965.34        77.21 o                         
   1  22   2      18301.54      19103.79       302.14 o                         
   2  22   2          8.70         48.71        22.42 o                         
   3  22   2      22301.92      23032.55       358.84 o                         
   4  22   2        728.82        730.06        35.04 o                         
   5  22   2       4275.99       4227.98        94.37 o                         
   6  22   2        698.42        675.50        43.70 o                         
   7  22   2         58.69         66.90        33.96 o                         
   8  22   2       2949.11       2938.75        94.80 o                         
   9  22   2       1276.24       1185.92        56.31 o                         
  10  22   2        468.69        467.61        48.11 o                         
  11  22   2      10150.40       9979.42       190.53 o                         
  12  22   2       2237.45       2213.79        70.09 o                         
  13  22   2       3196.64       3052.44        94.60 o                         
  14  22   2       4615.55       4385.90       140.59 o                         
  15  22   2        850.26        924.94       102.93 o                         
   1  23   2      28092.19      28791.29       443.56 o                         
   2  23   2       2283.46       2301.95        61.14 o                         
   3  23   2        903.38        933.37        43.84 o                         
   4  23   2       4315.93       4212.79        95.41 o                         
   5  23   2       8807.90       8489.24       162.00 o                         
   6  23   2       1932.25       1922.99        71.26 o                         
   7  23   2        453.48        488.78        48.85 o                         
   8  23   2        527.21        523.25        41.75 o                         
   9  23   2       4662.94       4472.27       133.82 o                         
  10  23   2       2371.74       2355.86        79.97 o                         
  11  23   2      39653.40      39466.27       735.09 o                         
  12  23   2        643.41        654.42        46.74 o                         
  13  23   2         51.75         44.81        42.80 o                         
  14  23   2         26.80         33.33        65.25 o                         
   0  24   2       7985.20       8382.93       211.25 o                         
   1  24   2        249.31        333.05        30.50 o                         
   2  24   2          4.52         42.56        24.56 o                         
   3  24   2       1319.01       1289.53        47.86 o                         
   4  24   2         24.85         64.87        27.03 o                         
   5  24   2        165.62        150.75        35.03 o                         
   6  24   2       4527.00       4521.28       121.69 o                         
   7  24   2        569.96        541.25        44.48 o                         
   8  24   2       3284.53       3344.77        95.59 o                         
   9  24   2         45.36         29.41        31.69 o                         
  10  24   2      17185.10      17317.55       340.23 o                         
  11  24   2        515.40        500.29        43.05 o                         
  12  24   2        716.90        766.80        61.88 o                         
  13  24   2        175.64        127.44        78.42 o                         
   1  25   2          2.67         15.68        25.15 o                         
   2  25   2        426.70        403.29        33.08 o                         
   3  25   2         54.36         46.75        25.78 o                         
   4  25   2       3978.17       3933.18        94.51 o                         
   5  25   2         32.08         -3.77        31.58 o                         
   6  25   2       4961.92       4812.30       120.68 o                         
   7  25   2         82.70        101.78        38.20 o                         
   8  25   2       1666.17       1639.91        70.06 o                         
   9  25   2       1896.17       1829.62        73.61 o                         
  10  25   2       3464.34       3327.15        97.80 o                         
  11  25   2         40.94         26.39        38.29 o                         
   0  26   2       1379.34       1203.86        71.18 o                         
   1  26   2       3681.48       3831.91        87.34 o                         
   2  26   2        980.26       1078.68        46.42 o                         
   3  26   2       2653.95       2770.25        81.11 o                         
   4  26   2        206.05        184.62        32.24 o                         
   5  26   2         28.59         33.55        33.78 o                         
   6  26   2         84.85        100.05        36.14 o                         
   7  26   2       1843.92       1789.47       108.83 o                         
   8  26   2        178.37        164.77        36.73 o                         
   9  26   2        423.84        451.66        44.48 o                         
  10  26   2       2064.85       1893.77        94.11 o                         
   1  27   2        770.33        786.80        42.56 o                         
   2  27   2          1.39         11.89        28.58 o                         
   3  27   2          4.41         11.76        30.69 o                         
   4  27   2       6314.01       6299.57       159.89 o                         
   5  27   2       6175.39       5993.25       152.82 o                         
   6  27   2       5533.79       5424.96       134.23 o                         
   7  27   2        328.32        330.43        42.26 o                         
   8  27   2       1979.25       1917.68        81.95 o                         
   0  28   2       3918.53       3903.73       216.70 o                         
   1  28   2        656.58        630.85        40.61 o                         
   2  28   2        575.20        563.06        49.02 o                         
   3  28   2        161.69        125.05        45.84 o                         
   4  28   2      14589.15      14822.29       300.08 o                         
   5  28   2         66.78         84.25        45.28 o                         
   6  28   2      22877.26      20976.64       843.07 o                         
   1  29   2        115.33         98.03       117.64 o                         
   1   0   3       2642.64       2475.73        42.45 o                         
   3   0   3         30.52         39.62         6.07 o                         
   5   0   3        882.36        853.95        20.01 o                         
   7   0   3         73.62         60.88         8.40 o                         
   9   0   3        128.68        143.15        13.77 o                         
  11   0   3        397.76        407.40        27.91 o                         
  13   0   3       2992.80       3134.35        81.34 o                         
  15   0   3       5035.66       5124.15       124.63 o                         
  17   0   3          2.23         56.46        44.57 o                         
  19   0   3      23636.44      22744.52       516.91 o                         
  21   0   3         16.46         30.20        56.03 o                         
   0   1   3      15085.45      14604.43       220.77 o                         
   1   1   3       6099.31       5984.60        64.07 o                         
   2   1   3         83.21        140.66        10.75 o                         
   3   1   3       1088.82       1159.29        18.59 o                         
   4   1   3       2204.64       2221.89        29.42 o                         
   5   1   3       1458.23       1479.06        20.81 o                         
   6   1   3       2769.92       2672.76        33.07 o                         
   7   1   3       1998.06       1967.78        30.91 o                         
   8   1   3        240.38        228.47        10.22 o                         
   9   1   3         19.64         28.93         7.26 o                         
  10   1   3        489.47        533.92        20.15 o                         
  11   1   3        132.92        201.81        27.87 o                         
  12   1   3       4661.12       4789.97        80.34 o                         
  13   1   3      25082.97      26014.07       346.11 o                         
  14   1   3       2329.30       2454.54        52.95 o                         
  15   1   3        569.73        564.18        31.60 o                         
  16   1   3       8685.78       8669.48       155.34 o                         
  17   1   3      10679.48      10696.31       186.65 o                         
  18   1   3         25.90         53.52        35.22 o                         
  19   1   3       4478.56       4383.72       105.31 o                         
  20   1   3       7904.27       7439.52       149.02 o                         
  21   1   3        196.42        182.14        41.68 o                         
  22   1   3        558.75        635.44        51.75 o                         
   1   2   3       8461.84       8677.92        85.59 o                         
   2   2   3        299.71        310.08        10.01 o                         
   3   2   3        597.63        640.08        11.66 o                         
   4   2   3       2677.94       2682.63        31.23 o                         
   5   2   3     187141.38     188297.73      1875.32 o                         
   6   2   3      17316.55      16847.29       179.19 o                         
   7   2   3        794.27        781.80        15.73 o                         
   8   2   3        951.92        979.90        20.10 o                         
   9   2   3       4678.56       4812.27        67.14 o                         
  10   2   3          3.42         12.71        11.13 o                         
  11   2   3        206.88        254.77        21.14 o                         
  12   2   3      11574.58      11808.65       165.76 o                         
  13   2   3         56.65        116.46        24.82 o                         
  14   2   3        759.11        796.33        30.67 o                         
  15   2   3      20243.40      20804.36       303.77 o                         
  16   2   3         45.81         89.85        28.85 o                         
  17   2   3       1292.64       1311.02        57.43 o                         
  18   2   3       1992.53       1919.10        67.80 o                         
  19   2   3        385.64        421.60        43.66 o                         
  20   2   3         19.21         31.74        36.81 o                         
  21   2   3        321.84        363.27        43.66 o                         
  22   2   3       1541.42       1466.89        61.47 o                         
   0   3   3       1009.81       1137.04        27.54 o                         
   1   3   3         36.87         55.12         6.41 o                         
   2   3   3        555.35        601.34        13.14 o                         
   3   3   3        228.30        280.85         8.80 o                         
   4   3   3       3338.14       3347.80        41.96 o                         
   5   3   3         18.60         20.59         6.12 o                         
   6   3   3      68008.09      67703.50       705.35 o                         
   7   3   3       4793.37       4698.72        60.30 o                         
   8   3   3       3045.21       3091.79        41.06 o                         
   9   3   3       3640.73       3576.21        48.65 o                         
  10   3   3      24432.13      25289.83       313.64 o                         
  11   3   3        301.94        329.13        26.60 o                         
  12   3   3          9.62         63.89        22.74 o                         
  13   3   3       4248.11       4328.48        72.95 o                         
  14   3   3       8104.07       8405.08       145.82 o                         
  15   3   3         59.75         63.23        25.15 o                         
  16   3   3       4216.76       4313.92       124.22 o                         
  17   3   3       1946.50       1984.25        65.70 o                         
  18   3   3        992.39       1133.14        53.49 o                         
  19   3   3        716.30        665.42        47.41 o                         
  20   3   3          3.36         55.39        38.88 o                         
  21   3   3        169.52        188.38        42.23 o                         
  22   3   3        629.34        659.04        49.39 o                         
   1   4   3         41.00         66.04         4.92 o                         
   2   4   3       5984.92       6059.49        63.31 o                         
   3   4   3       1240.53       1255.54        17.01 o                         
   4   4   3        455.28        465.27        14.78 o                         
   5   4   3         64.21         77.64         5.58 o                         
   6   4   3      12794.93      12713.99       137.20 o                         
   7   4   3         29.54         26.87         6.79 o                         
   8   4   3      33455.61      33723.18       389.32 o                         
   9   4   3      25225.14      25442.16       313.63 o                         
  10   4   3        670.79        706.02        20.74 o                         
  11   4   3         70.80         78.32        16.93 o                         
  12   4   3        388.21        405.24        25.14 o                         
  13   4   3        514.90        548.84        30.38 o                         
  14   4   3       1610.60       1718.41        74.83 o                         
  15   4   3       7246.03       7248.91       139.13 o                         
  16   4   3       2468.68       2500.45        68.57 o                         
  17   4   3        881.70        835.48        46.96 o                         
  18   4   3       6713.12       6734.21       135.67 o                         
  19   4   3        326.96        369.04        41.65 o                         
  20   4   3         65.16         93.19        39.29 o                         
  21   4   3         47.52         50.54        40.54 o                         
  22   4   3       1309.15       1364.04        59.89 o                         
   0   5   3        390.21        443.79        22.95 o                         
   1   5   3       1855.15       1869.59        23.44 o                         
   2   5   3        278.09        304.28         8.43 o                         
   3   5   3     136467.78     137299.88      1369.19 o                         
   4   5   3       5304.89       5109.10        60.67 o                         
   5   5   3        207.00        249.59         9.00 o                         
   6   5   3         87.39         92.58         6.88 o                         
   7   5   3       1398.03       1405.05        26.06 o                         
   8   5   3        930.58        927.26        25.96 o                         
   9   5   3       7745.56       7931.51       138.82 o                         
  10   5   3        273.72        287.78        17.03 o                         
  11   5   3       3812.07       3888.73        65.99 o                         
  12   5   3          8.27          3.84        16.68 o                         
  13   5   3       7043.65       7224.82       119.29 o                         
  14   5   3       8257.65       8377.71       137.31 o                         
  15   5   3          9.19         19.96        23.12 o                         
  16   5   3        355.89        325.03        32.68 o                         
  17   5   3        291.30        346.86        36.97 o                         
  18   5   3         30.43         85.80        34.31 o                         
  19   5   3       1570.50       1658.40        63.78 o                         
  20   5   3         29.12         75.13        38.30 o                         
  21   5   3       1258.98       1432.25        62.83 o                         
  22   5   3        189.17        182.28        51.80 o                         
   1   6   3        570.46        629.75        17.18 o                         
   2   6   3       1728.19       1700.28        23.99 o                         
   3   6   3       6020.15       6021.84        70.90 o                         
   4   6   3      16492.29      15744.36       175.71 o                         
   5   6   3      24178.78      23511.97       260.63 o                         
   6   6   3         38.43         83.40        14.37 o                         
   7   6   3        453.81        473.81        17.46 o                         
   8   6   3         17.47         23.81         9.27 o                         
   9   6   3       6431.34       6414.60       123.49 o                         
  10   6   3       1149.92       1181.31        30.61 o                         
  11   6   3       1078.16       1066.08        30.40 o                         
  12   6   3       3874.41       4006.58        70.52 o                         
  13   6   3         12.23         11.71        17.30 o                         
  14   6   3        172.65        184.80        23.38 o                         
  16   6   3       3011.61       3093.44        73.90 o                         
  17   6   3       4050.58       3899.05        93.13 o                         
  18   6   3         76.44        221.91        37.47 o                         
  19   6   3        633.21        634.28        46.47 o                         
  20   6   3       1148.28       1150.04        57.53 o                         
  21   6   3       2048.20       2051.14        83.29 o                         
  22   6   3        129.01        201.67        74.57 o                         
   0   7   3     342440.47     342391.25      5030.89 o                         
   1   7   3       3370.32       3245.70        40.83 o                         
   2   7   3        532.73        578.06        13.69 o                         
   3   7   3         41.47         63.27         6.42 o                         
   4   7   3      36764.45      35547.29       390.95 o                         
   5   7   3         36.27         38.85         7.17 o                         
   6   7   3        768.67        814.74        17.67 o                         
   7   7   3        397.27        408.61        14.37 o                         
   8   7   3       1189.42       1185.48        25.58 o                         
   9   7   3        125.24        131.66        12.74 o                         
  10   7   3      22469.02      23149.10       291.10 o                         
  11   7   3       2581.88       2643.36        49.45 o                         
  12   7   3       2381.28       2386.06        51.21 o                         
  13   7   3          3.59         -8.03        17.94 o                         
  14   7   3         42.99         61.42        20.91 o                         
  15   7   3        646.82        686.73        32.96 o                         
  16   7   3       1264.71       1382.00        49.95 o                         
  17   7   3       1619.64       1671.37        62.14 o                         
  18   7   3         12.77         58.15        34.18 o                         
  19   7   3        281.08        243.98        45.15 o                         
  20   7   3       7584.28       7430.86       183.43 o                         
  21   7   3       2757.24       2690.74       125.95 o                         
   1   8   3       2746.36       2677.70        36.88 o                         
   2   8   3       2651.98       2579.28        34.24 o                         
   3   8   3       2845.99       2728.19        38.29 o                         
   4   8   3         91.45         92.94         7.40 o                         
   5   8   3       1634.15       1566.37        27.45 o                         
   6   8   3       5042.09       4920.58        64.32 o                         
   7   8   3        978.53       1044.16        40.20 o                         
   8   8   3        262.03        317.27        15.75 o                         
   9   8   3       2027.70       1983.17        41.63 o                         
  10   8   3        391.16        405.72        24.32 o                         
  11   8   3      35392.91      35721.59       442.53 o                         
  12   8   3      20967.16      21518.76       291.87 o                         
  13   8   3         21.08         30.47        18.98 o                         
  14   8   3        178.08        182.26        23.32 o                         
  15   8   3        466.69        503.33        29.87 o                         
  16   8   3       1157.83       1179.77        42.71 o                         
  17   8   3         24.42         76.77        35.02 o                         
  18   8   3       1040.08       1072.81        58.03 o                         
  19   8   3       1042.61       1125.95        62.60 o                         
  20   8   3        793.06        847.25        60.43 o                         
  21   8   3      10824.91      10752.81       218.74 o                         
   0   9   3        801.68        784.30        23.90 o                         
   1   9   3         21.65         53.30        12.62 o                         
   2   9   3         81.98         88.14         7.44 o                         
   3   9   3        850.88        869.32        18.80 o                         
   4   9   3         86.04        108.24         9.64 o                         
   5   9   3        305.26        306.53        12.63 o                         
   6   9   3       2108.06       2043.87        35.61 o                         
   7   9   3      29363.60      28620.20       351.77 o                         
   8   9   3       2767.05       2660.24        42.55 o                         
   9   9   3         55.40         73.82        14.04 o                         
  10   9   3        673.27        717.31        23.26 o                         
  11   9   3       6489.58       6764.43        98.79 o                         
  12   9   3       1365.66       1402.09        42.80 o                         
  13   9   3       7443.38       7855.04       159.32 o                         
  14   9   3        155.16        233.18        24.35 o                         
  15   9   3        207.76        202.43        26.73 o                         
  16   9   3         42.99         37.79        27.61 o                         
  17   9   3          1.03         66.08        32.90 o                         
  18   9   3         23.01        302.11        43.88 o                         
  19   9   3       2031.19       2235.27        93.18 o                         
  20   9   3       1299.85       1365.45       119.88 o                         
  21   9   3        644.03        681.92        59.69 o                         
   1  10   3        324.19        310.05        14.01 o                         
   2  10   3        643.92        676.76        18.47 o                         
   3  10   3         77.47         84.80         9.84 o                         
   4  10   3       3965.73       4012.40        64.66 o                         
   5  10   3       2330.80       2194.52        35.75 o                         
   6  10   3       1907.90       1884.69        38.56 o                         
   7  10   3        125.38        190.72        22.82 o                         
   8  10   3       8589.01       8559.39       121.23 o                         
   9  10   3       5243.02       5151.63        76.11 o                         
  10  10   3       1063.67       1046.90        29.15 o                         
  11  10   3       2051.17       2049.00        44.76 o                         
  12  10   3       2695.75       2667.31        56.26 o                         
  13  10   3       1633.44       1662.04        48.79 o                         
  14  10   3        282.86        355.33        30.96 o                         
  15  10   3       1089.82       1069.91        44.31 o                         
  16  10   3         16.07         11.15        30.62 o                         
  17  10   3        103.38         99.52        33.56 o                         
  18  10   3        757.95        786.33        53.91 o                         
  19  10   3       1302.79       1405.67        86.43 o                         
  20  10   3        280.47        299.30        49.46 o                         
  21  10   3        301.25        287.99        75.72 o                         
   0  11   3      42956.61      42965.33      1019.30 o                         
   1  11   3       5468.67       5219.72        74.78 o                         
   2  11   3         16.51         42.84         9.14 o                         
   3  11   3        276.68        284.35        14.16 o                         
   4  11   3         52.75        102.84        20.27 o                         
   5  11   3       1026.21        982.66        29.95 o                         
   6  11   3       2526.91       2401.24        40.05 o                         
   7  11   3        428.79        417.92        16.85 o                         
   8  11   3          0.79         40.24        19.46 o                         
   9  11   3      10395.78      10311.79       131.36 o                         
  10  11   3      60529.96      62322.69       809.21 o                         
  11  11   3       7218.19       7450.54       142.76 o                         
  12  11   3        623.07        651.73        29.20 o                         
  13  11   3        692.08        771.59        35.77 o                         
  14  11   3       4011.48       4121.70        87.16 o                         
  15  11   3       1219.78       1212.93        46.18 o                         
  16  11   3       2738.59       2836.72        73.66 o                         
  17  11   3       1640.28       1721.37        64.97 o                         
  18  11   3         69.73         64.99        35.72 o                         
  19  11   3        115.91         96.84        49.13 o                         
  20  11   3        503.29        538.93        62.99 o                         
   1  12   3      46164.42      45602.84       587.45 o                         
   2  12   3        831.65        792.40        22.04 o                         
   3  12   3       1546.77       1552.75        31.17 o                         
   4  12   3         16.99         18.12         9.91 o                         
   5  12   3       4164.65       4142.68        71.24 o                         
   6  12   3          9.35         17.24        10.52 o                         
   7  12   3        336.90        333.80        21.92 o                         
   8  12   3        905.78        895.69        30.22 o                         
   9  12   3       2679.16       2623.80        52.05 o                         
  10  12   3        513.10        580.34        27.33 o                         
  11  12   3      19312.17      19450.46       295.40 o                         
  12  12   3        703.03        718.88        30.92 o                         
  13  12   3       1507.90       1567.41        49.76 o                         
  14  12   3          3.93         -2.49        34.46 o                         
  15  12   3       1334.73       1522.53        59.13 o                         
  16  12   3       6703.18       6741.42       135.15 o                         
  17  12   3        211.74        214.50        42.51 o                         
  18  12   3        646.38        658.42        52.87 o                         
  19  12   3        404.85        418.01        53.57 o                         
  20  12   3         97.89         92.75        54.25 o                         
   0  13   3        800.29        802.88        52.92 o                         
   1  13   3       1732.35       1659.42        32.57 o                         
   2  13   3       7048.29       6839.96        98.65 o                         
   3  13   3       6179.17       5987.44       102.24 o                         
   4  13   3        673.29        675.93        21.52 o                         
   5  13   3         66.99         67.53        12.20 o                         
   6  13   3        158.28        174.52        22.95 o                         
   7  13   3        927.66        991.74        30.38 o                         
   8  13   3        346.24        375.62        24.20 o                         
   9  13   3        835.81        853.96        31.96 o                         
  10  13   3        155.27        160.79        20.35 o                         
  11  13   3       4114.73       4135.58       132.92 o                         
  12  13   3        498.08        487.05        30.47 o                         
  13  13   3       3219.83       3408.45       157.84 o                         
  14  13   3       2358.55       2441.98        70.48 o                         
  15  13   3         63.78        125.66        33.52 o                         
  16  13   3       9962.45      10058.02       201.62 o                         
  17  13   3       5530.46       5689.54       136.12 o                         
  18  13   3        105.19        117.26        42.14 o                         
  19  13   3        557.40        515.41        51.23 o                         
   1  14   3        208.27        226.64        14.53 o                         
   2  14   3      29677.07      29489.00       384.67 o                         
   3  14   3       2815.01       2708.55        51.07 o                         
   4  14   3       1660.04       1680.26        37.72 o                         
   5  14   3          0.56         14.70        12.69 o                         
   6  14   3        728.71        772.82        41.01 o                         
   7  14   3        200.40        236.26        18.77 o                         
   8  14   3      23556.11      24304.29       410.59 o                         
   9  14   3       4142.20       4164.77        77.73 o                         
  10  14   3         59.00         69.86        20.39 o                         
  11  14   3          9.85         11.02        19.36 o                         
  12  14   3       2575.06       2668.35        70.09 o                         
  13  14   3        481.61        499.71        32.24 o                         
  14  14   3       1752.31       1801.55        62.35 o                         
  15  14   3       8463.18       8475.78       159.13 o                         
  16  14   3         57.60        135.72        38.48 o                         
  17  14   3        105.51        130.12        42.51 o                         
  18  14   3       5824.93       5907.11       142.30 o                         
  19  14   3       1284.13       1301.00        68.46 o                         
   0  15   3        163.51        221.70        20.55 o                         
   1  15   3       4758.39       4862.13        79.73 o                         
   2  15   3        794.05        806.76        27.19 o                         
   3  15   3      20173.00      19742.67       281.51 o                         
   4  15   3       3554.31       3547.22        63.71 o                         
   5  15   3       4208.99       4108.58        71.67 o                         
   6  15   3        152.67        179.00        20.84 o                         
   7  15   3       1044.84       1036.54        33.36 o                         
   8  15   3       2691.48       2642.48        62.02 o                         
   9  15   3       5044.02       6349.65       113.67 o                         
  10  15   3       2815.14       2937.07        63.18 o                         
  11  15   3        295.06        346.62        27.51 o                         
  12  15   3        486.59        513.62        33.23 o                         
  13  15   3         69.42        113.06        27.25 o                         
  14  15   3       3836.48       3819.96        97.18 o                         
  15  15   3        472.66        516.44        42.72 o                         
  16  15   3       7001.25       6911.61       153.81 o                         
  17  15   3       3017.22       2969.25       105.98 o                         
  18  15   3        116.87         91.52        42.84 o                         
  19  15   3        448.07        379.86        57.91 o                         
   1  16   3       6859.11       6976.74       118.55 o                         
   2  16   3       2070.08       2078.58        44.20 o                         
   3  16   3        596.06        667.18        45.20 o                         
   4  16   3         69.43        174.39        37.37 o                         
   5  16   3      25019.80      24760.46       377.50 o                         
   6  16   3       2984.76       2932.64        61.68 o                         
   7  16   3       1116.49       1044.36        35.82 o                         
   8  16   3       1792.89       1833.53        52.11 o                         
   9  16   3       3187.75       3186.77        71.92 o                         
  10  16   3        139.15        147.02        23.66 o                         
  11  16   3       4146.75       4502.51        85.99 o                         
  12  16   3       1403.33       1474.17        64.48 o                         
  13  16   3          2.41         58.97        26.29 o                         
  14  16   3        770.77        797.41        48.46 o                         
  15  16   3       4469.46       4598.03       128.44 o                         
  16  16   3         15.88         52.68        41.68 o                         
  17  16   3         28.26         34.50        48.51 o                         
  18  16   3        119.43        167.16        44.59 o                         
   0  17   3       4184.95       4308.28       116.62 o                         
   1  17   3         20.62         43.94        16.51 o                         
   2  17   3       3143.66       3171.58        65.84 o                         
   3  17   3        642.53        649.93        28.27 o                         
   4  17   3          0.14         83.79        35.81 o                         
   5  17   3        105.11        107.87        18.36 o                         
   6  17   3      31808.58      31574.37       478.20 o                         
   7  17   3        448.46        432.74        28.95 o                         
   8  17   3        952.71       1056.88        40.50 o                         
   9  17   3       1041.14       1117.29        43.14 o                         
  10  17   3       5004.98       5091.07       118.95 o                         
  11  17   3        773.86        881.89        45.24 o                         
  12  17   3         20.23         35.49        29.40 o                         
  13  17   3        342.31        352.02        34.14 o                         
  14  17   3        110.02        182.61        38.36 o                         
  15  17   3         79.34         83.12        46.69 o                         
  16  17   3       8693.56       8886.35       205.25 o                         
  17  17   3        490.80        543.97        54.66 o                         
  18  17   3        423.18        441.14       147.05 o                         
   1  18   3       3658.19       3698.60        74.43 o                         
   2  18   3       9126.70       9257.12       155.29 o                         
   3  18   3       1762.76       1826.27        47.69 o                         
   4  18   3        154.02        184.52        21.59 o                         
   5  18   3        123.19        105.71        23.32 o                         
   6  18   3       6837.69       6689.05       110.75 o                         
   7  18   3       5031.05       4789.23       104.27 o                         
   8  18   3       3951.41       3853.81        95.72 o                         
   9  18   3         45.43         95.36        24.81 o                         
  10  18   3       1668.26       1720.33        56.24 o                         
  11  18   3        266.09        239.99        31.40 o                         
  12  18   3       3055.10       2984.02        85.38 o                         
  13  18   3        572.94        604.29        40.15 o                         
  14  18   3       2742.80       2853.58        87.76 o                         
  15  18   3         62.81        143.48        43.75 o                         
  16  18   3       2558.52       2624.54        99.41 o                         
  17  18   3         12.47         65.00        46.34 o                         
   0  19   3        160.45        160.41        29.86 o                         
   1  19   3       2024.19       2039.20        53.79 o                         
   2  19   3        475.72        541.78        31.81 o                         
   3  19   3       6677.25       6976.09       123.31 o                         
   4  19   3         13.79         35.34        18.77 o                         
   5  19   3          2.92         32.57        25.80 o                         
   6  19   3         93.35         96.95        23.21 o                         
   7  19   3       3535.09       3589.91        95.11 o                         
   8  19   3        150.86        188.52        26.36 o                         
   9  19   3         40.08         26.82        25.20 o                         
  10  19   3          1.19          1.04        26.53 o                         
  11  19   3        596.57        585.15        37.18 o                         
  12  19   3        343.49        353.09        34.68 o                         
  13  19   3        145.15        180.32        37.68 o                         
  14  19   3          3.02         -9.05        45.19 o                         
  15  19   3        868.92        880.84        64.24 o                         
  16  19   3         32.80        106.37        55.18 o                         
   1  20   3        970.42       1000.34        48.96 o                         
   2  20   3        490.93        478.46        30.28 o                         
   3  20   3        717.35        762.56        34.52 o                         
   4  20   3       2963.09       3064.33        69.05 o                         
   5  20   3       1397.92       1503.87        51.66 o                         
   6  20   3       1158.66       1189.58        46.32 o                         
   7  20   3        262.41        229.55        34.46 o                         
   8  20   3       4133.50       4327.38       109.60 o                         
   9  20   3       3410.67       3542.90       112.93 o                         
  10  20   3        146.93        143.15        34.95 o                         
  11  20   3        332.22        402.93        35.52 o                         
  12  20   3        280.84        307.06        35.20 o                         
  13  20   3        992.75       1043.91        62.35 o                         
  14  20   3       1099.57       1044.78        76.43 o                         
  15  20   3          0.12         20.32        62.22 o                         
   1  21   3         10.41         11.24        21.11 o                         
   2  21   3        278.70        298.60        27.21 o                         
   3  21   3        622.75        711.38        35.04 o                         
   4  21   3      23565.86      24004.60       435.34 o                         
   5  21   3        512.37        559.77        34.22 o                         
   6  21   3      16612.30      16660.99       365.06 o                         
   7  21   3       1680.42       1705.04        69.27 o                         
   8  21   3         75.34         45.62        44.84 o                         
   9  21   3        360.03        391.11        38.54 o                         
  10  21   3       2037.05       2206.89        94.46 o                         
  11  21   3        759.26        720.93        46.74 o                         
  12  21   3         72.87        318.59        41.11 o                         
  13  21   3        895.30        937.72        95.53 o                         
  14  21   3        121.47        129.21        54.23 o                         
  15  21   3        733.38        745.16       119.66 o                         
   1  22   3        820.11        895.02        40.61 o                         
   2  22   3        567.41        586.10        34.52 o                         
   3  22   3       1355.19       1472.74        51.14 o                         
   4  22   3        709.32        735.80        40.72 o                         
   5  22   3       5416.20       5284.64       113.48 o                         
   6  22   3        843.82        800.48        49.46 o                         
   7  22   3         94.93        133.52        34.46 o                         
   8  22   3       1645.63       1705.71        70.06 o                         
   9  22   3         70.02         72.26        34.97 o                         
  10  22   3        609.35        645.82        46.74 o                         
  11  22   3       2336.46       2494.76        86.92 o                         
  12  22   3         90.63        111.01        36.73 o                         
  13  22   3         39.15         53.27        39.84 o                         
  14  22   3       1284.68       1068.54       137.24 o                         
   0  23   3        355.07        361.06        46.95 o                         
   1  23   3        612.81        703.45        38.54 o                         
   2  23   3         14.14         46.81        25.15 o                         
   3  23   3       1287.98       1414.42        51.14 o                         
   4  23   3         66.21         64.76        27.82 o                         
   5  23   3        438.58        450.68        36.04 o                         
   6  23   3        434.81        405.91        39.48 o                         
   7  23   3       9622.59       9903.52       287.24 o                         
   8  23   3       3809.18       3777.03       104.67 o                         
   9  23   3         17.41         52.48        36.14 o                         
  10  23   3         20.35         21.82        34.46 o                         
  11  23   3       2775.22       2737.03       101.88 o                         
  12  23   3       2001.53       2081.97        80.70 o                         
  13  23   3       4687.22       4558.43       284.29 o                         
   1  24   3         37.35         41.53        26.47 o                         
   2  24   3       6273.37       6544.64       124.64 o                         
   3  24   3        103.72        127.87        29.18 o                         
   4  24   3       1862.04       1966.02        83.77 o                         
   5  24   3         55.20         65.54        30.31 o                         
   6  24   3       2496.15       2544.30        97.75 o                         
   7  24   3        279.80        276.92        51.64 o                         
   8  24   3       1928.97       1995.69        79.97 o                         
   9  24   3        134.38        141.01        38.03 o                         
  10  24   3       1567.67       1569.85        70.44 o                         
  11  24   3        245.07        204.56        41.11 o                         
   0  25   3         16.98         32.68        39.62 o                         
   1  25   3        514.48        529.16        37.22 o                         
   2  25   3        127.53        110.88        29.82 o                         
   3  25   3        468.86        493.08        41.05 o                         
   4  25   3        394.67        372.49        37.26 o                         
   5  25   3       2442.26       2398.94        86.13 o                         
   6  25   3       5446.59       5648.46       226.39 o                         
   7  25   3        651.88        731.37        52.24 o                         
   8  25   3        634.94        654.35        70.75 o                         
   9  25   3        820.49        765.23        52.32 o                         
  10  25   3       2496.60       2469.51        92.12 o                         
   1  26   3      12345.98      13024.78       220.77 o                         
   2  26   3          6.62        -27.72        27.72 o                         
   3  26   3        434.76        419.19        41.05 o                         
   4  26   3        100.13         45.24        36.65 o                         
   5  26   3        199.17        232.77        42.34 o                         
   6  26   3        282.68        262.87        43.05 o                         
   7  26   3         10.44        -20.47        36.14 o                         
   8  26   3        159.22        111.56        43.86 o                         
   0  27   3       5984.54       6297.38       177.28 o                         
   1  27   3       1988.61       1998.77        68.54 o                         
   2  27   3       6752.27       6865.57       133.36 o                         
   3  27   3        362.50        372.75        51.98 o                         
   4  27   3        832.17        915.35        74.14 o                         
   5  27   3          4.25        -15.13        50.94 o                         
   6  27   3        843.52        774.44       147.05 o                         
   1  28   3        334.90        335.49        61.30 o                         
   0   0   4     967200.19     967333.12     20074.97 o                         
   2   0   4        102.65        120.16        11.54 o                         
   4   0   4       5490.82       5393.44        87.34 o                         
   6   0   4      68888.26      70238.90      1035.19 o                         
   8   0   4         11.99         15.05        14.18 o                         
  10   0   4     157206.44     163292.34      2627.35 o                         
  12   0   4       3102.24       3353.61        87.21 o                         
  14   0   4        162.91        165.90        30.43 o                         
  16   0   4      18592.16      19745.07       387.08 o                         
  18   0   4          3.53         53.92        62.39 o                         
  20   0   4      24072.95      24201.01       555.97 o                         
   1   1   4        389.93        512.27        25.71 o                         
   2   1   4         14.67         43.37         6.38 o                         
   3   1   4        290.43        309.32         9.45 o                         
   4   1   4          6.83         22.28         5.91 o                         
   5   1   4       4314.07       4305.03        56.68 o                         
   6   1   4      25254.39      24899.20       264.34 o                         
   7   1   4       5624.88       5513.38        61.77 o                         
   8   1   4       1564.06       1642.37        28.63 o                         
   9   1   4        459.36        541.07        23.45 o                         
  10   1   4        109.78        114.47        13.88 o                         
  11   1   4      28181.59      29331.24       386.77 o                         
  12   1   4      28012.91      29273.38       388.09 o                         
  13   1   4       2031.71       2099.10        48.44 o                         
  14   1   4        136.89        132.96        22.18 o                         
  15   1   4        382.30        413.51        27.92 o                         
  16   1   4       2485.10       2576.25        70.78 o                         
  17   1   4       1547.02       1550.13        64.64 o                         
  18   1   4         39.55        107.03        40.23 o                         
  19   1   4       6653.50       6634.86       138.05 o                         
  20   1   4       1056.47       1081.07        63.45 o                         
  21   1   4      11630.18      11171.39       205.72 o                         
   0   2   4        346.27        323.84        17.49 o                         
   1   2   4         28.56         87.81         7.19 o                         
   2   2   4        471.22        444.81        12.23 o                         
   3   2   4       2953.51       3227.14        41.57 o                         
   4   2   4          1.08          6.44         5.80 o                         
   5   2   4          1.95         15.68         6.42 o                         
   6   2   4       1242.47       1165.09        19.47 o                         
   7   2   4      50685.93      50238.29       505.69 o                         
   8   2   4        814.73        776.19        20.52 o                         
   9   2   4         17.24         40.12        10.90 o                         
  10   2   4         33.61          8.01        17.02 o                         
  11   2   4      15522.68      16215.78       221.66 o                         
  12   2   4        828.63        878.07        33.35 o                         
  13   2   4      23387.26      24649.49       330.48 o                         
  14   2   4        588.41        648.57        35.41 o                         
  15   2   4         79.56        122.89        28.35 o                         
  16   2   4        241.33        173.62        32.32 o                         
  17   2   4         16.47         61.53        32.74 o                         
  18   2   4         43.89         58.71        35.99 o                         
  19   2   4       2779.33       2919.76        89.48 o                         
  20   2   4        648.66        756.46        53.11 o                         
  21   2   4       4391.21       4151.15       110.81 o                         
   1   3   4       1106.54       1154.76        25.27 o                         
   2   3   4       6082.87       6332.87        68.78 o                         
   3   3   4        346.26        350.84        10.29 o                         
   4   3   4          6.99         24.88         6.23 o                         
   5   3   4        357.83        373.52        11.49 o                         
   6   3   4      20363.74      20000.04       213.63 o                         
   7   3   4        146.45        137.38        10.84 o                         
   8   3   4        296.39        304.60        13.79 o                         
   9   3   4       2863.73       2810.66        45.54 o                         
  10   3   4        695.79        725.00        29.13 o                         
  11   3   4        674.24        697.92        27.16 o                         
  12   3   4       1601.85       1589.48        48.95 o                         
  13   3   4       4367.44       4581.27        92.07 o                         
  14   3   4        206.38        308.99        30.28 o                         
  15   3   4       1571.29       1585.14        84.76 o                         
  16   3   4       6772.75       6891.78       133.07 o                         
  17   3   4        283.96        300.01        34.97 o                         
  18   3   4          1.07         26.78        36.81 o                         
  19   3   4       3696.52       3673.57        99.45 o                         
  20   3   4        102.00        138.22        41.99 o                         
  21   3   4        156.11        181.40        45.40 o                         
   0   4   4       5049.06       5475.07       136.79 o                         
   1   4   4       1493.42       1507.69        22.18 o                         
   2   4   4       1894.66       1870.80        25.59 o                         
   3   4   4        249.01        263.97         9.49 o                         
   4   4   4        859.13        860.08        17.13 o                         
   5   4   4        314.60        326.59        11.20 o                         
   6   4   4      44513.65      43546.42       457.25 o                         
   7   4   4       2325.52       2233.93        36.58 o                         
   8   4   4        456.71        482.78        17.04 o                         
   9   4   4       2220.64       2166.39        40.40 o                         
  10   4   4      10176.95      10221.23       167.22 o                         
  11   4   4       1943.50       1957.99        50.30 o                         
  12   4   4        433.25        478.78        28.75 o                         
  13   4   4        937.93        993.25        40.65 o                         
  14   4   4        815.93        894.31        41.12 o                         
  15   4   4        337.04        368.01        31.97 o                         
  16   4   4       3969.04       4106.18        96.55 o                         
  17   4   4       2789.27       3007.88       124.15 o                         
  18   4   4        110.06         89.24        36.97 o                         
  19   4   4        507.34        492.71        46.96 o                         
  20   4   4         31.97        126.03        42.93 o                         
  21   4   4        518.00        513.42        49.45 o                         
   1   5   4       1282.38       1258.54        20.50 o                         
   2   5   4          4.23         13.26         5.94 o                         
   3   5   4        313.81        343.77        11.33 o                         
   4   5   4        668.64        682.16        14.72 o                         
   5   5   4     220582.41     217088.64      2466.36 o                         
   6   5   4       5380.04       5072.43        67.14 o                         
   7   5   4          1.90          4.90         9.08 o                         
   8   5   4        201.99        198.20        13.63 o                         
   9   5   4       4280.42       4265.04        67.76 o                         
  10   5   4         10.13         38.06        16.47 o                         
  11   5   4       6695.64       6947.75       133.60 o                         
  12   5   4       6867.37       6860.76       123.55 o                         
  13   5   4       2601.62       2598.47        61.76 o                         
  14   5   4        117.98        127.00        26.20 o                         
  15   5   4      32712.68      33344.12       495.59 o                         
  16   5   4        779.00        851.14        41.72 o                         
  17   5   4       1158.51       1286.26        50.63 o                         
  18   5   4       1998.69       2047.09        73.74 o                         
  19   5   4       4321.26       4528.15       109.38 o                         
  20   5   4         94.90        133.15        42.15 o                         
  21   5   4       2554.43       2330.93        94.99 o                         
   0   6   4         16.77         59.49        16.81 o                         
   1   6   4        157.62        192.58        10.27 o                         
   2   6   4       1847.19       1813.68        26.65 o                         
   3   6   4       6849.21       6841.04        89.64 o                         
   4   6   4      10809.49      10550.71       127.68 o                         
   5   6   4        104.69        121.31        10.61 o                         
   6   6   4        315.75        391.38        27.04 o                         
   7   6   4        651.86        671.03        20.69 o                         
   8   6   4       6701.25       6556.60       120.48 o                         
   9   6   4         26.64         36.40        12.65 o                         
  10   6   4        124.78        122.89        18.49 o                         
  11   6   4       2151.37       2135.80        47.59 o                         
  12   6   4       6673.67       6686.79       113.73 o                         
  13   6   4      29587.95      29965.84       428.61 o                         
  14   6   4      27736.08      28553.79       410.64 o                         
  15   6   4        350.44        398.91        32.86 o                         
  16   6   4      13823.43      13845.56       216.78 o                         
  17   6   4      18276.08      18412.56       279.27 o                         
  18   6   4       1620.61       1652.77        63.78 o                         
  19   6   4       5521.80       5390.19       120.56 o                         
  20   6   4      12991.61      12753.76       225.71 o                         
  21   6   4        653.67        519.56       147.05 o                         
   1   7   4         82.73         87.50         7.99 o                         
   2   7   4     140347.08     140357.56      1683.26 o                         
   3   7   4       1745.84       1672.45        28.64 o                         
   4   7   4       5978.48       5989.44        79.83 o                         
   5   7   4        977.05        956.21        26.78 o                         
   6   7   4       1914.16       1885.85        33.21 o                         
   7   7   4        685.04        710.10        21.52 o                         
   8   7   4     133799.28     132269.59      2040.81 o                         
   9   7   4       1251.68       1305.96        42.61 o                         
  10   7   4        192.82        237.34        21.32 o                         
  11   7   4        164.83        197.24        20.68 o                         
  12   7   4      12803.68      13043.24       185.64 o                         
  13   7   4        496.23        536.00        33.92 o                         
  14   7   4      12424.34      12658.99       197.18 o                         
  15   7   4       4364.88       4560.50        92.50 o                         
  16   7   4        760.94        817.62        41.68 o                         
  17   7   4        303.60        363.36        37.00 o                         
  18   7   4      31733.41      32417.54       507.43 o                         
  19   7   4       8503.13       8526.66       207.36 o                         
  20   7   4        227.25        318.05        50.79 o                         
   0   8   4       8479.38       8217.13       159.24 o                         
   1   8   4      24155.12      23855.21       310.62 o                         
   2   8   4       2696.32       2650.22        40.22 o                         
   3   8   4      21360.17      20784.91       256.68 o                         
   4   8   4       4659.75       4452.23        63.12 o                         
   5   8   4       3513.62       3449.21        51.44 o                         
   6   8   4        521.05        522.14        17.43 o                         
   7   8   4         28.10         35.01        10.83 o                         
   8   8   4       8671.11       8307.66       140.28 o                         
   9   8   4        315.63        332.76        18.71 o                         
  10   8   4        285.52        316.23        23.12 o                         
  11   8   4      10203.47      10275.53       149.21 o                         
  12   8   4       1467.19       1409.08        41.86 o                         
  13   8   4         58.56        147.90        43.50 o                         
  14   8   4       8637.12       8744.96       145.66 o                         
  15   8   4       1166.82       1232.46        55.87 o                         
  16   8   4       4724.31       4958.06       100.85 o                         
  17   8   4        721.42        820.57        44.21 o                         
  18   8   4       1019.82       1000.74        53.89 o                         
  19   8   4        108.48        127.03        45.29 o                         
  20   8   4         27.80        207.59        49.65 o                         
   1   9   4      26248.64      26069.43       339.63 o                         
   2   9   4        581.35        561.30        18.66 o                         
   3   9   4       2687.54       2649.59        44.38 o                         
   4   9   4        152.17        156.98        10.61 o                         
   5   9   4       6088.70       5834.48        79.47 o                         
   6   9   4       1759.37       1667.48        33.91 o                         
   7   9   4       1028.86        996.51        26.58 o                         
   8   9   4        180.94        176.83        14.48 o                         
   9   9   4       3604.22       3522.59        99.87 o                         
  10   9   4        378.45        402.11        23.07 o                         
  11   9   4      15462.77      15464.87       254.38 o                         
  12   9   4       3264.04       3235.03        83.83 o                         
  13   9   4        668.05        674.17        34.79 o                         
  14   9   4        284.84        296.93        30.34 o                         
  15   9   4        624.51        676.00        37.63 o                         
  16   9   4        516.91        603.06        39.00 o                         
  17   9   4         17.69         28.47        35.76 o                         
  18   9   4       1679.64       1716.26        73.41 o                         
  19   9   4        603.81        707.05        55.97 o                         
  20   9   4         96.17        131.52        48.34 o                         
   0  10   4       4689.81       4613.95        96.56 o                         
   1  10   4        432.04        451.48        18.06 o                         
   2  10   4         17.79         43.02        11.94 o                         
   3  10   4        299.55        286.38        14.91 o                         
   4  10   4       1638.47       1593.21        33.00 o                         
   5  10   4         31.05         39.21        11.37 o                         
   6  10   4      24757.99      23881.37       312.77 o                         
   7  10   4        376.21        379.19        17.38 o                         
   8  10   4       7890.49       7634.00       123.35 o                         
   9  10   4       1347.71       1265.38        36.73 o                         
  10  10   4      28267.96      28537.60       571.22 o                         
  11  10   4         78.48         95.61        18.97 o                         
  12  10   4        475.88        535.76        26.79 o                         
  13  10   4        852.99        870.78        38.91 o                         
  14  10   4      10896.56      10975.36       177.26 o                         
  15  10   4        497.91        496.08        39.22 o                         
  16  10   4       1058.19       1214.67        54.29 o                         
  17  10   4         10.12          1.88        35.22 o                         
  18  10   4       2615.26       2867.68        96.31 o                         
  19  10   4        290.15        269.69        47.58 o                         
   1  11   4        110.21         97.85        11.37 o                         
   2  11   4       6281.60       6215.34        89.56 o                         
   3  11   4       2940.79       2849.20        47.86 o                         
   4  11   4       1014.70       1020.07        25.98 o                         
   5  11   4        842.35        859.65        25.94 o                         
   6  11   4       3131.92       3054.18        55.96 o                         
   7  11   4        139.48        167.90        14.91 o                         
   8  11   4      22556.27      22179.26       294.54 o                         
   9  11   4      22763.38      22455.92       319.68 o                         
  10  11   4       1419.36       1384.01        42.07 o                         
  11  11   4        193.77        218.46        21.68 o                         
  12  11   4        257.42        279.06        23.37 o                         
  13  11   4        238.12        248.49        28.93 o                         
  14  11   4        763.46        879.96        42.93 o                         
  15  11   4       2866.43       3039.35        81.48 o                         
  16  11   4        133.72        214.57        37.92 o                         
  17  11   4       1685.31       1801.03        67.67 o                         
  18  11   4       7722.82       8207.51       176.78 o                         
  19  11   4       4808.49       4851.77       148.16 o                         
   0  12   4        280.44        283.76        22.33 o                         
   1  12   4       3674.66       3558.69        57.40 o                         
   2  12   4        404.72        391.62        17.38 o                         
   3  12   4     157670.06     154663.91      1970.02 o                         
   4  12   4       1257.29       1220.80        29.94 o                         
   5  12   4        155.99        195.18        16.29 o                         
   6  12   4          0.68         -2.45        12.84 o                         
   7  12   4       4815.75       4791.78        79.71 o                         
   8  12   4        357.72        356.38        21.54 o                         
   9  12   4       7743.46       7803.84       142.27 o                         
  10  12   4       1247.64       1253.03        38.04 o                         
  11  12   4        168.68        167.24        25.42 o                         
  12  12   4         80.13         82.82        23.38 o                         
  13  12   4      34850.52      35133.48       562.47 o                         
  14  12   4       2791.32       2814.98        72.24 o                         
  15  12   4         41.88         74.36        37.32 o                         
  16  12   4        511.00        519.87        48.46 o                         
  17  12   4        169.79        239.08        44.52 o                         
  18  12   4          5.00          2.50        53.77 o                         
  19  12   4       5346.46       5219.10       156.00 o                         
   1  13   4        247.87        235.19        14.53 o                         
   2  13   4          3.92         52.04        19.10 o                         
   3  13   4       6074.80       5900.79        87.75 o                         
   4  13   4      24550.50      23571.54       311.90 o                         
   5  13   4      25915.45      24786.89       327.91 o                         
   6  13   4      19311.19      18780.08       268.83 o                         
   7  13   4         34.02         50.81        14.76 o                         
   8  13   4       5724.09       5655.37       103.28 o                         
   9  13   4      11413.42      11509.87       206.85 o                         
  10  13   4       1539.95       1581.26        50.91 o                         
  11  13   4       1445.48       1447.48        51.56 o                         
  12  13   4        804.87        803.60        39.62 o                         
  13  13   4        428.77        428.16        47.24 o                         
  14  13   4          0.66         26.89        30.62 o                         
  15  13   4       1222.59       1357.34        76.99 o                         
  16  13   4      20285.97      20296.64       364.34 o                         
  17  13   4       5449.24       5597.51       145.18 o                         
  18  13   4        183.03        266.82        54.25 o                         
   0  14   4        126.67        225.30        58.01 o                         
   1  14   4         22.43         62.20        19.31 o                         
   2  14   4        900.70        946.36        27.79 o                         
   3  14   4        147.01        167.92        15.35 o                         
   4  14   4      48505.17      46919.68       607.37 o                         
   5  14   4          0.70         22.49        13.81 o                         
   6  14   4      39865.39      40000.28       556.80 o                         
   7  14   4          5.51         65.24        27.49 o                         
   8  14   4       1434.05       1357.04        47.98 o                         
   9  14   4        606.92        604.34        34.74 o                         
  10  14   4      15860.67      16363.13       330.09 o                         
  11  14   4          2.36        -11.26        26.15 o                         
  12  14   4        143.69        154.66        31.94 o                         
  13  14   4        110.95        114.17        31.51 o                         
  14  14   4         41.21        102.85        47.55 o                         
  15  14   4       2725.78       2674.75        86.42 o                         
  16  14   4      39540.68      39873.38       674.93 o                         
  17  14   4        113.77        156.98        51.87 o                         
  18  14   4        220.96        267.77        55.66 o                         
   1  15   4        527.03        570.20        22.46 o                         
   2  15   4        128.30        143.65        15.12 o                         
   3  15   4       8400.10       8168.73       118.53 o                         
   4  15   4        260.45        245.44        19.01 o                         
   5  15   4       5347.07       5304.38        95.88 o                         
   6  15   4        661.35        728.86        31.52 o                         
   7  15   4        710.35        758.73        61.08 o                         
   8  15   4          5.83         28.40        22.62 o                         
   9  15   4       7027.88       7205.74       131.60 o                         
  10  15   4       2053.28       2043.51        60.12 o                         
  11  15   4       7509.66       7765.36       168.74 o                         
  12  15   4       1358.84       1409.84        59.29 o                         
  13  15   4        748.81        827.57        46.53 o                         
  14  15   4        153.37        176.46        42.26 o                         
  15  15   4       2081.04       2049.68       128.76 o                         
  16  15   4       9475.42       9148.83       376.77 o                         
  17  15   4        346.87        414.46        75.65 o                         
   0  16   4       1319.20       1228.94        58.01 o                         
   1  16   4        446.20        459.93        22.04 o                         
   2  16   4        970.17        989.63        32.99 o                         
   3  16   4       9171.71       8967.65       138.52 o                         
   4  16   4        243.98        232.20        19.87 o                         
   5  16   4        632.64        633.30        28.85 o                         
   6  16   4        736.28        734.03        32.32 o                         
   7  16   4       2675.55       2701.41        63.50 o                         
   8  16   4       1409.40       1361.72        51.14 o                         
   9  16   4       1499.40       1631.53        54.43 o                         
  10  16   4       1509.01       1533.41       101.45 o                         
  11  16   4       1400.62       1545.52        54.42 o                         
  12  16   4         92.72         69.61        31.02 o                         
  13  16   4         48.39        115.70        37.45 o                         
  14  16   4        501.82        487.81        48.58 o                         
  15  16   4        684.24        670.80        58.49 o                         
  16  16   4         87.69        183.39        47.23 o                         
  17  16   4         13.71         96.81        75.65 o                         
   1  17   4          2.56         13.96        15.65 o                         
   2  17   4          3.16         50.55        16.12 o                         
   3  17   4          0.87         11.07        16.63 o                         
   4  17   4       5341.97       5206.82        90.80 o                         
   5  17   4         36.83         40.34        18.36 o                         
   6  17   4        307.53        319.22        24.76 o                         
   7  17   4         29.19         13.46        21.21 o                         
   8  17   4       6926.87       6960.08       157.83 o                         
   9  17   4       1959.78       2043.48        61.41 o                         
  10  17   4        925.01        916.94        42.72 o                         
  11  17   4        690.64        695.78        39.58 o                         
  12  17   4       1493.19       1563.88        64.65 o                         
  13  17   4        155.42        142.84        36.42 o                         
  14  17   4          0.76         57.22        41.68 o                         
  15  17   4       1694.62       1564.22       113.20 o                         
  16  17   4       3099.85       3216.68       291.44 o                         
   0  18   4      34783.20      34368.86       739.49 o                         
   1  18   4       8821.81       8540.87       146.60 o                         
   2  18   4         22.41         29.41        20.46 o                         
   3  18   4        520.06        530.42        26.92 o                         
   4  18   4        365.47        391.25        25.90 o                         
   5  18   4        903.82        916.52        49.69 o                         
   6  18   4        265.36        249.55        25.36 o                         
   7  18   4        457.38        466.09        34.18 o                         
   8  18   4          4.50        -13.90        25.20 o                         
   9  18   4       9106.26       9352.67       166.77 o                         
  10  18   4      38428.76      39526.07       688.89 o                         
  11  18   4      17739.01      18619.39       302.28 o                         
  12  18   4       1216.07       1223.22        56.89 o                         
  13  18   4       2093.48       2200.67        78.15 o                         
  14  18   4       2405.37       2529.63        96.45 o                         
  15  18   4       1423.61       1348.41        72.86 o                         
   1  19   4      46691.64      47051.23       709.65 o                         
   2  19   4        993.81       1001.27        40.40 o                         
   3  19   4       2666.38       2688.23        64.29 o                         
   4  19   4        482.68        493.19        32.06 o                         
   5  19   4      19937.69      19997.02       344.43 o                         
   6  19   4        113.95        124.03        24.20 o                         
   7  19   4        203.14        202.04        29.07 o                         
   8  19   4       2054.15       2028.28        63.61 o                         
   9  19   4        669.87        843.10        78.19 o                         
  10  19   4       1095.95       1201.03        60.67 o                         
  11  19   4      45033.25      46006.78       936.93 o                         
  12  19   4        144.89        198.53        37.30 o                         
  13  19   4        238.25        309.49        44.67 o                         
  14  19   4         70.25         78.28        44.44 o                         
  15  19   4       2621.96       2706.70       136.08 o                         
   0  20   4       6994.37       7010.11       179.00 o                         
   1  20   4       1969.64       1979.74        57.53 o                         
   2  20   4      18991.99      19009.15       300.73 o                         
   3  20   4       8882.61       8753.58       153.22 o                         
   4  20   4       7964.78       8132.97       158.53 o                         
   5  20   4        311.26        362.75        31.80 o                         
   6  20   4          4.00         31.03        48.20 o                         
   7  20   4        693.90        732.57        50.12 o                         
   8  20   4       1689.75       1697.46        75.76 o                         
   9  20   4       1445.81       1350.71        54.99 o                         
  10  20   4        442.40        527.64        61.12 o                         
  11  20   4       9903.63       9798.46       204.05 o                         
  12  20   4        607.04        820.33        52.02 o                         
  13  20   4         31.56         17.93        34.92 o                         
  14  20   4       4399.54       4429.23       137.11 o                         
   1  21   4         43.76         65.86        25.78 o                         
   2  21   4       2704.95       2764.57        68.95 o                         
   3  21   4         83.71        109.12        26.47 o                         
   4  21   4        862.22        851.88        44.21 o                         
   5  21   4        263.88        270.14        32.36 o                         
   6  21   4       1008.95        963.39        55.61 o                         
   7  21   4        937.40        988.30        55.56 o                         
   8  21   4       6074.87       6314.15       215.07 o                         
   9  21   4        204.65        161.48        58.01 o                         
  10  21   4          8.35        -29.70        38.20 o                         
  11  21   4         26.62         -4.32        41.03 o                         
  12  21   4       1091.06       1104.10        60.20 o                         
  13  21   4       1014.84        928.21        57.07 o                         
   0  22   4        271.11        349.55        46.95 o                         
   1  22   4         16.65         33.43        25.78 o                         
   2  22   4        283.34        279.64        30.50 o                         
   3  22   4       3631.08       3806.03        85.12 o                         
   4  22   4        257.61        226.71        32.36 o                         
   5  22   4       1916.04       1821.95        65.66 o                         
   6  22   4         37.84          4.74        63.67 o                         
   7  22   4        369.56        461.62        50.94 o                         
   8  22   4         60.66         97.43        43.86 o                         
   9  22   4       4902.68       4980.14       200.64 o                         
  10  22   4        185.36        166.28        56.71 o                         
  11  22   4       1197.76       1264.00        61.66 o                         
  12  22   4         27.76         15.52        88.77 o                         
   1  23   4        217.79        329.71        32.02 o                         
   2  23   4       2294.60       2500.66        69.82 o                         
   3  23   4        338.52        362.62        34.88 o                         
   4  23   4        603.21        628.28        41.92 o                         
   5  23   4      17325.99      17554.31       314.78 o                         
   6  23   4       2380.23       2445.91        88.22 o                         
   7  23   4       2187.46       2196.13        83.11 o                         
   8  23   4       3083.76       3119.35       111.78 o                         
   9  23   4        507.18        488.34        47.30 o                         
  10  23   4          5.51         16.69        36.73 o                         
  11  23   4        455.94        617.59       127.44 o                         
   0  24   4       3518.89       3708.19       126.32 o                         
   1  24   4        412.34        414.52        36.02 o                         
   2  24   4       2854.78       3018.47       102.43 o                         
   3  24   4          0.35          2.51        31.43 o                         
   4  24   4        437.50        525.14        40.50 o                         
   5  24   4        340.08        328.17        38.18 o                         
   6  24   4      12574.88      12872.17       301.88 o                         
   7  24   4        387.33        362.87        59.43 o                         
   8  24   4         14.93        -10.47        45.47 o                         
   9  24   4       1073.93       1064.58        86.31 o                         
   1  25   4       3848.34       4015.94        93.33 o                         
   2  25   4      13115.79      13286.48       224.73 o                         
   3  25   4       6310.47       6475.98       182.62 o                         
   4  25   4        106.68         66.49        49.78 o                         
   5  25   4        780.00        819.53        77.54 o                         
   6  25   4       2740.11       2710.21        96.02 o                         
   7  25   4       8293.66       8301.47       318.15 o                         
   0  26   4       1154.58       1140.12        93.12 o                         
   1  26   4       1345.83       1336.92        70.15 o                         
   2  26   4         95.87         93.02        36.64 o                         
   3  26   4      10736.32      11007.99       297.02 o                         
   4  26   4         42.17         43.10        40.78 o                         
   1   0   5        141.50        184.45        22.37 o                         
   3   0   5       1185.59       1184.08        33.74 o                         
   5   0   5        110.54        118.31        18.69 o                         
   7   0   5          2.47         -1.96        12.33 o                         
   9   0   5       1225.79       1190.08        38.69 o                         
  11   0   5         95.04         94.94        30.94 o                         
  13   0   5         28.10          1.78        28.78 o                         
  15   0   5       5382.84       5327.47       133.92 o                         
  17   0   5         12.76          9.80        58.62 o                         
  19   0   5       6613.92       6445.98       475.45 o                         
   0   1   5          5.10         25.84        11.76 o                         
   1   1   5        145.98        152.92         9.98 o                         
   2   1   5        266.00        298.47        12.87 o                         
   3   1   5       4408.83       4525.29        57.18 o                         
   4   1   5         68.73         82.18         9.67 o                         
   5   1   5        442.01        471.98        15.93 o                         
   6   1   5        227.78        294.65        24.69 o                         
   7   1   5       1385.51       1384.03        25.06 o                         
   8   1   5         27.00         44.90        10.81 o                         
   9   1   5       1805.45       1742.38        33.46 o                         
  10   1   5       1363.67       1335.98        33.33 o                         
  11   1   5         69.74        113.46        24.43 o                         
  12   1   5       1201.32       1253.84        39.32 o                         
  13   1   5       3887.59       4064.51        75.66 o                         
  14   1   5        881.52       1041.84        46.05 o                         
  15   1   5        126.78        169.68        32.43 o                         
  16   1   5      11497.61      11544.74       200.55 o                         
  17   1   5      13094.39      13322.31       234.59 o                         
  18   1   5        165.72        183.52        50.11 o                         
  19   1   5        926.44        903.78        59.03 o                         
   1   2   5        638.54        752.17        32.02 o                         
   2   2   5        250.97        249.41        12.36 o                         
   3   2   5        775.51        774.30        19.39 o                         
   4   2   5        443.03        465.70        16.00 o                         
   5   2   5     110540.55     110387.70      1149.41 o                         
   6   2   5       2636.58       2541.20        36.31 o                         
   7   2   5        911.89        996.74        37.12 o                         
   8   2   5        308.40        290.99        14.06 o                         
   9   2   5        604.01        680.91        23.83 o                         
  10   2   5        298.81        331.77        18.71 o                         
  11   2   5       1734.74       1836.84        50.53 o                         
  12   2   5       3307.16       3266.35        75.54 o                         
  13   2   5          3.35         -2.90        25.55 o                         
  14   2   5        542.72        563.34        37.37 o                         
  15   2   5      19471.76      20413.89       328.03 o                         
  16   2   5       2012.99       2049.58        68.36 o                         
  17   2   5       1229.85       1235.36        54.60 o                         
  18   2   5        979.79       1041.67        56.65 o                         
  19   2   5         16.53         63.77        42.19 o                         
   0   3   5       4401.65       4648.75        88.51 o                         
   1   3   5          0.46         17.38         8.32 o                         
   2   3   5       1799.01       1827.02        31.18 o                         
   3   3   5        776.97        785.56        19.87 o                         
   4   3   5        356.73        396.30        14.10 o                         
   5   3   5         34.89         41.84         9.45 o                         
   6   3   5      13346.96      13108.45       144.73 o                         
   7   3   5        901.71        918.84        40.51 o                         
   8   3   5        662.36        690.55        22.13 o                         
   9   3   5       2975.68       2955.04        53.69 o                         
  10   3   5      30124.79      30676.84       403.71 o                         
  11   3   5       1259.56       1249.94        43.80 o                         
  12   3   5        493.66        493.28        32.05 o                         
  13   3   5        660.20        641.77        36.96 o                         
  14   3   5       1420.27       1598.32        57.00 o                         
  15   3   5        349.45        370.16        35.76 o                         
  16   3   5        188.06        224.90        33.01 o                         
  17   3   5       1768.15       1707.42        58.45 o                         
  18   3   5        528.25        519.50        41.99 o                         
  19   3   5        125.28        120.26        41.99 o                         
   1   4   5         90.71        120.90         9.98 o                         
   2   4   5        736.87        891.02        28.61 o                         
   3   4   5       1155.35       1175.88        22.83 o                         
   4   4   5        513.73        549.59        16.19 o                         
   5   4   5        611.46        576.98        16.82 o                         
   6   4   5       2438.05       2451.63        36.67 o                         
   7   4   5        121.49        130.33        14.36 o                         
   8   4   5       3604.96       3616.76        60.68 o                         
   9   4   5      14946.53      14758.31       214.79 o                         
  10   4   5        241.63        263.30        20.04 o                         
  11   4   5        608.36        626.08        32.31 o                         
  12   4   5       3736.81       3804.51        84.01 o                         
  13   4   5         33.35         48.28        26.28 o                         
  14   4   5         29.19        104.06        29.70 o                         
  15   4   5       3458.16       3523.59        81.68 o                         
  16   4   5        767.90        745.34        42.93 o                         
  17   4   5        209.45        222.50        36.09 o                         
  18   4   5        687.71        692.23        45.44 o                         
  19   4   5       1392.44       1342.99        62.43 o                         
   0   5   5         20.42         37.35        12.20 o                         
   1   5   5          3.91         49.65        10.48 o                         
   2   5   5          3.76         10.42         7.90 o                         
   3   5   5      83400.58      84541.66       921.38 o                         
   4   5   5        759.37        794.93        21.06 o                         
   5   5   5         67.90         46.64        10.61 o                         
   6   5   5         29.38         35.54        10.92 o                         
   7   5   5        257.11        299.20        19.01 o                         
   8   5   5         68.36         70.57        14.13 o                         
   9   5   5       7999.03       8137.08       126.84 o                         
  10   5   5        125.78        148.94        25.43 o                         
  11   5   5       4054.57       4002.84        85.49 o                         
  12   5   5         41.38         37.44        24.55 o                         
  13   5   5       9798.34      10078.96       163.22 o                         
  14   5   5       1258.11       1377.96        71.79 o                         
  15   5   5         21.71         20.28        28.71 o                         
  16   5   5        327.74        294.91        36.42 o                         
  17   5   5       1368.44       1371.93        53.71 o                         
  18   5   5        536.45        560.53        44.21 o                         
  19   5   5       2526.28       2428.50        93.53 o                         
   1   6   5       2316.78       2341.62        35.03 o                         
   2   6   5        742.52        721.33        20.53 o                         
   3   6   5       3528.56       3537.59        53.23 o                         
   4   6   5       3159.91       3132.01        48.80 o                         
   5   6   5        353.72        382.52        20.05 o                         
   6   6   5         29.71         43.21        12.20 o                         
   7   6   5          3.35          4.90        12.56 o                         
   8   6   5       2277.02       2236.73        47.59 o                         
   9   6   5       8863.71       8795.33       141.17 o                         
  10   6   5        172.92        187.05        25.43 o                         
  11   6   5       5897.18       5976.09       144.80 o                         
  12   6   5       5143.28       5210.52        91.89 o                         
  13   6   5          6.70         10.97        25.54 o                         
  14   6   5        213.96        175.19        29.79 o                         
  15   6   5         30.13         68.23        29.67 o                         
  16   6   5       2310.67       2451.63        71.49 o                         
  17   6   5       1426.86       1462.28        55.73 o                         
  18   6   5        379.14        414.88        40.43 o                         
  19   6   5       1258.33       1168.64        58.37 o                         
   0   7   5     148593.05     152148.41      2737.02 o                         
   1   7   5         75.13         81.09        10.61 o                         
   2   7   5         73.88         95.04        11.37 o                         
   3   7   5          9.22         14.87        11.37 o                         
   4   7   5      19594.02      19407.47       257.31 o                         
   5   7   5        207.01        251.51        18.21 o                         
   6   7   5        174.76        213.11        15.75 o                         
   7   7   5         71.42         51.42        18.73 o                         
   8   7   5        444.05        417.02        24.37 o                         
   9   7   5          1.68          3.34        15.61 o                         
  10   7   5      12009.46      12042.21       338.69 o                         
  11   7   5         29.69         46.06        25.43 o                         
  12   7   5        823.87        848.84        47.49 o                         
  13   7   5         25.28         15.68        28.75 o                         
  14   7   5          5.51          4.56        25.83 o                         
  15   7   5          9.03          4.98        29.67 o                         
  16   7   5        767.82        821.17        45.20 o                         
  17   7   5          0.49         20.09        33.48 o                         
  18   7   5         10.36         28.69        34.79 o                         
  19   7   5        161.23        162.94        42.68 o                         
   1   8   5        501.17        557.46        19.55 o                         
   2   8   5        785.47        785.35        23.55 o                         
   3   8   5        381.51        424.82        18.42 o                         
   4   8   5        945.13        985.66        29.61 o                         
   5   8   5       1746.35       1755.49        36.83 o                         
   6   8   5       1752.56       1761.02        38.30 o                         
   7   8   5       2242.21       2322.93        48.92 o                         
   8   8   5       2341.31       2230.80        52.78 o                         
   9   8   5         38.26         58.50        20.87 o                         
  10   8   5         50.05         30.50        24.26 o                         
  11   8   5       9128.05       9004.16       249.59 o                         
  12   8   5       6278.47       6205.43       121.29 o                         
  13   8   5         16.57        -11.09        30.41 o                         
  14   8   5       1173.21       1191.19        54.25 o                         
  15   8   5       3394.79       3453.00        82.34 o                         
  16   8   5        451.05        481.35        38.60 o                         
  17   8   5        456.28        471.37        40.59 o                         
  18   8   5         61.87         66.07        37.27 o                         
  19   8   5       1816.92       1823.71       138.12 o                         
   0   9   5        382.51        354.40        22.33 o                         
   1   9   5        174.17        204.37        14.91 o                         
   2   9   5          4.52         17.24        11.96 o                         
   3   9   5        367.56        443.35        26.15 o                         
   4   9   5        251.89        268.11        17.06 o                         
   5   9   5        175.53        150.06        15.12 o                         
   6   9   5        799.30        764.27        26.85 o                         
   7   9   5      23245.91      22589.28       320.17 o                         
   8   9   5        104.75        112.83        17.25 o                         
   9   9   5         55.66         63.39        18.59 o                         
  10   9   5        148.65        130.40        25.43 o                         
  11   9   5       3069.25       2957.73        87.95 o                         
  12   9   5       1151.41       1216.39        72.95 o                         
  13   9   5       9244.54       9420.15       242.17 o                         
  14   9   5       2020.62       2022.83        73.75 o                         
  15   9   5        170.26        176.63        37.97 o                         
  16   9   5         37.49         65.02        38.93 o                         
  17   9   5        258.57        289.25        38.91 o                         
  18   9   5        582.53        561.42        48.22 o                         
   1  10   5         33.02         70.19        12.80 o                         
   2  10   5       2228.82       2257.98        45.85 o                         
   3  10   5          9.30         21.13        12.65 o                         
   4  10   5          2.02         12.45        13.65 o                         
   5  10   5          3.75         28.46        13.19 o                         
   6  10   5       4185.72       4144.82        79.14 o                         
   7  10   5        185.80        193.79        18.84 o                         
   8  10   5      15643.35      14985.42       277.26 o                         
   9  10   5       2454.21       2379.83        58.36 o                         
  10  10   5       1017.09        964.66        42.60 o                         
  11  10   5        141.50        127.44        28.69 o                         
  12  10   5         10.78         22.30        26.53 o                         
  13  10   5       2385.02       2507.64       150.77 o                         
  14  10   5       2057.06       2198.88        76.52 o                         
  15  10   5       1626.77       1644.26        67.48 o                         
  16  10   5        181.95        229.36        42.51 o                         
  17  10   5        295.63        311.32        53.02 o                         
  18  10   5       3190.49       3310.53       121.06 o                         
   0  11   5       5437.15       5440.00       116.20 o                         
   1  11   5       2900.08       2964.88        55.94 o                         
   2  11   5         81.18        103.79        15.12 o                         
   3  11   5         51.90         55.31        14.01 o                         
   4  11   5       1175.26       1145.77        31.30 o                         
   5  11   5        995.98        985.85        29.94 o                         
   6  11   5       6425.96       6251.67       101.41 o                         
   7  11   5        111.65        117.02        19.20 o                         
   8  11   5         24.56         33.91        19.73 o                         
   9  11   5       4271.20       4182.35        85.79 o                         
  10  11   5      17264.48      17116.11       272.68 o                         
  11  11   5       7015.86       7050.03       155.25 o                         
  12  11   5        123.94        134.55        28.95 o                         
  13  11   5       1038.67       1019.75        46.28 o                         
  14  11   5       4885.43       4863.72       115.31 o                         
  15  11   5        141.52        174.79        44.06 o                         
  16  11   5        107.46        148.10        47.18 o                         
  17  11   5       1944.36       1908.68        88.02 o                         
   1  12   5      37091.94      36791.82       480.87 o                         
   2  12   5        533.61        509.85        28.71 o                         
   3  12   5        147.21        155.74        15.35 o                         
   4  12   5         10.59          4.90        13.49 o                         
   5  12   5         58.22         87.39        15.79 o                         
   6  12   5        517.66        482.16        24.30 o                         
   7  12   5         54.59         69.88        17.88 o                         
   8  12   5        951.42        953.67        41.65 o                         
   9  12   5       5059.90       5018.90       105.94 o                         
  10  12   5         16.88         51.12        39.00 o                         
  11  12   5      18901.86      19699.73       343.36 o                         
  12  12   5       1219.33       1253.04        57.72 o                         
  13  12   5       1540.74       1555.19        63.45 o                         
  14  12   5         12.62         43.78        40.05 o                         
  15  12   5         14.13         64.64        43.61 o                         
  16  12   5       1248.89       1255.32        71.98 o                         
  17  12   5         20.10         94.26        47.75 o                         
   0  13   5       3711.21       3483.85        86.73 o                         
   1  13   5       2791.75       2630.69        50.89 o                         
   2  13   5       2216.30       2093.10        45.40 o                         
   3  13   5        190.33        248.73        31.72 o                         
   4  13   5         54.56         97.31        25.87 o                         
   5  13   5         25.60         42.89        15.79 o                         
   6  13   5        522.83        489.71        26.85 o                         
   7  13   5       1016.36       1088.42        36.73 o                         
   8  13   5        108.05         86.70        20.06 o                         
   9  13   5         44.20         56.10        24.82 o                         
  10  13   5        418.15        414.24        39.46 o                         
  11  13   5       3755.44       3758.85       106.05 o                         
  12  13   5       1251.79       1292.13        61.25 o                         
  13  13   5       9528.49       9687.38       210.80 o                         
  14  13   5       2046.84       2224.73        99.88 o                         
  15  13   5         73.09        105.72        48.51 o                         
  16  13   5       3562.70       3831.05       229.79 o                         
  17  13   5       1098.40       1106.65       132.11 o                         
   1  14   5         10.50         35.50        14.91 o                         
   2  14   5      14766.42      14578.63       200.93 o                         
   3  14   5        423.48        385.00        23.12 o                         
   4  14   5        235.62        244.77        19.84 o                         
   5  14   5         59.25         46.34        17.53 o                         
   6  14   5       1245.15       1268.90        42.06 o                         
   7  14   5        101.24         89.34        19.76 o                         
   8  14   5      13753.77      14450.31       237.58 o                         
   9  14   5        405.67        453.45        35.48 o                         
  10  14   5        135.73        148.59        31.16 o                         
  11  14   5          2.68         33.30        33.44 o                         
  12  14   5       1046.47       1070.75        57.45 o                         
  13  14   5         99.02        105.02        46.69 o                         
  14  14   5        689.34        826.68        65.84 o                         
  15  14   5       3505.18       3781.30       136.66 o                         
  16  14   5          4.41         77.29        53.25 o                         
   0  15   5       4842.96       4651.70       110.05 o                         
   1  15   5       6937.42       6623.61       102.07 o                         
   2  15   5        220.05        196.25        19.36 o                         
   3  15   5       3192.03       3171.60        59.45 o                         
   4  15   5        270.33        283.72        25.86 o                         
   5  15   5       3021.20       2915.10        60.49 o                         
   6  15   5        861.77        842.01        33.44 o                         
   7  15   5        285.77        312.11        25.55 o                         
   8  15   5       1931.45       1975.98        64.42 o                         
   9  15   5        452.22        491.68        36.79 o                         
  10  15   5         15.48         23.02        27.54 o                         
  11  15   5        953.38        991.73        56.19 o                         
  12  15   5        765.50        753.48        51.11 o                         
  13  15   5        777.09        840.14        54.66 o                         
  14  15   5       1833.78       1978.25       194.56 o                         
  15  15   5        911.15        912.65        71.75 o                         
   1  16   5       5753.47       5592.89        90.29 o                         
   2  16   5        673.23        673.97        28.48 o                         
   3  16   5        388.02        405.74        24.12 o                         
   4  16   5        135.65        117.78        19.84 o                         
   5  16   5       8325.57       8284.99       143.16 o                         
   6  16   5       4084.92       4108.29        85.03 o                         
   7  16   5        754.64        761.63        35.02 o                         
   8  16   5        855.43        875.83        44.34 o                         
   9  16   5       2606.21       2761.16        79.07 o                         
  10  16   5        618.21        607.40        39.82 o                         
  11  16   5       4339.03       4442.78       112.54 o                         
  12  16   5       2499.13       2618.85        93.94 o                         
  13  16   5          2.69         75.47        38.94 o                         
  14  16   5        474.16        535.56        61.14 o                         
  15  16   5       1249.20       1263.91        80.54 o                         
   0  17   5      10070.14       9695.52       201.98 o                         
   1  17   5          2.45         32.18        18.03 o                         
   2  17   5        387.15        374.91        25.48 o                         
   3  17   5        106.73        129.51        21.32 o                         
   4  17   5       1839.47       1738.07        48.69 o                         
   5  17   5          6.24         32.59        22.87 o                         
   6  17   5      32845.55      32605.79       499.51 o                         
   7  17   5       1152.50       1204.37        46.74 o                         
   8  17   5       1266.73       1258.94        52.61 o                         
   9  17   5        202.44        147.52        32.47 o                         
  10  17   5        218.47        282.12        33.97 o                         
  11  17   5        138.03        154.10        37.07 o                         
  12  17   5        668.57        768.21        52.77 o                         
  13  17   5       1436.10       1409.34       114.61 o                         
  14  17   5       1275.25       1262.23        80.54 o                         
   1  18   5       1706.73       1786.98        61.91 o                         
   2  18   5        861.87        863.30        42.47 o                         
   3  18   5       1412.83       1367.67        44.67 o                         
   4  18   5        641.26        713.43        35.57 o                         
   5  18   5          1.33         14.46        22.87 o                         
   6  18   5       5746.85       5699.72       110.38 o                         
   7  18   5       2231.39       2299.66        77.45 o                         
   8  18   5         34.16         27.56        29.96 o                         
   9  18   5          9.48         17.46        29.81 o                         
  10  18   5        998.07        982.47        47.85 o                         
  11  18   5         17.38          7.51        41.65 o                         
  12  18   5        250.65        327.77        53.49 o                         
  13  18   5       1290.73       1289.52        68.08 o                         
   0  19   5        359.24        383.26        44.57 o                         
   1  19   5       4140.85       4084.44        87.16 o                         
   2  19   5        174.92        209.19        27.72 o                         
   3  19   5       1081.38       1160.26        42.59 o                         
   4  19   5         20.26         36.10        24.56 o                         
   5  19   5         11.59         17.03        24.76 o                         
   6  19   5        158.78        119.65        26.94 o                         
   7  19   5       6027.88       6175.69       183.25 o                         
   8  19   5         39.35         27.51        29.81 o                         
   9  19   5        517.33        590.57        48.58 o                         
  10  19   5          8.64         11.04        32.70 o                         
  11  19   5          8.45          2.04        41.65 o                         
  12  19   5         85.24         94.63        37.30 o                         
   1  20   5        155.59        159.20        27.44 o                         
   2  20   5         25.02         66.37        25.56 o                         
   3  20   5        300.17        332.65        30.99 o                         
   4  20   5       4153.31       4154.69        98.54 o                         
   5  20   5       7195.46       7146.84       145.11 o                         
   6  20   5       1383.78       1262.70        48.77 o                         
   7  20   5         31.31         -8.23        42.38 o                         
   8  20   5       1029.02       1130.76        67.95 o                         
   9  20   5        583.10        625.19        44.18 o                         
  10  20   5        498.05        477.80        42.03 o                         
  11  20   5        449.19        511.55        51.88 o                         
  12  20   5          5.04       -127.44       127.44 o                         
   0  21   5       1915.17       2095.72        98.85 o                         
   1  21   5         74.49        109.11        29.18 o                         
   2  21   5        682.22        749.29        40.26 o                         
   3  21   5        201.11        198.43        30.99 o                         
   4  21   5      11651.62      11853.48       219.95 o                         
   5  21   5        106.95        101.95        31.80 o                         
   6  21   5       9061.04       9297.23       269.09 o                         
   7  21   5        440.86        411.96        56.67 o                         
   8  21   5        149.59         66.04        45.95 o                         
   9  21   5        218.46        213.85        40.96 o                         
  10  21   5       1148.28       1221.75        76.72 o                         
   1  22   5         82.77        100.80        29.18 o                         
   2  22   5        378.01        407.40        36.60 o                         
   3  22   5       1800.92       2017.28        74.72 o                         
   4  22   5         30.49         30.13        29.94 o                         
   5  22   5        752.39        810.35        46.47 o                         
   6  22   5        275.11        296.17        58.01 o                         
   7  22   5        169.91        205.64        55.18 o                         
   8  22   5         40.31         11.58        41.03 o                         
   9  22   5        981.00        996.17        67.04 o                         
   0  23   5         98.17        104.57        45.28 o                         
   1  23   5        361.53        383.70        37.86 o                         
   2  23   5         19.38         -2.18        29.82 o                         
   3  23   5        190.84        172.37        37.26 o                         
   4  23   5        358.61        345.54        39.92 o                         
   5  23   5        267.52        258.74        37.91 o                         
   6  23   5        394.49        380.56        45.59 o                         
   7  23   5       4708.46       4678.06       203.47 o                         
   1  24   5         94.33         75.03        33.20 o                         
   2  24   5      10213.71      10583.55       318.58 o                         
   3  24   5         42.41         40.08        39.30 o                         
   4  24   5       4410.01       4516.64       128.68 o                         
   5  24   5        905.33        921.96        90.22 o                         
   0   0   6      41039.66      43332.70       918.76 o                         
   2   0   6        992.43       1075.58        35.04 o                         
   4   0   6      19376.25      19225.19       296.78 o                         
   6   0   6       2698.78       2804.06        59.05 o                         
   8   0   6       2496.87       2297.24        86.31 o                         
  10   0   6         74.36         61.95        25.25 o                         
  12   0   6        960.73       1390.81        81.16 o                         
  14   0   6        904.45       1030.00        86.96 o                         
  16   0   6       7109.63       7440.39       759.74 o                         
  18   0   6        242.51        343.11       107.83 o                         
   1   1   6          4.37         34.23        10.29 o                         
   2   1   6        121.00        145.90        12.28 o                         
   3   1   6       6197.73       6219.33        76.11 o                         
   4   1   6       4410.18       4301.53        56.97 o                         
   5   1   6      10266.11      10126.31       116.68 o                         
   6   1   6        873.28        854.81        22.76 o                         
   7   1   6          2.65         -2.85        11.62 o                         
   8   1   6        681.57        722.29        26.66 o                         
   9   1   6       7315.74       7164.66       107.89 o                         
  10   1   6          2.87        -10.74        19.46 o                         
  11   1   6       1439.17       1426.47        44.69 o                         
  12   1   6       2198.61       2214.90        73.27 o                         
  13   1   6       1310.08       1303.87        58.71 o                         
  14   1   6        111.05        161.86        40.19 o                         
  15   1   6       1880.32       1893.69        83.11 o                         
  16   1   6       5877.04       6106.12       168.32 o                         
  17   1   6        480.55        512.57        57.18 o                         
  18   1   6        220.75        185.17        69.34 o                         
   0   2   6         68.44         66.33        16.85 o                         
   1   2   6        394.41        388.02        15.82 o                         
   2   2   6       1079.89       1085.67        30.07 o                         
   3   2   6      84304.98      84873.63       927.29 o                         
   4   2   6       4264.52       4257.46        58.75 o                         
   5   2   6          4.64          8.62        11.58 o                         
   6   2   6         11.03         15.84        12.45 o                         
   7   2   6        960.86       1001.83        26.82 o                         
   8   2   6        617.87        606.82        25.06 o                         
   9   2   6       5674.74       5796.66       106.99 o                         
  10   2   6        178.62        130.09        27.03 o                         
  11   2   6        121.88         92.41        36.83 o                         
  12   2   6         32.71         51.42        32.24 o                         
  13   2   6      16638.53      17445.35       312.63 o                         
  14   2   6       8446.06       8674.81       175.68 o                         
  15   2   6          1.12         17.44        37.97 o                         
  16   2   6        276.16        271.21        40.29 o                         
  17   2   6        157.71        194.76        47.58 o                         
  18   2   6        361.99        349.92        79.09 o                         
   1   3   6       1257.40       1242.88        28.08 o                         
   2   3   6      19448.87      19676.66       234.95 o                         
   3   3   6       3169.26       3145.58        47.19 o                         
   4   3   6        190.55        222.96        17.06 o                         
   5   3   6          4.12         18.71        11.79 o                         
   6   3   6         69.17         82.80        12.93 o                         
   7   3   6        723.26        707.13        26.75 o                         
   8   3   6      56894.31      54773.96       758.47 o                         
   9   3   6      20942.65      20600.89       297.33 o                         
  10   3   6        136.52        156.08        23.43 o                         
  11   3   6        104.17        150.35        30.41 o                         
  12   3   6         54.73        155.45        34.61 o                         
  13   3   6        204.56        390.47        41.01 o                         
  14   3   6       4934.05       5235.42       203.86 o                         
  15   3   6       5861.57       6040.31       137.81 o                         
  16   3   6       1079.93       1137.83        59.10 o                         
  17   3   6        398.74        471.43        45.89 o                         
   0   4   6      55909.06      56690.82       925.03 o                         
   1   4   6       8958.67       8880.55       112.76 o                         
   2   4   6        321.31        380.25        18.28 o                         
   3   4   6         79.29        100.74        12.97 o                         
   4   4   6         61.77         88.36        13.13 o                         
   5   4   6         47.27        108.42        19.03 o                         
   6   4   6         64.61         78.93        15.03 o                         
   7   4   6        739.53        782.93        30.35 o                         
   8   4   6       2393.75       2371.88        48.08 o                         
   9   4   6       7307.15       7448.90       120.94 o                         
  10   4   6      60027.11      60120.20       832.55 o                         
  11   4   6       8043.03       8214.12       159.99 o                         
  12   4   6        251.43        217.86        45.28 o                         
  13   4   6        837.94        854.66        48.96 o                         
  14   4   6       8938.55       9228.98       185.27 o                         
  15   4   6        431.38        451.49        46.47 o                         
  16   4   6       7235.40       7389.72       160.88 o                         
  17   4   6       2930.56       3058.22        99.35 o                         
   1   5   6      25916.65      26290.57       309.98 o                         
   2   5   6       1624.52       1632.42        33.25 o                         
   3   5   6       2465.51       2369.98        44.06 o                         
   4   5   6         67.91         63.28        14.73 o                         
   5   5   6         89.84        208.14        33.56 o                         
   6   5   6          7.50         23.43        14.26 o                         
   7   5   6        642.68        677.70        25.75 o                         
   8   5   6       1340.33       1265.39        36.87 o                         
   9   5   6       1007.97       1018.15        36.47 o                         
  10   5   6        380.07        427.92        27.51 o                         
  11   5   6      17669.97      18342.02       390.40 o                         
  12   5   6         44.42         32.77        30.41 o                         
  13   5   6          7.35        -29.41        32.22 o                         
  14   5   6          8.23         14.67        35.68 o                         
  15   5   6          4.19         52.99        37.97 o                         
  16   5   6       5510.36       5736.23       136.24 o                         
  17   5   6        181.32        161.86        44.48 o                         
   0   6   6       4210.18       4125.34        96.56 o                         
   1   6   6       2779.44       2734.72        50.78 o                         
   2   6   6       4457.20       4392.95        70.80 o                         
   3   6   6       6179.58       6156.22        98.27 o                         
   4   6   6       1283.86       1293.16        37.55 o                         
   5   6   6          8.28         11.03        16.12 o                         
   6   6   6         13.97         43.10        15.54 o                         
   7   6   6        460.65        440.80        23.38 o                         
   8   6   6       1094.54       1079.70        35.20 o                         
  10   6   6        111.59        308.84        98.63 o                         
  11   6   6       5254.25       5249.98       115.21 o                         
  12   6   6         86.42        176.57        32.95 o                         
  13   6   6        919.93        928.73        51.01 o                         
  14   6   6        315.57        348.76        42.51 o                         
  15   6   6          2.31         20.77        38.87 o                         
  16   6   6       4065.52       4164.61       113.18 o                         
  17   6   6       2178.73       2400.27       133.17 o                         
   1   7   6        137.48        140.81        20.26 o                         
   2   7   6       1176.86       1277.74        70.92 o                         
   3   7   6        135.26        159.67        17.25 o                         
   4   7   6         17.34         39.42        16.39 o                         
   5   7   6         63.57         76.23        15.35 o                         
   6   7   6        243.82        263.59        20.35 o                         
   7   7   6        143.04        126.22        23.37 o                         
   8   7   6       2450.56       2502.65        65.77 o                         
   9   7   6        188.99        217.28        23.66 o                         
  10   7   6         43.48         51.60        27.29 o                         
  11   7   6          1.93         32.00        29.29 o                         
  12   7   6         87.05        288.78        77.39 o                         
  13   7   6         96.10        111.67        35.68 o                         
  14   7   6        208.62        251.74        40.18 o                         
  15   7   6       4576.83       4696.92       119.09 o                         
  16   7   6       1491.04       1579.03        81.44 o                         
  17   7   6         40.54         53.84        45.45 o                         
   0   8   6         58.42         56.17        27.16 o                         
   1   8   6        145.13        160.87        19.48 o                         
   2   8   6         46.89         57.08        18.04 o                         
   3   8   6        369.99        375.28        24.76 o                         
   4   8   6        134.34        141.91        18.49 o                         
   5   8   6       1077.50       1074.84        33.45 o                         
   6   8   6          0.73         39.55        19.46 o                         
   7   8   6         64.99         58.54        18.84 o                         
   8   8   6         16.58         16.25        19.10 o                         
   9   8   6       1190.04       1199.07        56.97 o                         
  10   8   6        479.35        489.83        36.04 o                         
  11   8   6       3940.17       4001.56        96.93 o                         
  12   8   6        738.39        726.58        40.86 o                         
  13   8   6       9673.83       9618.38       193.85 o                         
  14   8   6       1111.27       1124.53        57.75 o                         
  15   8   6        196.76        215.67        42.89 o                         
  16   8   6       6182.53       6471.85       147.48 o                         
   1   9   6       1552.92       1680.03        48.16 o                         
   2   9   6         39.26        102.03        19.73 o                         
   3   9   6         27.35         61.57        17.25 o                         
   4   9   6       3945.99       3849.60        71.60 o                         
   5   9   6     124927.91     121745.84      1664.69 o                         
   6   9   6      13444.11      13447.67       217.28 o                         
   7   9   6        364.15        384.87        25.83 o                         
   8   9   6        677.29        648.60        43.84 o                         
   9   9   6       1092.37       1147.22        36.60 o                         
  10   9   6         53.70         59.76        29.29 o                         
  11   9   6      10485.95      10396.88       195.27 o                         
  12   9   6       7805.96       7806.04       176.09 o                         
  13   9   6        232.04        307.78        41.83 o                         
  14   9   6       1640.20       1727.09        71.24 o                         
  15   9   6      24335.02      24588.88       430.32 o                         
  16   9   6       1674.04       1699.32        90.23 o                         
   0  10   6      34467.36      33931.32       730.07 o                         
   1  10   6       1210.40       1238.65        39.13 o                         
   2  10   6       4351.14       4260.73        77.78 o                         
   3  10   6         76.18        114.96        19.10 o                         
   4  10   6        301.70        331.98        22.66 o                         
   5  10   6        203.84        251.48        22.37 o                         
   6  10   6      45119.29      44550.23       670.27 o                         
   7  10   6       4340.35       4266.39        86.11 o                         
   8  10   6         31.59         46.43        22.87 o                         
   9  10   6        409.03        426.13        30.03 o                         
  10  10   6        542.03        599.02        40.50 o                         
  11  10   6       5587.17       5512.15       135.78 o                         
  12  10   6         86.55        104.54        32.20 o                         
  13  10   6       2066.23       2150.33        78.77 o                         
  14  10   6        248.89        298.27        41.34 o                         
  15  10   6        236.86        258.45        43.58 o                         
  16  10   6      19196.67      19128.38       397.48 o                         
   1  11   6       3746.84       3699.39        70.89 o                         
   2  11   6      14399.57      14126.71       210.54 o                         
   3  11   6       2325.56       2281.00        53.92 o                         
   4  11   6        123.50        126.38        27.50 o                         
   5  11   6          1.37         -4.72        18.10 o                         
   6  11   6       7219.01       7242.81       129.12 o                         
   7  11   6       5140.90       4935.65       105.69 o                         
   8  11   6       7913.65       7818.73       138.36 o                         
   9  11   6        119.04        105.66        28.96 o                         
  10  11   6        195.72        205.82        36.31 o                         
  11  11   6        213.33        233.43        39.78 o                         
  12  11   6       3023.67       3205.92        95.06 o                         
  13  11   6       1225.94       1293.28        54.43 o                         
  14  11   6       2750.80       2643.96       109.10 o                         
  15  11   6        242.01        277.21        44.62 o                         
   0  12   6       1551.62       2599.48        82.07 o                         
   1  12   6        168.57        203.04        19.84 o                         
   2  12   6         22.24         28.25        18.34 o                         
   3  12   6       1188.54       1408.79        42.68 o                         
   4  12   6         27.53         18.21        19.56 o                         
   5  12   6         19.41         19.77        20.41 o                         
   6  12   6        386.93        363.43        28.17 o                         
   7  12   6       6289.28       6402.04       118.84 o                         
   8  12   6        198.75        175.91        27.68 o                         
   9  12   6        150.87         97.78        31.02 o                         
  10  12   6        621.46        654.63        52.35 o                         
  11  12   6       4046.71       4004.01       110.96 o                         
  12  12   6        413.20        418.79        41.00 o                         
  13  12   6       2209.96       2346.52        79.28 o                         
  14  12   6          4.09         14.70        50.16 o                         
  15  12   6        163.80        207.90        59.17 o                         
   1  13   6       1223.87       1232.69        37.41 o                         
   2  13   6          2.33          1.61        17.51 o                         
   3  13   6        336.95        323.37        24.87 o                         
   4  13   6        267.74        235.25        24.30 o                         
   5  13   6          6.31         36.39        23.38 o                         
   6  13   6       1707.62       1737.98        65.03 o                         
   7  13   6        117.33        141.38        25.55 o                         
   8  13   6        134.44        145.69        27.80 o                         
   9  13   6       1679.36       1855.72        67.08 o                         
  10  13   6        115.49         95.74        36.52 o                         
  11  13   6       2655.55       2743.97        83.73 o                         
  12  13   6       2797.39       2883.53        92.62 o                         
  13  13   6       1284.84       1293.74        66.30 o                         
  14  13   6        601.65        619.05        65.05 o                         
   0  14   6      80516.51      78031.27      1423.87 o                         
   1  14   6       1338.05       1276.87        39.29 o                         
   2  14   6          2.68         -6.00        17.94 o                         
   3  14   6        664.92        597.51        28.99 o                         
   4  14   6       7373.73       7173.17       120.36 o                         
   5  14   6        426.65        423.04        30.40 o                         
   6  14   6        498.25        513.77        35.07 o                         
   7  14   6        333.31        338.84        29.70 o                         
   8  14   6        100.80        129.43        27.97 o                         
   9  14   6        139.23        114.03        40.55 o                         
  10  14   6      11792.44      12013.03       252.68 o                         
  11  14   6        402.63        371.24        45.59 o                         
  12  14   6        411.07        486.98        50.12 o                         
  13  14   6        972.09       1055.07        61.25 o                         
  14  14   6        467.67        499.49        87.78 o                         
   1  15   6         22.29         56.13        20.36 o                         
   2  15   6         47.38         56.33        19.84 o                         
   3  15   6        334.47        633.17        29.49 o                         
   4  15   6        186.30        185.59        24.23 o                         
   5  15   6       1877.60       1772.26        55.70 o                         
   6  15   6       1076.54       1077.58        48.96 o                         
   7  15   6       2344.64       2382.55        64.97 o                         
   8  15   6        954.52        863.36        48.46 o                         
   9  15   6       1875.30       2079.18        80.32 o                         
  10  15   6          2.70          1.14        54.03 o                         
  11  15   6      13422.83      13231.49       278.30 o                         
  12  15   6       4643.84       4582.01       128.81 o                         
  13  15   6       1052.11       1157.86        66.30 o                         
   0  16   6        109.88        109.95        31.13 o                         
   1  16   6          0.13         50.75        23.71 o                         
   2  16   6       2132.47       1995.09        51.51 o                         
   3  16   6      25370.74      24646.17       333.96 o                         
   4  16   6       2734.87       2665.06        63.21 o                         
   5  16   6        197.77        171.35        27.80 o                         
   6  16   6       1504.43       1546.23        58.03 o                         
   7  16   6      31444.63      31670.87       602.89 o                         
   8  16   6       4004.87       3978.76       111.11 o                         
   9  16   6       2571.41       2578.67        89.17 o                         
  10  16   6        181.04        207.51        37.97 o                         
  11  16   6       4214.63       4054.33       118.85 o                         
  12  16   6       4395.44       4273.27       125.20 o                         
   1  17   6        301.09        288.35        25.98 o                         
   2  17   6      11324.62      11003.34       162.31 o                         
   3  17   6        358.04        388.05        27.65 o                         
   4  17   6        657.51        668.80        36.81 o                         
   5  17   6       1419.18       1417.67        51.72 o                         
   6  17   6       5632.78       5593.06       120.56 o                         
   7  17   6        362.98        409.60        45.86 o                         
   8  17   6       5978.18       6074.46       146.66 o                         
   9  17   6        185.25        133.87        53.27 o                         
  10  17   6       1185.39       1207.84        58.42 o                         
  11  17   6        744.95        712.81        55.70 o                         
   0  18   6       1579.65       1545.21        67.04 o                         
   1  18   6       1370.60       1370.68        44.38 o                         
   2  18   6         23.07         24.18        24.14 o                         
   3  18   6         52.29         83.44        25.48 o                         
   4  18   6       1377.91       1359.10        50.79 o                         
   5  18   6       1529.22       1557.07        55.16 o                         
   6  18   6      10586.70      10378.08       222.50 o                         
   7  18   6        458.34        510.83        41.34 o                         
   8  18   6        782.32        811.26        54.67 o                         
   9  18   6        151.84        251.94        40.50 o                         
  10  18   6        846.27        931.45        57.88 o                         
   1  19   6       7945.66       7830.15       143.86 o                         
   2  19   6        305.44        308.08        30.93 o                         
   3  19   6          1.36         10.69        26.14 o                         
   4  19   6          8.59          2.83        26.94 o                         
   5  19   6       5643.67       5742.90       114.39 o                         
   6  19   6        120.34        126.37        32.06 o                         
   7  19   6         41.95         45.64        37.79 o                         
   8  19   6        125.24        135.08        38.94 o                         
   9  19   6       1268.58       1196.56        59.70 o                         
   0  20   6        436.38        462.67        52.63 o                         
   1  20   6       1761.37       1852.42        65.05 o                         
   2  20   6        567.54        625.76        58.94 o                         
   3  20   6        241.84        229.59        35.48 o                         
   4  20   6        374.15        371.89        37.51 o                         
   5  20   6         13.73          2.96        29.47 o                         
   6  20   6        301.78        248.57        34.01 o                         
   7  20   6        432.53        375.53        53.62 o                         
   8  20   6        937.17        911.24        69.28 o                         
   1  21   6         34.03         33.77        29.82 o                         
   2  21   6      15114.62      15320.01       311.05 o                         
   3  21   6       1130.33       1159.86        55.11 o                         
   4  21   6        300.50        263.53        38.18 o                         
   5  21   6       1418.83       1466.67        62.82 o                         
   6  21   6       1741.16       1712.31        76.01 o                         
   0  22   6       1079.95       1027.73        71.54 o                         
   1  22   6       8141.67       8237.61       163.54 o                         
   2  22   6          1.63        -15.23        34.00 o                         
   3  22   6      10404.48      10409.47       231.40 o                         
   1   0   7        754.56        755.04        32.32 o                         
   3   0   7         54.21         58.27        20.09 o                         
   5   0   7        183.38        159.41        23.34 o                         
   7   0   7         21.48         19.09        22.14 o                         
   9   0   7        456.25        432.27        38.03 o                         
  11   0   7        112.68        102.07        78.42 o                         
  13   0   7       2001.12       2127.27       196.06 o                         
  15   0   7       1093.26        950.90       147.05 o                         
   0   1   7       5216.59       5152.56        95.88 o                         
   1   1   7       1872.01       1831.67        35.17 o                         
   2   1   7          1.57         22.90        13.86 o                         
   3   1   7       2062.16       2041.12        37.56 o                         
   4   1   7        979.03        966.62        26.39 o                         
   5   1   7        313.73        322.98        18.70 o                         
   6   1   7       1494.74       1415.28        33.07 o                         
   7   1   7       1953.81       1829.53        41.73 o                         
   8   1   7        107.55        109.52        20.14 o                         
   9   1   7        219.99        213.91        28.94 o                         
  10   1   7        875.27        874.15        40.86 o                         
  11   1   7        137.50        136.83        36.62 o                         
  12   1   7       1748.78       1854.67       128.10 o                         
  13   1   7      12098.64      13197.18       408.98 o                         
  14   1   7        876.34        990.11       103.98 o                         
  15   1   7        300.09        132.34        83.18 o                         
   1   2   7       2636.94       2731.75        43.86 o                         
   2   2   7         48.99         53.25        14.56 o                         
   3   2   7         69.23         80.61        14.56 o                         
   4   2   7        631.75        613.57        25.87 o                         
   5   2   7      28375.46      27753.86       301.82 o                         
   6   2   7       4949.50       4714.08        65.31 o                         
   7   2   7         65.78         67.84        18.63 o                         
   8   2   7        297.18        270.55        28.94 o                         
   9   2   7       1862.17       1845.13        57.82 o                         
  10   2   7         48.05         27.43        26.53 o                         
  11   2   7         18.46         72.60        37.57 o                         
  12   2   7       4363.12       4297.42       125.67 o                         
  13   2   7         45.97         92.54        44.43 o                         
  14   2   7        250.91        399.09        90.11 o                         
  15   2   7       4827.72       5111.33       221.82 o                         
   0   3   7       2006.54       1996.51        52.98 o                         
   1   3   7         12.17         32.94        13.72 o                         
   2   3   7         21.59         55.74        14.39 o                         
   3   3   7        392.68        419.63        19.32 o                         
   4   3   7       2230.02       2236.42        40.72 o                         
   5   3   7         20.58         50.17        16.35 o                         
   6   3   7      19090.32      18275.88       252.27 o                         
   7   3   7       1389.49       1348.07        40.90 o                         
   8   3   7        896.14        940.31        40.65 o                         
   9   3   7        554.33        554.92        35.41 o                         
  10   3   7       2405.16       2376.68        65.82 o                         
  11   3   7         13.32        -35.52        35.52 o                         
  12   3   7         40.29         -6.05        43.79 o                         
  13   3   7       2147.85       2108.51        88.69 o                         
  14   3   7       3910.30       3904.25       123.62 o                         
  15   3   7          9.26         35.04        60.73 o                         
   1   4   7         63.64         52.61        14.21 o                         
   2   4   7       3835.11       3730.24        60.25 o                         
   3   4   7        117.09        132.11        17.69 o                         
   4   4   7        494.63        480.45        27.12 o                         
   5   4   7        170.57        211.13        20.53 o                         
   6   4   7       3561.85       3418.73        77.12 o                         
   7   4   7          0.68        -17.11        19.84 o                         
   8   4   7      13768.43      13620.00       222.62 o                         
   9   4   7       5495.96       5449.83       108.12 o                         
  10   4   7        155.32        165.20        28.63 o                         
  11   4   7         14.70         58.33        38.23 o                         
  12   4   7         74.10         57.68        48.79 o                         
  13   4   7        402.67        386.06        49.86 o                         
  14   4   7       1436.89       1321.22        71.76 o                         
  15   4   7       2681.94       2589.34       115.20 o                         
   0   5   7        197.71        186.80        28.79 o                         
   1   5   7        907.86        926.98        32.90 o                         
   2   5   7        106.27        111.27        18.01 o                         
   3   5   7      19894.60      19494.02       250.10 o                         
   4   5   7       1452.41       1455.51        51.04 o                         
   5   5   7         57.81         62.63        19.36 o                         
   6   5   7         28.56         24.26        19.84 o                         
   7   5   7        941.74       1000.07        37.43 o                         
   8   5   7        704.41        678.82        35.02 o                         
   9   5   7       1036.62       1072.61        43.44 o                         
  10   5   7         58.35         66.10        27.00 o                         
  11   5   7        511.57        501.62        48.51 o                         
  12   5   7          0.39        -18.40        39.48 o                         
  13   5   7       1523.80       1445.16        75.39 o                         
  14   5   7       4519.00       4638.48       148.43 o                         
   1   6   7        965.69       1053.57        59.28 o                         
   2   6   7       1227.33       1281.18        45.75 o                         
   3   6   7        877.84        936.47        34.84 o                         
   4   6   7       4323.58       4240.83        74.71 o                         
   5   6   7       9970.35       9627.39       142.40 o                         
   6   6   7         34.01         39.89        20.72 o                         
   7   6   7        267.71        270.65        26.77 o                         
   8   6   7        328.56        339.74        28.04 o                         
   9   6   7        674.20        737.62        38.60 o                         
  10   6   7        552.03        507.16        36.73 o                         
  11   6   7         11.09        -21.67        36.69 o                         
  12   6   7        543.55        538.21        59.43 o                         
  13   6   7          4.73         10.20        43.40 o                         
  14   6   7        276.23        249.56        51.29 o                         
   0   7   7      64469.89      65342.95      1380.97 o                         
   1   7   7       1200.51       1300.55        46.27 o                         
   2   7   7        183.42        235.73        33.68 o                         
   3   7   7         19.45         38.19        22.57 o                         
   4   7   7       6705.51       6567.98       121.88 o                         
   5   7   7          3.53        -19.33        20.35 o                         
   6   7   7        272.66        385.38        27.78 o                         
   7   7   7        283.23        316.72        32.76 o                         
   8   7   7        278.10        261.67        27.01 o                         
   9   7   7         60.52         46.16        27.46 o                         
  10   7   7       6547.73       6737.62       161.01 o                         
  11   7   7       2062.08       2121.14        85.96 o                         
  12   7   7        663.36        671.16        51.15 o                         
  13   7   7          7.83         18.11        39.69 o                         
  14   7   7         39.64         85.82        41.83 o                         
   1   8   7       2064.78       1983.62        57.37 o                         
   2   8   7       1929.02       1803.12        55.98 o                         
   3   8   7        804.44        868.20        38.88 o                         
   4   8   7         24.89         14.15        22.57 o                         
   5   8   7       2484.22       2312.07        74.53 o                         
   6   8   7       1410.45       1341.90        48.64 o                         
   7   8   7         45.30         43.66        27.83 o                         
   8   8   7        892.41        863.88        62.39 o                         
   9   8   7       1277.08       1319.70        49.37 o                         
  10   8   7        199.91        208.54        41.19 o                         
  11   8   7      15475.59      15562.89       416.56 o                         
  12   8   7       8406.08       8212.97       226.55 o                         
  13   8   7          2.14         56.01        39.49 o                         
  14   8   7          2.64         38.75       112.74 o                         
   0   9   7        124.24        168.57        44.35 o                         
   1   9   7         14.36          2.44        22.57 o                         
   2   9   7         62.34         66.83        23.67 o                         
   3   9   7        709.11        824.64        39.08 o                         
   4   9   7        175.43        219.03        33.15 o                         
   5   9   7         92.53         45.26        25.14 o                         
   6   9   7        488.01        447.91        36.62 o                         
   7   9   7       5170.77       5147.59       121.66 o                         
   8   9   7       1289.99       1275.74        49.87 o                         
   9   9   7         47.81         89.04        32.10 o                         
  10   9   7        295.30        368.10        46.79 o                         
  11   9   7       2097.58       2141.05        77.86 o                         
  12   9   7        297.19        346.10        58.74 o                         
  13   9   7       1400.44       1468.48       113.91 o                         
   1  10   7        246.91        277.42        28.17 o                         
   2  10   7       1344.16       1365.71        50.11 o                         
   3  10   7         55.71         19.53        34.35 o                         
   4  10   7       2327.69       2249.86        64.21 o                         
   5  10   7       1495.77       1401.54        55.06 o                         
   6  10   7         42.40         45.37        27.53 o                         
   7  10   7          8.87         -4.07        27.53 o                         
   8  10   7        713.38        779.17        39.75 o                         
   9  10   7       1537.95       1513.54        56.15 o                         
  10  10   7        185.06        223.40        40.57 o                         
  11  10   7       1206.42       1212.24        64.04 o                         
  12  10   7       2464.32       2604.84        87.07 o                         
  13  10   7        251.58        301.24        56.00 o                         
   0  11   7      17100.45      16606.30       380.90 o                         
   1  11   7       1350.97       1372.90        51.93 o                         
   2  11   7         12.22         41.57        25.55 o                         
   3  11   7        148.00        110.73        27.01 o                         
   4  11   7        346.92        365.85        35.28 o                         
   5  11   7        119.83        125.22        31.59 o                         
   6  11   7         21.36         35.92        29.94 o                         
   7  11   7        222.46        191.76        32.51 o                         
   8  11   7          8.76        -21.75        32.39 o                         
   9  11   7       3539.49       3521.29       107.00 o                         
  10  11   7      25190.72      26023.85       625.29 o                         
  11  11   7       1539.72       1708.14       134.42 o                         
  12  11   7        325.88        303.13        42.55 o                         
   1  12   7       8150.84       7822.38       143.21 o                         
   2  12   7        138.44        136.58        29.07 o                         
   3  12   7        659.40        583.62        37.27 o                         
   4  12   7         11.23         38.75        27.17 o                         
   5  12   7       1941.92       1922.64        67.09 o                         
   6  12   7        140.70        134.64        47.78 o                         
   7  12   7        296.21        266.84        31.50 o                         
   8  12   7        141.59        104.28        42.91 o                         
   9  12   7        188.10        210.27        37.49 o                         
  10  12   7        313.42        355.22        44.76 o                         
  11  12   7       4621.99       4806.70       119.52 o                         
  12  12   7         98.08        122.65        61.74 o                         
   0  13   7         23.95         24.42        39.84 o                         
   1  13   7        113.56        127.63        29.07 o                         
   2  13   7       2095.46       1960.48        65.74 o                         
   3  13   7       4062.04       3945.43        90.14 o                         
   4  13   7        384.05        372.69        33.82 o                         
   5  13   7         52.11         25.78        35.91 o                         
   6  13   7        412.16        351.62        33.23 o                         
   7  13   7       1444.60       1398.82        54.37 o                         
   8  13   7        118.93        142.93        39.46 o                         
   9  13   7        643.92        634.00        46.47 o                         
  10  13   7        311.79        369.61        44.76 o                         
  11  13   7       1188.42       1353.18        64.36 o                         
   1  14   7        170.76        185.43        30.76 o                         
   2  14   7       9198.32       8920.51       161.85 o                         
   3  14   7       1159.73       1165.51        62.84 o                         
   4  14   7        744.85        740.61        45.80 o                         
   5  14   7          1.90        -32.15        32.15 o                         
   6  14   7        105.88         88.67        28.35 o                         
   7  14   7         42.53         48.41        38.00 o                         
   8  14   7       8560.81       8908.20       160.33 o                         
   9  14   7       2424.83       2410.16        80.68 o                         
  10  14   7         16.97         46.07        40.90 o                         
   0  15   7        342.90        316.13        75.68 o                         
   1  15   7        479.30        504.08        38.18 o                         
   2  15   7        318.80        300.55        41.15 o                         
   3  15   7       9710.53       9482.12       170.58 o                         
   4  15   7       1799.52       1759.01        61.72 o                         
   5  15   7        996.68        947.53        51.38 o                         
   6  15   7        502.88        480.64        37.18 o                         
   7  15   7       1543.29       1563.73        58.19 o                         
   8  15   7        935.23        976.36        53.26 o                         
   9  15   7       2983.32       2993.23       101.88 o                         
   1  16   7       1362.13       1406.25        70.15 o                         
   2  16   7        773.54        804.73        44.91 o                         
   3  16   7        127.82        148.20        36.66 o                         
   4  16   7          8.47         -2.55        36.91 o                         
   5  16   7      10343.42      10385.42       181.71 o                         
   6  16   7        476.01        479.11        37.85 o                         
   7  16   7        254.58        239.22        35.68 o                         
   8  16   7        668.55        664.63       101.31 o                         
   0  17   7        345.95        300.40        67.83 o                         
   1  17   7         14.10        -30.28        30.28 o                         
   2  17   7       1528.94       1437.52        64.81 o                         
   3  17   7        758.01        690.74        56.21 o                         
   4  17   7        349.54        384.25        36.97 o                         
   5  17   7         63.38        102.76        32.86 o                         
   6  17   7       6996.74       7291.53       151.34 o                         
   7  17   7         13.19        -64.23        65.97 o                         
   1  18   7       1381.21       1364.58        82.44 o                         
   2  18   7       5605.23       5307.94       104.42 o                         
   3  18   7        513.76        438.85        41.69 o                         
   4  18   7          0.36          5.40        31.66 o                         
   5  18   7         56.72         17.50        42.07 o                         
   0  19   7          8.53         78.42       102.93 o                         
   1  19   7        162.44        191.80        46.41 o                         
   2  19   7        156.05        169.45        57.06 o                         
   0   0   8     158728.03     157179.30      3282.12 o                         
   2   0   8         53.08         90.64        26.30 o                         
   4   0   8       1081.21       1113.27        44.91 o                         
   6   0   8      13626.46      13023.52       215.93 o                         
   8   0   8         44.18         34.31        55.45 o                         
  10   0   8      38095.68      36222.57       973.76 o                         
   1   1   8        129.76        220.16        20.49 o                         
   2   1   8         51.31         91.46        17.85 o                         
   3   1   8         65.87         63.51        17.36 o                         
   4   1   8          1.71         16.29        17.11 o                         
   5   1   8       1459.29       1406.17        47.26 o                         
   6   1   8       4925.57       4657.99        77.65 o                         
   7   1   8       1136.03       1112.95        57.77 o                         
   8   1   8        530.55        471.90        37.37 o                         
   9   1   8        131.86        120.01        59.06 o                         
  10   1   8         32.55        -31.19        50.94 o                         
  11   1   8       8153.07       7662.19       322.82 o                         
   0   2   8         16.08         -3.53        23.34 o                         
   1   2   8          7.70         34.13        16.92 o                         
   2   2   8         82.01         99.74        18.07 o                         
   3   2   8        521.30        556.00        24.16 o                         
   4   2   8          0.83         36.02        19.82 o                         
   5   2   8          2.48         12.42        19.97 o                         
   6   2   8        171.56        192.60        23.91 o                         
   7   2   8       9315.84       9116.12       161.81 o                         
   8   2   8        126.80        135.29        29.91 o                         
   9   2   8         10.43         -4.91        29.91 o                         
  10   2   8          1.41        -12.60        63.02 o                         
  11   2   8       4260.06       4176.19       150.05 o                         
   1   3   8        105.18        111.74        19.32 o                         
   2   3   8       1019.29       1034.92        31.77 o                         
   3   3   8         50.34         83.58        20.59 o                         
   4   3   8          2.49         60.44        20.38 o                         
   5   3   8         17.26         31.10        20.71 o                         
   6   3   8       4084.90       3827.58        99.11 o                         
   7   3   8         20.01         50.90        26.66 o                         
   8   3   8         90.59        119.55        30.38 o                         
   9   3   8        732.67        827.30        63.57 o                         
  10   3   8        113.91         66.33        31.51 o                         
  11   3   8         90.10         68.37        43.97 o                         
   0   4   8       1011.69       1070.13        65.55 o                         
   1   4   8        195.72        195.28        25.46 o                         
   2   4   8        294.88        302.50        24.72 o                         
   3   4   8         81.58        110.46        22.26 o                         
   4   4   8        167.87        159.26        23.20 o                         
   5   4   8         44.47         54.64        21.99 o                         
   6   4   8       8486.33       7915.53       201.84 o                         
   7   4   8        299.93        300.11        28.41 o                         
   8   4   8        143.65        124.35        30.38 o                         
   9   4   8        564.44        575.91        39.88 o                         
  10   4   8       2051.60       2040.40        67.70 o                         
  11   4   8        576.16        579.88        59.43 o                         
   1   5   8        252.52        357.44        30.53 o                         
   2   5   8         13.02         41.08        23.21 o                         
   3   5   8        133.39        189.16        25.88 o                         
   4   5   8         93.88        110.68        22.54 o                         
   5   5   8      42788.75      40822.92       507.90 o                         
   6   5   8        978.08        990.00        38.82 o                         
   7   5   8          8.46         29.90        24.12 o                         
   8   5   8         92.90        111.35        30.03 o                         
   9   5   8       1240.35       1196.16        49.57 o                         
  10   5   8          1.40        -30.50        30.50 o                         
  11   5   8       2076.29       1994.06       161.90 o                         
   0   6   8        161.79        186.63        37.38 o                         
   1   6   8         53.70         89.79        23.70 o                         
   2   6   8        434.45        441.13        29.73 o                         
   3   6   8       2119.97       1996.38        55.00 o                         
   4   6   8       2152.18       2097.53        57.01 o                         
   5   6   8          7.93         49.47        24.73 o                         
   6   6   8          5.26          9.79        24.18 o                         
   7   6   8        223.96        181.56        26.86 o                         
   8   6   8       1428.12       1378.52        61.55 o                         
   9   6   8         13.10         31.21        30.03 o                         
  10   6   8        102.35        109.40        42.07 o                         
   1   7   8          7.23          3.65        27.01 o                         
   2   7   8      27251.51      26919.20       365.17 o                         
   3   7   8        314.91        329.58        28.23 o                         
   4   7   8       1031.07        957.91        39.62 o                         
   5   7   8        194.35        166.48        28.64 o                         
   6   7   8        663.95        624.47        35.99 o                         
   7   7   8        152.43        132.81        41.48 o                         
   8   7   8      32949.76      32742.21       553.93 o                         
   9   7   8        326.12        335.50        38.94 o                         
  10   7   8         58.75         95.18        54.14 o                         
   0   8   8       1903.19       1952.12        78.60 o                         
   1   8   8       4372.89       4331.13        88.47 o                         
   2   8   8        465.09        500.83        35.36 o                         
   3   8   8       4865.35       4681.07        93.85 o                         
   4   8   8        727.37        737.74        42.16 o                         
   5   8   8        658.74        623.88        39.00 o                         
   6   8   8        191.95        163.88        31.61 o                         
   7   8   8         60.60         27.38        32.37 o                         
   8   8   8       2342.66       2364.57        79.20 o                         
   9   8   8         81.69        108.00        34.92 o                         
   1   9   8       4790.99       4683.41       101.68 o                         
   2   9   8         82.39         27.55        26.77 o                         
   3   9   8        586.91        563.13        35.67 o                         
   4   9   8         28.54         26.49        27.51 o                         
   5   9   8       1444.73       1580.08        56.74 o                         
   6   9   8        406.42        428.04        40.43 o                         
   7   9   8        184.14        148.43        42.17 o                         
   8   9   8         26.43         11.02        32.95 o                         
   9   9   8        678.15        574.68        59.20 o                         
   0  10   8        941.76        927.53        63.04 o                         
   1  10   8         60.25         65.58        29.07 o                         
   2  10   8         30.23         13.87        28.45 o                         
   3  10   8          9.26        -14.37        26.52 o                         
   4  10   8        443.33        462.58        35.84 o                         
   5  10   8          8.82        -18.96        31.42 o                         
   6  10   8       5489.64       5383.62       112.72 o                         
   7  10   8        139.36        121.22        33.52 o                         
   8  10   8       2141.00       2086.87        74.28 o                         
   1  11   8          9.67         -1.20        28.17 o                         
   2  11   8       1715.86       1659.79        60.78 o                         
   3  11   8        683.84        745.21        59.21 o                         
   4  11   8        249.52        224.19        33.82 o                         
   5  11   8        299.18        232.74        34.18 o                         
   6  11   8        673.76        748.10        46.49 o                         
   7  11   8         31.38         19.99        32.16 o                         
   0  12   8         23.26          9.44        46.30 o                         
   1  12   8        976.65        850.35        46.27 o                         
   2  12   8        100.04         90.59        32.90 o                         
   3  12   8      38460.15      36885.96       624.19 o                         
   4  12   8        219.24        174.00        39.95 o                         
   5  12   8         23.29         11.27        35.80 o                         
   6  12   8         12.58        -26.63        33.36 o                         
   1  13   8        170.12        144.77        32.62 o                         
   2  13   8         43.42         43.40        44.57 o                         
   3  13   8       1674.42       1586.11        75.56 o                         
   4  13   8       6271.00       5925.87       136.24 o                         
   5  13   8       7551.28       6567.09       352.91 o                         
   0  14   8        125.88         88.55        78.48 o                         
   1  14   8         21.56         19.70        34.33 o                         
   2  14   8        302.80        294.24        56.99 o                         
   3  14   8         37.17         68.62       147.05 o                         
   1   0   9          2.09          4.64        27.80 o                         
   3   0   9        436.77        438.15        36.57 o                         
   0   1   9        681.01        598.03        39.07 o                         
   1   1   9         82.05         85.42        20.92 o                         
   2   1   9         71.34         56.26        21.63 o                         
   3   1   9       2313.47       2260.39        54.01 o                         
   4   1   9        137.77        137.96        32.27 o                         
   1   2   9         12.31         30.56        24.98 o                         
   2   2   9         51.29         74.62        24.05 o                         
   3   2   9        140.30        163.00        27.37 o                         
   4   2   9         49.01         43.44        37.85 o                         
   0   3   9       2387.11       2304.59        86.29 o                         
   1   3   9          0.53         -3.46        25.75 o                         
   2   3   9        430.13        412.50        32.51 o                         
   3   3   9        441.79        398.07        37.52 o                         
   4   3   9        506.98        588.18       117.64 o                         
   1   4   9         75.28         86.89        28.69 o                         
   2   4   9        848.31        832.68        45.16 o                         
   3   4   9        329.73        366.75        84.79 o                         
   0   5   9          3.62         20.30        47.18 o                         
   1   5   9         99.89         92.48        50.12 o                         
                                                                                
